# Supplementary material for: Distribution and diversity of classical deacylases in bacteria
Source: Nat Commun. 2024 Nov 3;15:9496. doi: 10.1038/s41467-024-53903-0 (PMC11532494; doi:10.1038/s41467-024-53903-0)
Supplement: Supplementary file 4 — Supplementary Data 2 [file 41467_2024_53903_MOESM4_ESM.xlsx]

## Sheet: Tabelle1
		all_domains_active.seq
		>Bacillus_subtilis_AcuC__B3___ 66.545 4362 pos. 20 - 321 Bacillus_subtilis_AcuC__B3___ B. subtilis AcuC P39067 ACUC BACSU Acetoin utilization protein AcuC OS=Bacillus subtilis __strain 168___ OX=224308 GN=acuC PE=3 SV=1_x0001_BacillussubtilisAcuCB3) B. subtilis AcuC P39067 ACUC BACSU Acetoin utilization protein AcuC OS=Bacillus subtilis (strain 168) OX=224308 GN=acuC PE=3 SV=1
		EHPFNQQRVLLTYDLLKTINAFDDGDIVTPRLASEEELSLVHTDDYIQAVKLAGAGKLPA
		EEGESYGLGTEDTPVFAGMHEAASLLVGGTLTAADWVMSGQALHAANLGGGLHHGFRGRA
		SGFCIYNDSAVAIQYIQKKYSARVLYIDTDAHHGDGVQFTFYDNPDVCTLSIHETGRYLF
		PGTGQIQEKGSGKGYGYSFNIPLDAFTEDDSFLEAYRTAASEVAAYFEPDVIISQNGADA
		HYYDPLTHLSATINIYEEIPRLAHTLAHQYCGGKWIAVGGGGYDIWRVVPRAWARIWLEM
		KG
		>Klebsiella_pneumoniae_HdaH__A3___ 71.245 4675 pos. 38 - 331 Klebsiella_pneumoniae_HdaH__A3___ K. pneumoniae HdaH A0A378F8Q8 A0A378F8Q8 KLEPN Deacetylase OS=Klebsiella pneumoniae OX=573 GN=hdaH PE=3 SV=1_x0001_KlebsiellapneumoniaeHdaH(A3) K. pneumoniae HdaH A0A378F8Q8 A0A378F8Q8 KLEPN Deacetylase OS=Klebsiella pneumoniae OX=573 GN=hdaH PE=3 SV=1
		GHAESPETKRRMKKLMDVSGLTPQLALRSAAPASLEDLRRIHPDSYLERFKAISDNGGGM
		LGKEAPLGPGSYEIACLSAGLACAAVEAVLKGELDNAYSLSRPPGHHCLPDQSMGFCFLA
		NIPIAVERAKAQLGLGKVAIIDWDVHHGNGTQHIYLQRDDVLTISLHQDGCFPPGYAGED
		DRGVGAGEGYNINIPLLAGAGDDSWRYALETIVIPALARFEPELIIIACGYDANAMDPLA
		RMQLHSDSFRAMTEQVQQAADRLCGGKLVMVHEGGYAESYVPFCGLAVMEALSG
		>Synechococcus_sp_ApaH__A6___ 66.274 4344 pos. 18 - 305 Synechococcus_sp_ApaH__A6___ trB1XMP1 B1XMP1 SYNP2 Acetylpolyamine aminohydrolase OS=Synechococcus sp. __strain ATCC 27264 / PCC 7002 / PR-6___ OX=32049 PE=1 SV=1_x0001_Synechococcussp.ApaH(A6) trB1XMP1 B1XMP1 SYNP2 Acetylpolyamine aminohydrolase OS=Synechococcus sp. (strain ATCC 27264 / PCC 7002 / PR-6) OX=32049 PE=1 SV=1
		SHPESARRLTAIAQALKAVSWANQIQWHEPTAIAFRDPLPWVRQLHDDYYLKELQKLAES
		GGGYWDPDTPVSPQSFDVALLAVNACLDGVDLALQTKEPVFALVRPPGHHATRSTGMGFC
		LLGNVAIAAHYALGLAGIKKVAILDWDVHHGNGTEYLVEENPQIIYCSLHQDPAYPGTGQ
		AHHHGRHQNILNIPLKPGADRRIYVQKFQDVVLPYLQEFQPDLLIVSAGYDATAKDPLAG
		MNLQPQDYKVFSEFCQQLPCPILFALEGGYHLQTLAESVVATLEPFAQ
		>Mycoplana_ramosa_ApaH__D3___ 56.647 3703 pos. 25 - 341 Mycoplana_ramosa_ApaH__D3___ Q48935 APAH MYCRA Acetylpolyamine amidohydrolase OS=Mycoplana ramosa OX=40837 GN=aphA PE=1 SV=1_x0001_MycoplanaramosaApaH(D3) Q48935 APAH MYCRA Acetylpolyamine amidohydrolase OS=Mycoplana ramosa OX=40837 GN=aphA PE=1 SV=1
		PPFEAPFRAEWILAAVKEAGFDDVVAPARHGLETVLKVHDAGYLNFLETAWDRWKAAGYK
		GEAIATSFPVRRTSPRIPTDIEGQIGYYCNAAETAISPGTWEAALSSMASAIDGADLIAA
		GHKAAFSLCRPPGHHAGIDMFGGYCFINNAAVAAQRLLDKGAKKIAILDVDFHHGNGTQD
		IFYERGDVFFASLHGDPAEAFPHFLGYAEETGKGAGAGTTANYPMGRGTPYSVWGEALTD
		SLKRIAAFGAEAIVVSLGVDTFEQDPISFFKLTSPDYITMGRTIAASGVPLLVVMEGGYG
		VPEIGLNVANVLKGVAG
		>Pseudomonas_aeruginosa_ApaH2__D3___ 56.602 3700 pos. 25 - 341 Pseudomonas_aeruginosa_ApaH2__D3___ Q9I6H0 APAH2 PSEAE Acetylpolyamine amidohydrolase 2 OS=Pseudomonas aeruginosa __strain ATCC 15692 / DSM 22644 / CIP 104116 / JCM 14847 / LMG 12228 / 1C / PRS 101 / PAO1___ OX=208964 GN=aphB PE=1 SV=1_x0001_PseudomonasaeruginosaApaH2(D3) Q9I6H0 APAH2 PSEAE Acetylpolyamine amidohydrolase 2 OS=Pseudomo…
		PCFEKPSRADMVLDRVKAVGLGEVRAPRDFGLEPIRRVHSEGFVRFLQNAWQDWLATGRS
		HDMLPIAWPTRRLRQTEPDNIDGRLGYYSFDAGAPITAGTWQAITSSANVALSGQSELAN
		GARSVFSLCRPPGHHAAADYMGGYCFFNNAAIAAQAFLDRGAGRVAILDVDYHHGNGTQD
		IFYDRADVLFTSIHGDPRFEYPYFLGYADEKGNGVGTGYNFNYPLAAGSDWATWSQALQA
		AIRQIQAYAADALIVSLGVDTFKEDPISQFRLDSPDYLRMGEAIGKLGLATLFVMEGGYA
		VEEIGINAVNVLQGFEG
		>Pseudomonas_aeruginosa_ApaH1__D3___ 57.714 3774 pos. 25 - 343 Pseudomonas_aeruginosa_ApaH1__D3___ Q9I3T5 APAH1 PSEAE Acetylpolyamine amidohydrolase 1 OS=Pseudomonas aeruginosa __strain ATCC 15692 / DSM 22644 / CIP 104116 / JCM 14847 / LMG 12228 / 1C / PRS 101 / PAO1___ OX=208964 GN=aphA PE=1 SV=1_x0001_PseudomonasaeruginosaApaH1(D3) Q9I3T5 APAH1 PSEAE Acetylpolyamine amidohydrolase 1 OS=Pseudomo…
		PCFEMPSRADTVLARVKSQNLGEVIAPKDFGREPLLRLHDAAYLDFLQGAWARWTAEGHS
		GDLVSTTFPGRRLRRDGPIPTALMGELGYYSFDTEAPITAGTWQAIYSSAQVALTAQEHM
		RQGARSAFALCRPPGHHAGGDFMGGYCFLNNAAIATQAFLDQGARRVAILDVDYHHGNGT
		QDIFYRRDDVLFASIHGDPRVEYPYFLGYADERGEGAGEGCNHNYPLAHGSGWDLWSAAL
		DDACVRIAGYAPDALVISLGVDTYKEDPISQFRLDSPDYLRMGERIARLGLPTLFIMEGG
		YAVEAIGINAVNVLQGYEG
		>Alcaligenes_sp_HdaH__A3___ 70.524 4627 pos. 35 - 330 Alcaligenes_sp_HdaH__A3___ Q70I53 HDAH ALCSD Histone deacetylase-like amidohydrolase OS=Alcaligenes sp. __strain DSM 11172___ OX=242601 GN=hdaH PE=1 SV=3_x0001_Alcaligenessp.HdaH(A3) Q70I53 HDAH ALCSD Histone deacetylase-like amidohydrolase OS=Alcaligenes sp. (strain DSM 11172) OX=242601 GN=hdaH PE=1 SV=3
		HHLAHPDTKRRFHELVCASGQIEHLTPIAAVAATDADILRAHSAAHLENMKRVSNLPTGG
		DTGDGITMMGNGGLEIARLSAGGAVELTRRVATGELSAGYALVNPPGHHAPHNAAMGFCI
		FNNTSVAAGYARAVLGMERVAILDWDVHHGNGTQDIWWNDPSVLTISLHQHLCFPPDSGY
		STERGAGNGHGYNINVPLPPGSGNAAYLHAMDQVVLHALRAYRPQLIIVGSGFDASMLDP
		LARMMVTADGFRQMARRTIDCAADICDGRIVFVQEGGYSPHYLPFCGLAVIEELTG
		>Pseudomonas_aeruginosa_HdaH__A3___ 75.015 4926 pos. 38 - 331 Pseudomonas_aeruginosa_HdaH__A3___ Q9HXM1 HDAH PSEAE Histone deacetylase-like amidohydrolase OS=Pseudomonas aeruginosa __strain ATCC 15692 / DSM 22644 / CIP 104116 / JCM 14847 / LMG 12228 / 1C / PRS 101 / PAO1___ OX=208964 PE=1 SV=1_x0001_PseudomonasaeruginosaHdaH(A3) Q9HXM1 HDAH PSEAE Histone deacetylase-like amidohydrolase OS=Pseudom…
		GHAESPETKRRLKSLLDVSGLTARLQLRSAPPASDEDLLRVHPAHYLERFKALSDAGGGS
		LGQDAPIGPGSYEIARLSAGLAIAALDAVLAGEADNAYSLSRPPGHHCLPDQAMGFCFFA
		NIAVAIEAAKARHGVERVAVLDWDVHHGNGTQAIYYRRDDVLSISLHQDGCFPPGYSGAE
		DIGEDRGRGFNLNVPLLPGGGHDAYMQAMQRIVLPALERFRPQLIVVASGFDANAVDPLA
		RMQLHSDSFRAMTAMVRDAAERHAGGRLVVVHEGGYSEAYVPFCGLAVIEELSG
		>Homo_sapiens_HDAC1__B2___ 64.757 4243 pos. 27 - 321 Homo_sapiens_HDAC1__B2___ Q13547 HDAC1 HUMAN Histone deacetylase 1 OS=Homo sapiens OX=9606 GN=HDAC1 PE=1 SV=1_x0001_Homo_sapiens_HDAC1(B2) Q13547 HDAC1 HUMAN Histone deacetylase 1 OS=Homo sapiens OX=9606 GN=HDAC1 PE=1 SV=1
		GHPMKPHRIRMTHNLLLNYGLYRKMEIYRPHKANAEEMTKYHSDDYIKFLRSIRPDNMSE
		YSKQMQRFNVGEDCPVFDGLFEFCQLSTGGSVASAVKLNKQQTDIAVNWAGGLHHAKKSE
		ASGFCYVNDIVLAILELLKYHQRVLYIDIDIHHGDGVEEAFYTTDRVMTVSFHKYGEYFP
		GTGDLRDIGAGKGKYYAVNYPLRDGIDDESYEAIFKPVMSKVMEMFQPSAVVLQCGSDSL
		SGDRLGCFNLTIKGHAKCVEFVKSFNLPMLMLGGGGYTIRNVARCWTYETAVALD
		>Homo_sapiens_HDAC2__B2___ 64.427 4221 pos. 28 - 322 Homo_sapiens_HDAC2__B2___ Q92769 HDAC2 HUMAN Histone deacetylase 2 OS=Homo sapiens OX=9606 GN=HDAC2 PE=1 SV=2_x0001_Homo_sapiens_HDAC2(B2) Q92769 HDAC2 HUMAN Histone deacetylase 2 OS=Homo sapiens OX=9606 GN=HDAC2 PE=1 SV=2
		GHPMKPHRIRMTHNLLLNYGLYRKMEIYRPHKATAEEMTKYHSDEYIKFLRSIRPDNMSE
		YSKQMQRFNVGEDCPVFDGLFEFCQLSTGGSVAGAVKLNRQQTDMAVNWAGGLHHAKKSE
		ASGFCYVNDIVLAILELLKYHQRVLYIDIDIHHGDGVEEAFYTTDRVMTVSFHKYGEYFP
		GTGDLRDIGAGKGKYYAVNFPMRDGIDDESYGQIFKPIISKVMEMYQPSAVVLQCGADSL
		SGDRLGCFNLTVKGHAKCVEVVKTFNLPLLMLGGGGYTIRNVARCWTYETAVALD
		>Homo_sapiens_HDAC3__B2___ 60.867 3984 pos. 21 - 316 Homo_sapiens_HDAC3__B2___ O15379 HDAC3 HUMAN Histone deacetylase 3 OS=Homo sapiens OX=9606 GN=HDAC3 PE=1 SV=2_x0001_Homo_sapiens_HDAC3(B2) O15379 HDAC3 HUMAN Histone deacetylase 3 OS=Homo sapiens OX=9606 GN=HDAC3 PE=1 SV=2
		GHPMKPHRLALTHSLVLHYGLYKKMIVFKPYQASQHDMCRFHSEDYIDFLQRVSPTNMQG
		FTKSLNAFNVGDDCPVFPGLFEFCSRYTGASLQGATQLNNKICDIAINWAGGLHHAKKFE
		ASGFCYVNDIVIGILELLKYHPRVLYIDIDIHHGDGVQEAFYLTDRVMTVSFHKYGNYFF
		PGTGDMYEVGAESGRYYCLNVPLRDGIDDQSYKHLFQPVINQVVDFYQPTCIVLQCGADS
		LGCDRLGCFNLSIRGHGECVEYVKSFNIPLLVLGGGGYTVRNVARCWTYETSLLVE
		>Homo_sapiens_HDAC4__A1___ 67.806 4446 pos. 674 - 994 Homo_sapiens_HDAC4__A1___ P56524 HDAC4 HUMAN Histone deacetylase 4 OS=Homo sapiens OX=9606 GN=HDAC4 PE=1 SV=3_x0001_Homo_sapiens_HDAC4(A1) P56524 HDAC4 HUMAN Histone deacetylase 4 OS=Homo sapiens OX=9606 GN=HDAC4 PE=1 SV=3
		SHPEHAGRIQSIWSRLQETGLRGKCECIRGRKATLEELQTVHSEAHTLLYGTNPLNRQKL
		DSKKLLGSLASVFVRLPCGGVGVDSDTIWNEVHSAGAARLAVGCVVELVFKVATGELKNG
		FAVVRPPGHHAEESTPMGFCYFNSVAVAAKLLQQRLSVSKILIVDWDVHHGNGTQQAFYS
		DPSVLYMSLHRYDDGNFFPGSGAPDEVGTGPGVGFNVNMAFTGGLDPPMGDAEYLAAFRT
		VVMPIASEFAPDVVLVSSGFDAVEGHPTPLGGYNLSARCFGYLTKQLMGLAGGRIVLALE
		GGHDLTAICDASEACVSALLG
		>Homo_sapiens_HDAC5__A1___ 67.205 4406 pos. 703 - 1024 Homo_sapiens_HDAC5__A1___ Q9UQL6 HDAC5 HUMAN Histone deacetylase 5 OS=Homo sapiens OX=9606 GN=HDAC5 PE=1 SV=2_x0001_Homo_sapiens_HDAC5(A1) Q9UQL6 HDAC5 HUMAN Histone deacetylase 5 OS=Homo sapiens OX=9606 GN=HDAC5 PE=1 SV=2
		VHPEHAGRIQSIWSRLQETGLLSKCERIRGRKATLDEIQTVHSEYHTLLYGTSPLNRQKL
		DSKKLLGPISQKMYAVLPCGGIGVDSDTVWNEMHSSSAVRMAVGCLLELAFKVAAGELKN
		GFAIIRPPGHHAEESTAMGFCFFNSVAITAKLLQQKLNVGKVLIVDWDIHHGNGTQQAFY
		NDPSVLYISLHRYDNGNFFPGSGAPEEVGGGPGVGYNVNVAWTGGVDPPIGDVEYLTAFR
		TVVMPIAHEFSPDVVLVSAGFDAVEGHLSPLGGYSVTARCFGHLTRQLMTLAGGRVVLAL
		EGGHDLTAICDASEACVSALLS
		>Homo_sapiens_HDAC6__A1____1 70.690 4638 pos. 104 - 404 Homo_sapiens_HDAC6__A1___ Q9UBN7 HDAC6 HUMAN Histone deacetylase 6 OS=Homo sapiens OX=9606 GN=HDAC6 PE=1 SV=2_x0001_Homo_sapiens_HDAC6(A1) Q9UBN7 HDAC6 HUMAN Histone deacetylase 6 OS=Homo sapiens OX=9606 GN=HDAC6 PE=1 SV=2
		SFPEGPERLHAIKEQLIQEGLLDRCVSFQARFAEKEELMLVHSLEYIDLMETTQYMNEGE
		LRVLADTYDSVYLHPNSYSCACLASGSVLRLVDAVLGAEIRNGMAIIRPPGHHAQHSLMD
		GYCMFNHVAVAARYAQQKHRIRRVLIVDWDVHHGQGTQFTFDQDPSVLYFSIHRYEQGRF
		WPHLKASNWSTTGFGQGQGYTINVPWNQVGMRDADYIAAFLHVLLPVALEFQPQLVLVAA
		GFDALQGDPKGEMAATPAGFAQLTHLLMGLAGGKLILSLEGGYNLRALAEGVSASLHTLL
		G
		>Homo_sapiens_HDAC6__A1____2 74.565 4896 pos. 499 - 800 Homo_sapiens_HDAC6__A1___ Q9UBN7 HDAC6 HUMAN Histone deacetylase 6 OS=Homo sapiens OX=9606 GN=HDAC6 PE=1 SV=2_x0001_Homo_sapiens_HDAC6(A1) Q9UBN7 HDAC6 HUMAN Histone deacetylase 6 OS=Homo sapiens OX=9606 GN=HDAC6 PE=1 SV=2
		HHPEVPQRILRIMCRLEELGLAGRCLTLTPRPATEAELLTCHSAEYVGHLRATEKMKTRE
		LHRESSNFDSIYICPSTFACAQLATGAACRLVEAVLSGEVLNGAAVVRPPGHHAEQDAAC
		GFCFFNSVAVAARHAQTISGHALRILIVDWDVHHGNGTQHMFEDDPSVLYVSLHRYDHGT
		FFPMGDEGASSQIGRAAGTGFTVNVAWNGPRMGDADYLAAWHRLVLPIAYEFNPELVLVS
		AGFDAARGDPLGGCQVSPEGYAHLTHLLMGLASGRIILILEGGYNLTSISESMAACTRSL
		LG
		>Homo_sapiens_HDAC7__A1___ 66.815 4380 pos. 540 - 861 Homo_sapiens_HDAC7__A1___ Q8WUI4 HDAC7 HUMAN Histone deacetylase 7 OS=Homo sapiens OX=9606 GN=HDAC7 PE=1 SV=2_x0001_Homo_sapiens_HDAC7(A1) Q8WUI4 HDAC7 HUMAN Histone deacetylase 7 OS=Homo sapiens OX=9606 GN=HDAC7 PE=1 SV=2
		RHPEHAGRIQSIWSRLQERGLRSQCECLRGRKASLEELQSVHSERHVLLYGTNPLSRLKL
		DNGKLAGLLAQRMFVMLPCGGVGVDTDTIWNELHSSNAARWAAGSVTDLAFKVASRELKN
		GFAVVRPPGHHADHSTAMGFCFFNSVAIACRQLQQQSKASKILIVDWDVHHGNGTQQTFY
		QDPSVLYISLHRHDDGNFFPGSGAVDEVGAGSGEGFNVNVAWAGGLDPPMGDPEYLAAFR
		IVVMPIAREFSPDLVLVSAGFDAAEGHPAPLGGYHVSAKCFGYMTQQLMNLAGGAVVLAL
		EGGHDLTAICDASEACVAALLG
		>Homo_sapiens_HDAC8__B2___ 60.372 3951 pos. 30 - 324 Homo_sapiens_HDAC8__B2___ Q9BY41 HDAC8 HUMAN Histone deacetylase 8 OS=Homo sapiens OX=9606 GN=HDAC8 PE=1 SV=2_x0001_Homo_sapiens_HDAC8(B2) Q9BY41 HDAC8 HUMAN Histone deacetylase 8 OS=Homo sapiens OX=9606 GN=HDAC8 PE=1 SV=2
		SLAKIPKRASMVHSLIEAYALHKQMRIVKPKVASMEEMATFHTDAYLQHLQKVSQEGDDD
		HPDSIEYGLGYDCPATEGIFDYAAAIGGATITAAQCLIDGMCKVAINWSGGWHHAKKDEA
		SGFCYLNDAVLGILRLRRKFERILYVDLDLHHGDGVEDAFSFTSKVMTVSLHKFSPGFFP
		GTGDVSDVGLGKGRYYSVNVPIQDGIQDEKYYQICESVLKEVYQAFNPKAVVLQLGADTI
		AGDPMCSFNMTPVGIGKCLKYILQWQLATLILGGGGYNLANTARCWTYLTGVILG
		>Homo_sapiens_HDAC9__A1___ 68.737 4508 pos. 653 - 974 Homo_sapiens_HDAC9__A1___ Q9UKV0 HDAC9 HUMAN Histone deacetylase 9 OS=Homo sapiens OX=9606 GN=HDAC9 PE=1 SV=2_x0001_Homo_sapiens_HDAC9(A1) Q9UKV0 HDAC9 HUMAN Histone deacetylase 9 OS=Homo sapiens OX=9606 GN=HDAC9 PE=1 SV=2
		THPEHAGRIQSIWSRLQETGLLNKCERIQGRKASLEEIQLVHSEHHSLLYGTNPLDGQKL
		DPRILLGDDSQKFFSSLPCGGLGVDSDTIWNELHSSGAARMAVGCVIELASKVASGELKN
		GFAVVRPPGHHAEESTAMGFCFFNSVAITAKYLRDQLNISKILIVDLDVHHGNGTQQAFY
		ADPSILYISLHRYDEGNFFPGSGAPNEVGTGLGEGYNINIAWTGGLDPPMGDVEYLEAFR
		TIVKPVAKEFDPDMVLVSAGFDALEGHTPPLGGYKVTAKCFGHLTKQLMTLADGRVVLAL
		EGGHDLTAICDASEACVNALLG
		>Homo_sapiens_HDAC10__A1___ 70.239 4608 pos. 23 - 323 Homo_sapiens_HDAC10__A1___ Q969S8 HDA10 HUMAN Polyamine deacetylase HDAC10 OS=Homo sapiens OX=9606 GN=HDAC10 PE=1 SV=1_x0001_Homo_sapiens_HDAC10(A1) Q969S8 HDA10 HUMAN Polyamine deacetylase HDAC10 OS=Homo sapiens OX=9606 GN=HDAC10 PE=1 SV=1
		CEIERPERLTAALDRLRQRGLEQRCLRLSAREASEEELGLVHSPEYVSLVRETQVLGKEE
		LQALSGQFDAIYFHPSTFHCARLAAGAGLQLVDAVLTGAVQNGLALVRPPGHHGQRAAAN
		GFCVFNNVAIAAAHAKQKHGLHRILVVDWDVHHGQGIQYLFEDDPSVLYFSWHRYEHGRF
		WPFLRESDADAVGRGQGLGFTVNLPWNQVGMGNADYVAAFLHLLLPLAFEFDPELVLVSA
		GFDSAIGDPEGQMQATPECFAHLTQLLQVLAGGRVCAVLEGGYHLESLAESVCMTVQTLL
		G
		>Homo_sapiens_HDAC11__C3___ 51.721 3375 pos. 34 - 321 Homo_sapiens_HDAC11__C3___ Q96DB2 HDA11 HUMAN Histone deacetylase 11 OS=Homo sapiens OX=9606 GN=HDAC11 PE=1 SV=1_x0001_Homo_sapiens_HDAC11(C3) Q96DB2 HDA11 HUMAN Histone deacetylase 11 OS=Homo sapiens OX=9606 GN=HDAC11 PE=1 SV=1
		LHPFDAGKWGKVINFLKEEKLLSDSMLVEAREASEEDLLVVHTRRYLNELKWSFAVATIT
		EIPPVIFLPNFLVQRKVLRPLRTQTGGTIMAGKLAVERGWAINVGGGFHHCSSDRGGGFC
		AYADITLAIKFLFERVEGISRATIIDLDAHQGNGHERDFMDDKRVYIMDVYNRHIYPGDR
		FAKQAIRRKVELEWGTEDDEYLDKVERNIKKSLQEHLPDVVVYNAGTDILEGDRLGGLSI
		SPAGIVKRDELVFRMVRGRRVPILMVTSGGYQKRTARIIADSILNLFG
		>Saccharomyces_cerevisiae_Hos1__B1___ 42.740 2777 pos. 19 - 392 Saccharomyces_cerevisiae_Hos1__B1___ Q12214 HOS1 YEAST Histone deacetylase HOS1 OS=Saccharomyces cerevisiae __strain ATCC 204508 / S288c___ OX=559292 GN=HOS1 PE=1 SV=1_x0001_SaccharomycescerevisiaeHos1(B1) Q12214 HOS1 YEAST Histone deacetylase HOS1 OS=Saccharomyces cerevisiae (strain ATCC 204508 / S288c) OX=559292 GN=HOS1 PE=1 SV=1
		LPCNNHQKSQLTYSLINAYDLLQHFDEVLTFPYARKDDLLEFHSKSYIDYLINGRFNKMM
		AQDVNNPMVESKWSELSELADNWNEKIDYNPSQDLQRFTTRENLYNYYLNHSQALENNMD
		CINNSEVPTNDKPTDTYILNSETKQYNLEGDCPIFSYLPMYCQVITGATLNLLDHLSPTE
		RLIGINWDGGRHHAFKQRASGFCYINDVVLLIQRLRKAKLNKITYVDFDLHHGDGVEKAF
		QYSKQIQTISVHLYEPGFFPGTGSLSDSRKDKNVVNIPLKHGCDDNYLELIASKIVNPLI
		ERHEPEALIIECGGDGLLGDRFNEWQLTIRGLSRIIINIMKSYPRAHIFLLGGGGYNDLL
		MSRFYTYLTWCVTK
		>Saccharomyces_cerevisiae_Rpd3__B2___ 63.811 4180 pos. 37 - 331 Saccharomyces_cerevisiae_Rpd3__B2___ P32561 RPD3 YEAST Histone deacetylase RPD3 OS=Saccharomyces cerevisiae __strain ATCC 204508 / S288c___ OX=559292 GN=RPD3 PE=1 SV=1_x0001_SaccharomycescerevisiaeRpd3(B2) P32561 RPD3 YEAST Histone deacetylase RPD3 OS=Saccharomyces cerevisiae (strain ATCC 204508 / S288c) OX=559292 GN=RPD3 PE=1 SV=1
		GHPMKPHRIRMAHSLIMNYGLYKKMEIYRAKPATKQEMCQFHTDEYIDFLSRVTPDNLEM
		FKRESVKFNVGDDCPVFDGLYEYCSISGGGSMEGAARLNRGKCDVAVNYAGGLHHAKKSE
		ASGFCYLNDIVLGIIELLRYHPRVLYIDIDVHHGDGVEEAFYTTDRVMTCSFHKYGEFFP
		GTGELRDIGVGAGKNYAVNVPLRDGIDDATYRSVFEPVIKKIMEWYQPSAVVLQCGGDSL
		SGDRLGCFNLSMEGHANCVNYVKSFGIPMMVVGGGGYTMRNVARTWCFETGLLNN
		>Acinetobacter_pittii_HdaH__A3___ 71.906 4719 pos. 36 - 331 Acinetobacter_pittii_HdaH__A3___ R8YPJ7 R8YPJ7 ACIPI Histone deacetylase domain-containing protein OS=Acinetobacter pittii ANC 4050 OX=1217691 PE=1 SV=1_x0001_AcinetobacterpittiiHdaH(A3) R8YPJ7 R8YPJ7 ACIPI Histone deacetylase domain-containing protein OS=Acinetobacter pittii ANC 4050 OX=1217691 PE=1 SV=1
		HHMNHPDTKRRFNELVMTSGQIDFLTPIKPHPATDADILRVHDKQLLDNAKNVSNKECGG
		DIGDRITHLGNGGIEIAYLSAGGAIELTKKVISGELHTGYALVSPPGHHATKKDSMGFCI
		FNNTSIAAAYAKDILGLKRVAIVDWDVHHGNGTQDIWWEDSSVLTISIHQNKCFPTNSGF
		INERGAGNGFGYNLNIPLPPGSGNGAYIYAFEKVIVPALKKYEPELIIVGSGFDASILDP
		LSRMMVSSEGFKKMASLILEVSNEINGGKCLFVQEGGYSPHYLPFCGLAVIEALTG
		>Aquifex_aeolicus_AcuC__B3___ 61.603 4033 pos. 20 - 315 Aquifex_aeolicus_AcuC__B3___ O67135 O67135 AQUAE Acetoin utilization protein AcuC OS=Aquifex aeolicus __strain VF5___ OX=224324 GN=acuC1 PE=1 SV=1_x0001_AquifexaeolicusAcuC(B3) O67135 O67135 AQUAE Acetoin utilization protein AcuC OS=Aquifex aeolicus (strain VF5) OX=224324 GN=acuC1 PE=1 SV=1
		NHPLKIPRVSLLLRFLDAMNLIDEKELIKSRPATKEELLLFHTEDYINTLMEAERCQCVP
		KGAREKYNIGGYENPVSYAMFTGSSLATGSTVQAIEEFLKGNVAFNPAGGMHHAFKSRAN
		GFCYINDPAVGIEYLRKKGFKRILYIDLDAHHCDGVQEAFYDTDQVFVLSLHQSPEYAFP
		FEKGFLEEIGEGKGKGYNLNIPLPKGLNDNEFLFALEKSLEIVKEVFEPEVYLLQLGTDP
		LLEDYLSKFNLSNVAFLKAFNIVREVFGEGVYLGGGGYHPYALARAWTLIWCELSG
		>Legionella_pneumophila_LphD__E___ 21.594 1369 pos. 74 - 410 Legionella_pneumophila_LphD__E___ cluster EQ5X373 Legionella pneumophila LphD;cluster E_x0001_LegionellapneumophilaLphD (E) cluster EQ5X373 Legionella pneumophila LphD;cluster E
		QETSLPDYWLDLFAAIDEGDIPKAHTLFHLLPQDDIILRALRAVHSEDYLYQLIKYCIQA
		KHFGFKQLNADLVVTPKTFEILIKDCAATLFNPAKTHFSFGLPSHHAYTQMGSGFCLINK
		TAMLIKQAELSSVQPPRFVIIGTDVNRDNGLCDILRHSFSHLSICHIDVFDSRVYPQQDF
		SYINNEFNSEGVDVGKNIHVWHHNDLSYYAVDLSLTSRKSVGVHPALLFALEQFKASIRE
		AKVKGQKIALYLPTGWDSHEDETAYCGKFVKGRMLGKTAAHQFRFNDGDLSYFYESIFTL
		YNENKDCIDTIYWGLEGGYDRTMYERELTLLLQVIEK
		>Legionella_pneumophila_Smh1__E___ 21.594 1369 pos. 74 - 410 Legionella_pneumophila_Smh1__E___ A5IE14 Legionella pneumophila Smh1;cluster E_x0001_LegionellapneumophilaSmh1(E) A5IE14 Legionella pneumophila Smh1;cluster E
		QETSLPDYWLDLFAAIDEGDIPKAHTLFHLLPQDDIILRALRAVHSEDYLYQLIKYCIQA
		KHFGFKQLNADLVVTPKTFEILIKDCAATLFNPAKTHFSFGLPSHHAYTQMGSGFCLINK
		TAMLIKQAELSSVQPPRFVIIGTDVNRDNGLCDILRHSFSHLSICHIDVFDSRVYPQQDF
		SYINNEFNSEGVDVGKNIHVWHHNDLSYYAVDLSLTSRKSVGVHPALLFALEQFKASIRE
		AKAKGQKIALYLPTGWDSHEDETAYCGKFVKGRMLGKTAAHQFRFNDGDLSYFYESIFTL
		YNENKDCIDTIYWGLEGGYDRTMYERELTLLLQVIEK
		>Vibrio_sp_HdaH__A3___ 69.233 4541 pos. 38 - 331 Vibrio_sp_HdaH__A3___ A0A2N0XRJ0 A0A2N0XRJ0 9VIBR Class II histone deacetylase OS=Vibrio sp. cluster A3_x0001_Vibriosp.HdaH(A3) A0A2N0XRJ0 A0A2N0XRJ0 9VIBR Class II histone deacetylase OS=Vibrio sp. cluster A3
		GHAESPETKRRLKNLLDASGITKHLTLSSAPSCSQAQLLRVHPEHYLNEFKALSDEKGGE
		LGLYAPFGKGSFEIATRSAGLVCHAIDKVISGELDNAYSLSRPPGHHCLADQSMGFCLLA
		NIAIAVEHAIEVHGLSRIAVVDWDVHHGNGTQDIFYSRSDVLTISLHQQGCFPPGYSGEE
		DIGLNKGKGSNINIPLMPGGGHNSYLNAMEKIVIPALDAYKPELILVASGYDACGVDPLA
		RMLAHSETYRTMTQMIMEVSGRHANNKLVIVHEGGYSEAYVPFCGLAVIETLCG
		>Rhizorhabdus_sp_PrpH__A3___ 67.401 4419 pos. 37 - 330 Rhizorhabdus_sp_PrpH__A3___ G3JWV8 G3JWV8 9SPHN Propanil hydrolase OS=Sphingomonas sp. cluster A3_x0001_Rhizorhabdussp.PrpH(A3) G3JWV8 G3JWV8 9SPHN Propanil hydrolase OS=Sphingomonas sp. cluster A3
		YGADTPETKRRFLNLLRMSGLTDRLVMPAGEPVTVEDCLRIHPADYIRRFKEASDAGGGD
		LGMLAPFSKGGFEIALMSAGLARAAIDDVLTGKVRNAYALSRPAGHHCLPDTPMGFCLLA
		NIPIAIEAARARHGIERVAVVDWDVHHGNGTQACYYDRSDVLTISVHQDRCFPPGYSGVE
		ERGEGAGLGHNINIPLPAGSGQDTYVHAFETIVLPALDRYRPDLIVVASGLDANAVDPLA
		RMLLFSESYRVLTGMMMDAADRLCEGRLAVVHEGGYSEAYVPFCGQAIVETLAG
		>Rhizorhabdus_wittichii_DmhA__A3___ 70.209 4606 pos. 37 - 330 Rhizorhabdus_wittichii_DmhA__A3___ A0A067XIQ6 A0A067XIQ6 RHIWD Dimethoate hydrolase OS=Rhizorhabdus wittichii cluster A3_x0001_RhizorhabduswittichiiDmhA(A3) A0A067XIQ6 A0A067XIQ6 RHIWD Dimethoate hydrolase OS=Rhizorhabdus wittichii cluster A3
		AGADTPDSKRRLLNLAHASGLIRKLTLPEAIPATVEDVCRVHPRDYIDRFKATSDAGGGD
		LGHLAPFSKGGYEIAMLSCGLAIAAVDDVLSGKVDNAYALCRPAGHHCLADTPMGFCLLA
		NIPIAIEAAKARHGISRVAVVDWDVHHGNGTQSIFYDRADVLTISIHQDRCFPPGYSGAE
		DRGEGAGLGYNLNVPLPAGAGHDAYVQAFDDIVVPALDDFKPDLIIVASGLDANSVDPLA
		RMLLHSESYRLLTQKMLDAAARLCGGKLVVVHEGGYAEAYVPFCGHALLEALSG
		>Bacillus_spizizenii_AcuC__B3___ 66.199 4339 pos. 29 - 330 Bacillus_spizizenii_AcuC__B3___ G4NZJ2 G4NZJ2 BACS4 Acetoin utilization protein AcuC OS=Bacillus spizizenii cluster B3_x0001_BacillusspizizeniiAcuC(B3) G4NZJ2 G4NZJ2 BACS4 Acetoin utilization protein AcuC OS=Bacillus spizizenii cluster B3
		EHPFNQQRVLLTYDLLKMINAFDDGDIISPRLAEEEELALVHTDDYIQAVKLAGAGKLPA
		EEGESYGLGTEDTPVFAGMHEAASLLVGGTLTAADWVMSGQALHAANLGGGLHHGFRGRA
		SGFCIYNDSAVAIQYIQKKYRARVLYIDTDAHHGDGVQFTFYDNPDVCTLSIHETGRYLF
		PGTGQIQEKGSGKGYGYSFNIPLDAFTEDDSFLEAYQTAASEVAAYFHPDVIISQNGADA
		HYYDPLTHLSATINIYEEIPRLAHTLAHQYCEGRWIAVGGGGYDIWRVVPRAWARIWLEM
		KG
		>Vibrio_cholerae_HdaH__C6___ 53.163 3471 pos. 18 - 303 Vibrio_cholerae_HdaH__C6___ A0A395TF31 A0A395TF31 VIBCL Histone deacetylase OS=Vibrio cholerae cluster C6_x0001_VibriocholeraeHdaH(C6) A0A395TF31 A0A395TF31 VIBCL Histone deacetylase OS=Vibrio cholerae cluster C6
		GHRYPINKYRLLYEEIVRQREQSEAWQASFEFHTPIAAELSRITPLHDPDYVQALLEGRL
		PAAKMRRIGFPWSKTLIERTLHSVGGTCLTVEQALQSGVAIHLSGGYHHAHADFGSGFCL
		FNDLAIAAHFALSLPSVDKVLIIDSDVHHGDGTATLCAERDDIITLSFHCDKNFPARKPA
		SSMDVGFANQTGDEEFLSTFIQVVEMAVNLHRPDLILYDAGVDIHNDDELGYLSISQAAI
		AQRDRFMLGLAKQESIPIACVIGGGYREDHAALVPLHLELLKAALL
		>Pseudomonas_sp_ApaH__D3___ 57.729 3775 pos. 25 - 341 Pseudomonas_sp_ApaH__D3___ A0A1Y0KY79 A0A1Y0KY79 9PSED Acetylpolyamine amidohydrolase OS=Pseudomonas sp. cluster D3_x0001_Pseudomonassp.ApaH(D3) A0A1Y0KY79 A0A1Y0KY79 9PSED Acetylpolyamine amidohydrolase OS=Pseudomonas sp. cluster D3
		PCFEMPKRADHILQRVKDRNIGEIREPQDFGRDPIQRIHTAEYLNFFEGAWARWQEQDGT
		GDLLPYTWPARTLSQRLPTSLHGQLGYYSFDAGAPITAGTWQAAYSAAQVALTAQHEITN
		GAHSAFALCRPPGHHAASDVMGGYCYLNNAAIAAQAFIDQGHKRVAILDVDYHHGNGTQS
		IFYSRSDVLFTSIHGDPKFEFPFFLGHADEHGEGTGEGFNINYPLPAGSAWDSWGAALDD
		ACKRINAFDAEVVIVSLGVDTYKEDPISQFKLDSPDYLSMGERIAAMGLPTLFVMEGGYA
		VEAIGVNAVNVLEGFEN
		>Legionella_cherrii_ApaH__E___ 25.739 1645 pos. 74 - 409 Legionella_cherrii_ApaH__E___ A0A0W0SGS1 A0A0W0SGS1 9GAMM Acetylpolyamine aminohydrolase OS=Legionella cherrii cluster E_x0001_LegionellacherriiApaH(E) A0A0W0SGS1 A0A0W0SGS1 9GAMM Acetylpolyamine aminohydrolase OS=Legionella cherrii cluster E
		DRVELPEHWNQLFAAMKKGDENVALTLFAEFPEEDQILQALLAVHTSEYLQQIIRDCIQA
		QAKGWKQLNSDILITPGTFEVLIKDISMTLFHSKKVHFSFGLPTHHAFADEGSGFCILNK
		SAVLLKHMQRNTKPLKHIIVGTDVNRDNGLCDILMNSAADMDICHIDVFDSRVYPYQDED
		YITELFNKCGKDEGQNIQSWQRGGLDYFVVNLSRTTRKPGLVHPALVFAIEKMEEQIEQA
		KINHQKVALFLPTGWDSHEEETAYCGKYVDGYLMGATEARKTRLNTTDLTYFYESIFKLY
		RENKDHIEKVYWGLEGGYDRKMYEQQIELLMSIVLN
		>Legionella_pneumophila_ApaH__E___ 20.963 1327 pos. 76 - 412 Legionella_pneumophila_ApaH__E___ A0A2S6EWV0 A0A2S6EWV0 LEGPN Acetylpolyamine aminohydrolase OS=Legionella pneumophila cluster E_x0001_LegionellapneumophilaApaH(E) A0A2S6EWV0 A0A2S6EWV0 LEGPN Acetylpolyamine aminohydrolase OS=Legionella pneumophila cluster E
		QETRLPYYWLDLFAAIDEGDTPKAHALFHLLPQDDIILRALRAVHSEDYLYQLIKYCIQA
		KHFGFKQLNADLVVTPKTFEILIRDCATTLFNPAKAHFSFGLPSHHAYTQMGSGFCLINK
		TAMLMKQAELSSAQPPKFVIIGTDVNRDNGLCDILRHSFSHLSICHIDVFDSRVYPQQDF
		AYINNEFNSEGVDIGKNIHVWHHNNLNYYAVDLSLTSRKSVGVHPALLFALEQLKESIRE
		AKAKGQKIALYLPTGWDSHEDETAYCGKFVNGRMMGKTAAHQFRFNDGDLGYFYESIFTL
		YNENKDCVDTIYWGLEGGYDRTMYERELKILLQVIEK
		>Legionella_londiniensis_ApaH__A4___ 68.452 4489 pos. 19 - 304 Legionella_londiniensis_ApaH__A4___ A0A0W0VIH3 A0A0W0VIH3 9GAMM __Llon 2094 {ECO:0000313 EMBL:KTD19922.1}___ SubName: Full=Acetylpolyamine aminohydrolase {ECO:0000313 EMBL:KTD19922.1}; [Legionella londiniensis];Sub-cluster A4_x0001_LegionellalondiniensisApaH(A4) A0A0W0VIH3 A0A0W0VIH3 9GAMM (Llon 2094 {ECO:0000313 EMBL:KTD19922.1}) Sub…
		FHPECPERLQVINDNLSQSAIQSSLVWETAHKATRAQLERVHDKQYIESIFNRSPKEGFV
		RIDPDTMMNPGTLNAALLAAGAVIKAVNMVLENKVESAFCSIRPPGHHAEHNRAMGFCFF
		NNIAVGAAHALAVHQLNRIAIIDFDAHRGNGTDDIFQNHKQILICSLYEHFLYPAIPPPK
		ADNIIDLPLPARATGSQLRAKFSQKVIHAIEAFNPELILISAGFDGHADDAISTLRFIES
		DYHWLTQQIKTIARKSCAGRLVSVLEGGYALNVLGACVETHLEALK
		>Clostridiaceae_bacterium_HdaH__A5___ 57.263 3744 pos. 14 - 285 Clostridiaceae_bacterium_HdaH__A5___ A0A0F2Q319 A0A0F2Q319 9CLOT __VR72 15805 {ECO:0000313 EMBL:KJS20120.1}___ SubName: Full=Histone deacetylase {ECO:0000313 EMBL:KJS20120.1}; [Clostridiaceae bacterium BRH c20a];Sub-cluster A5_x0001_ClostridiaceaebacteriumHdaH(A5) A0A0F2Q319 A0A0F2Q319 9CLOT (VR72 15805 {ECO:0000313 EMBL:KJS20120.1})…
		THPEREERLLYTRDQLFEEGIMDLPEILQLEPRLAELKDIARVHFCVPDIESQATKAHLI
		AAGSAITIADALMKGEIRNGFALVRPPGHHAMRVVHGNRGFCNINNEAVMVEHLRKVYGI
		KRIAIIDTDVHHGDGTQDIYWHDPDVLFISFHQDGRTLFPGSGFTDELGGPLAFGTTLNI
		PLPPGTTDEGILFIMDKLVLPVLEKFQPELVINSAGQDNHYKDPLANMNFSAQGYAALNK
		KLAPDIAVLEGGYSIETALPYINMGIIMAMAD
		>Oscillatoria_acuminata_HdaHAcuC__A6___ 67.716 4440 pos. 24 - 311 Oscillatoria_acuminata_HdaHAcuC__A6___ K9TLK4 K9TLK4 9CYAN __Oscil6304 3855 {ECO:0000313 EMBL:AFY83410.1}___ SubName: Full=Deacetylase, histone deacetylase/acetoin utilization protein {ECO:0000313 EMBL:AFY83410.1}; [Oscillatoria acuminata PCC 6304];Sub-cluster A6_x0001_OscillatoriaacuminataHdaH/AcuC(A6) K9TLK4 K9TLK4 9CYAN (Oscil63…
		SHPERPARLTAIVEALKALPWASRLSWHLPTPGHQGSVLSAIQRVHTPRHIHEIEILAEC
		GGGRLDIDTPVSRYSYEVALLAVSAWLDGVDRVVETGEPAFVLARPPGHHAESNRGMGFC
		LFSNAAIAATHALEKHGLQRVAILDWDVHHGNGTQEIVEKNPQIAYCSLHQYPCYPGTGA
		ADETGPYDNILNLPVPAGSTLAEYQVLFESKVMPFLNEFQPDLLLVSAGYDANAADPLAR
		IDLQPEDYGILTDYCLQLTRRIVFGLEGGYHLDALSKSVIATIARCLE
		>Opitutus_sp_HdaH__A7___ 50.384 3286 pos. 1 - 279 Opitutus_sp_HdaH__A7___ A0A2T6D8A6 A0A2T6D8A6 9BACT __DB354 04290 {ECO:0000313 EMBL:PTX98651.1}___ SubName: Full=Histone deacetylase {ECO:0000313 EMBL:PTX98651.1}; [Opitutus sp. ER46];Sub-cluster A7_x0001_Opitutussp.HdaH(A7) A0A2T6D8A6 A0A2T6D8A6 9BACT (DB354 04290 {ECO:0000313 EMBL:PTX98651.1}) SubName: Full=Histone deacetylase {ECO:0000313 EMBL:…
		MQDERPARATRTAALLHERHPDWTWRAPALEVPDSTLLLAHTASHLRRLDHPEDFDHETP
		YLPGIGEHARRSVSGALEATAHALEHGTPVFSLMRPPGHHATAMEAMGYCYLNTAAIAAL
		HAVRVGGLKRVAVWDFDAHHGNGTEFILHAQAAHDTFFFASVHQYPGYPGTGTQDHGPSI
		RNWPVAPRSPRANHMQMLRASLDAVLSFAPDLIVISAGFDAFKGDPVAELSLEVEDFAEL
		GRWVAAVRHPTAAILEGGYSEQLPLLVDAFLSAWQNAAR
		>Deltaproteobacteria_bacterium_ApaH__A8___ 27.886 1788 pos. 34 - 247 Deltaproteobacteria_bacterium_ApaH__A8___ A0A0S7YMB0 A0A0S7YMB0 9DELT __AMJ54 13340 {ECO:0000313 EMBL:KPJ75992.1}___ SubName: Full=Acetylpolyamine aminohydrolase {ECO:0000313 EMBL:KPJ75992.1}; [Deltaproteobacteria bacterium SG8 13];Sub-cluster A8_x0001_DeltaproteobacteriabacteriumApaH(A8) A0A0S7YMB0 A0A0S7YMB0 9DELT (AMJ54 13340…
		QVEFVRAEPAVRQYIAAVHSEAHIRQVEDQGLFDIAALAAGGAVQAARIGLLEPCFALIR
		PPGHHASAASAWGFCYFNNMAVALETLRRQKKINSALVLDIDLHFGDGTVNIFGNRNWAG
		IVNVEASNRSEYLQQVEQTMKSCRADLIGISAGFDYHTDDWGGLLHTGDYEEIGRQVRKA
		AERNAGGCFAILEGGYNHDVLGENVLALINGMAG
		>Chromatiales_bacterium_AcuC__B4___ 64.262 4210 pos. 17 - 310 Chromatiales_bacterium_AcuC__B4___ A0A2E9D287 A0A2E9D287 9GAMM __CL799 03965 {ECO:0000313 EMBL:MBS93589.1}___ SubName: Full=Acetoin utilization protein AcuC {ECO:0000313 EMBL:MBS93589.1}; [Chromatiales bacterium];Sub-cluster B4_x0001_ChromatialesbacteriumAcuC(B4) A0A2E9D287 A0A2E9D287 9GAMM (CL799 03965 {ECO:0000313 EMBL:MBS93589.1}) S…
		GHPFGLDRHAVFHNELARAGLDANIEFAAARTATREELLAFHTPRYLDFVADTCSGEGMF
		LDGGDTPAFPGLYEASADIAGTTLALVDLVMGGRARRAFTPIGGLHHAGRDHAAGFCVFN
		DCGIAAEILRSKYGLKRIAYVDIDAHHGDGMYYAFESDPDLLIADIHEDGRALYPGTGRA
		GETGTGSAEGTKLNIPLRPRMGDEKFLQVWEDVEAFVASGEPEFILLQCGADSIAGDPIA
		HLEFTPAAHAHAARRLCALADKHCDGRILGMGGGGYDRDNLASGWTAVVTEFVR
		>Corynebacterium_sp_AcuC__B5___ 65.013 4260 pos. 25 - 318 Corynebacterium_sp_AcuC__B5___ A0A2S9Z1T9 A0A2S9Z1T9 9CORY __C1Y63 06945 {ECO:0000313 EMBL:PRQ11329.1}___ SubName: Full=Acetoin utilization protein AcuC {ECO:0000313 EMBL:PRQ11329.1}; [Corynebacterium sp. 13CS0277];Sub-cluster B5_x0001_Corynebacteriumsp.AcuC(B5) A0A2S9Z1T9 A0A2S9Z1T9 9CORY (C1Y63 06945 {ECO:0000313 EMBL:PRQ11329.1}) SubNam…
		HHPMGPDRVRLTVELADYFHLLDLVEVAAPDPLPEDLLARVHDPEYLAALDSGAAHPEFG
		IGTEDHPVVPGLAAHARAVAAGTLHATRAVWEGTHPRALNISGGLHHAGRRTQAGFCMLN
		DAAVAIEWLLQQGATRVAYLDLDAHHGDGVEQLFWDDPRVLTISVHESGLFLFPGTGFGH
		EIGGPHAAGTAVNVALEPATGDMEWLQAVHAIVPPLLQKFRPQILISQHGADGHASDPLT
		HLELSVDAMGKSYRSVARWAERFAGGRWVALGGGGYQRDAVARTWVHVLAAVAG
		>Bdellovibrionales_bacterium_HdaH__C1___ 51.451 3357 pos. 16 - 292 Bdellovibrionales_bacterium_HdaH__C1___ A0A2H0QAI6 A0A2H0QAI6 9PROT __COV38 05190 {ECO:0000313 EMBL:PIR30545.1}___ SubName: Full=Histone deacetylase {ECO:0000313 EMBL:PIR30545.1}; [Bdellovibrionales bacterium CG11 big fil rev 8 21 14 0 20 38 13];Sub-cluster C1_x0001_BdellovibrionalesbacteriumHdaH(C1) A0A2H0QAI6 A0A2H0QAI6 9PROT (C…
		NHRFPMQKYRILKEELVKQQILTVDQIFEAPLIEIEDLYLAHDKQYVDHIINGTLDAKEQ
		RKIGFPWSPIMPLRSRASVGGFMAACRYALENGFAGNLSGGTHHAHRAHGGGFCVFNDFA
		VAAYVLKQKHKITQLAIVDLDVHQGDGNASMLQGSQGIFIFSMHGEKNYPFKKINSDLDI
		ALPNQCQDDEYLTKLSDALPKVIATRPQIILFQAGVDPLFSDKLGHLALSFEGLKQRDQL
		VLGLCKEYGIPVAIAMGGGYAEPIDDSIKAHLNTYIV
		>Moraxella_bovis_HdaH__C2___ 55.896 3653 pos. 18 - 304 Moraxella_bovis_HdaH__C2___ A0A2Z4RAM2 A0A2Z4RAM2 MORBO __DQF64 12885 {ECO:0000313 EMBL:AWY21302.1}___ SubName: Full=Histone deacetylase {ECO:0000313 EMBL:AWY21302.1}; [Moraxella bovis];Sub-cluster C2_x0001_MoraxellabovisHdaH(C2) A0A2Z4RAM2 A0A2Z4RAM2 MORBO (DQF64 12885 {ECO:0000313 EMBL:AWY21302.1}) SubName: Full=Histone deacetylase {ECO:000…
		GHRFPMAKYELLPKKLIADGIATPEQFFTPKMASVNEILTTHTADYWHALDNLTLSPKDC
		RKIGLPMSKELIDRERLVVGATIECAKFALNDGISLSTSGGTHHAFADSGEGFCILNDIC
		VASNVLLNQGLAKRILILDLDVHQGNGNASIMADNPHVFVFSMHGKKNYPFIKPLSDLDI
		ELDDGTGDDDYLSLLKYHLPKVLDDFAPDFVFYQAGVDVLADDRLGRINLTMNGLYERER
		YVIETLFNRRLPTVVTMGGGYAPDINIIVQGHSVVFGVSQEIFKLLA
		>Porphyrobacter_dokdonensis_HdaH__C4___ 52.938 3456 pos. 23 - 305 Porphyrobacter_dokdonensis_HdaH__C4___ A0A1A7BCY2 A0A1A7BCY2 9SPHN __I603 2311 {ECO:0000313 EMBL:OBV10349.1}___ SubName: Full=Histone deacetylase {ECO:0000313 EMBL:OBV10349.1}; [Porphyrobacter dokdonensis DSW-74];Sub-cluster C4_x0001_PorphyrobacterdokdonensisHdaH(C4) A0A1A7BCY2 A0A1A7BCY2 9SPHN (I603 2311 {ECO:0000313 EMBL:OBV10349…
		RGTFRFDKYYLVMEELRGQAASGGAAITEHAPEPMPREWLEAVHCPDYVDEVLRAAVPRE
		KERRIGFPVTPAITSRVRHTNGGTWLAAQLAMDHGYAANSAAGSHHALHDTGAGYCVFND
		LAVAANRLIAEGDARRILIVDLDVHQGDGTASLTAGREDIFTLSLHAEKNFPVRKARSSR
		DVGLPDRVDDDGYMEALSRHLPEVMADFGPDFVLYQAGVDPHVEDKLGRLALSDAGLAAR
		DRFVIAEARRRGLAIASALGGGYGDDPRIVAARHARSMLAMAD
		>Pseudomonas_alcaligenes_AcuC__C5___ 54.665 3571 pos. 17 - 303 Pseudomonas_alcaligenes_AcuC__C5___ U2ZNB5 U2ZNB5 PSEA4 __acuC {ECO:0000313 EMBL:GAD62975.1} OR PA6 017 00910 {ECO:0000313 EMBL:GAD62975.1}___ SubName: Full=Acetoin utilization protein AcuC {ECO:0000313 EMBL:GAD62975.1}; [Pseudomonas alcaligenes];Sub-cluster C5_x0001_PseudomonasalcaligenesAcuC(C5) U2ZNB5 U2ZNB5 PSEA4 (acuC {ECO:000031…
		NHRFPMEKFRLLRDHLVDSGLVRDGELHRPEICPADVLALAHCPAYIERFASGELTYQEQ
		RRLGLPWSEPLARRTVRAVGGSLLAAELALKHGAACHLAGGTHHAHFDEASGFCIFNDLA
		VVARYMLESGRAGRVLIYDCDVHQGDGTARLLENVPDAITVSLHCEKNFPARKAKSDWDI
		GLPIGMGDTDYLKVVHDSLGYLLALYQPDIVLYDGGVDVHKDDALGYLQLTDAGIAARDE
		AVFRHCLERDIPVVGLIGGGYDKDRAVLARRHGILHHSAARVLAQLR
		>Candidatus_Scalinduabrodae_HdaH__D2___ 57.548 3763 pos. 264 - 574 Candidatus_Scalinduabrodae_HdaH__D2___ A0A0B0EJX1 A0A0B0EJX1 9BACT __hdaC 2 {ECO:0000313 EMBL:KHE91020.1} OR SCABRO 03322 {ECO:0000313 EMBL:KHE91020.1}___ SubName: Full=Histone deacetylase {ECO:0000313 EMBL:KHE91020.1};EC=3.5.1.- {ECO:0000313 EMBL:KHE91020.1}; [Candidatus Scalindua brodae];Sub-cluster D2_x0001_CandidatusScalinduab…
		GYFERPIRVETIRSVIRDVGGFVSTVPREYGEKWILSVHDKTFVHYLRTVCASLRQGRPV
		YPDTFPIRRPDNRPKELPVQAGYYCIDTGTPLYANAYKAARTAVNTALTGADEILSGKRL
		AYSICRPPGHHAGKRFFGGFCYFNNAAIAANYLSQEGKVAILDIDFHHGNGTQDIFYNRN
		DVLTVSIHGHPDYSYPYFSGYEAERGEGEGVDFNRNFPLAPRTENDKYLRVFDKAINLIL
		NFNPDIMVVSLGFDILKGDPTGTFLLSPIIFESIGKRLISTKKPLLVIQEGGYNIRGIRS
		GSKAFFKGCNE
		>Arabidopsis_thaliana_HDA8__A3___ 67.521 4427 pos. 38 - 336 Arabidopsis_thaliana_HDA8__A3___ Q94EJ2 HDA8 ARATH Histone deacetylase 8 OS=Arabidopsis thaliana OX=3702 GN=HDA8 PE=2 SV=1;classII_x0001_ArabidopsisthalianaHDA8(A3) Q94EJ2 HDA8 ARATH Histone deacetylase 8 OS=Arabidopsis thaliana OX=3702 GN=HDA8 PE=2 SV=1;classII
		KHPENADRVRNMLSILRRGPIAPHVNWFTGLPAIVSELLMFHTSEYIEKLVEADKSGERC
		EIAAGTFMSPGSWEAALLAAGTTLSAMQHILDCHGKIAYALVRPPGHHSQPTQADGYCFL
		NNAALAVKLALNSGSCSRVAVIDIDVHYGNGTAEGFYTSDKVLTVSLHMNHGSWGSSHPQ
		KGSIDELGEDVGLGYNLNVPLPNGTGDRGYEYAMNELVVPAVRRFGPDMVVLVVGQDSSA
		FDPNGRQSLTMNGYRRIGQIMRGVAEEHSHGRLLMVQEGGYHVTYAAYCLHAMLEGVLK
		>Arabidopsis_thaliana_HDA18__A1___ 71.471 4690 pos. 78 - 382 Arabidopsis_thaliana_HDA18__A1___ Q8LRK8 HDA18 ARATH Histone deacetylase 18 OS=Arabidopsis thaliana OX=3702 GN=HDA18 PE=1 SV=1;classII_x0001_Arabidopsis_thaliana_HDA18(A1) Q8LRK8 HDA18 ARATH Histone deacetylase 18 OS=Arabidopsis thaliana OX=3702 GN=HDA18 PE=1 SV=1;classII
		VDVECPDRIRVIWEKLQLAGVTQRCVVLGGSKAEDKHLKLVHTKKHVNLVKSISTKKKDS
		RRNKIASQLDSIYLNGGSSEAAYLAAGSVVKVAEKVAEGELDCGFAIVRPPGHHAESDEA
		MGFCLFNNVAVAASFLLNERPDLDVKKILIVDWDIHHGNGTQKMFWKDSRVLIFSVHRHD
		HGSFYPFGDDGDFNMVGEGPGEGFNINVPWEQGGCGDADYLAVWNHILIPVTKEFKPDII
		LLSAGFDAAIGDPLGGCCVTPYGYSVMLKKLMEFAHGKIVLALEGGYNLESLGKSSLACV
		QVLLE
		>Arabidopsis_thaliana_HDA7__B2___ 47.140 3070 pos. 28 - 324 Arabidopsis_thaliana_HDA7__B2___ Q9FH09 HDA7 ARATH Histone deacetylase 7 OS=Arabidopsis thaliana OX=3702 GN=HDA7 PE=2 SV=1;classI_x0001_Arabidopsis_thaliana_HDA7(B2) Q9FH09 HDA7 ARATH Histone deacetylase 7 OS=Arabidopsis thaliana OX=3702 GN=HDA7 PE=2 SV=1;classI
		NQPTKPQRIRVTHNLILSYNLHRHMEINHPDLADASDFEKFHSLEYINFLKSVTPETVTD
		PHPSVSENLKRFNVDVDWDGPVFHNLFDYCRAYAGGSISAAAKLNRQEADIAINWAGGMH
		HVKKDKASGFGYVNDVVLAILELLKSFKRVLYIEIGFPHGDEVEEAFKDTDRVMTVSFHK
		VGDTGDISDYGEGKGQYYSLNAPLKDGLDDFSLRGLFIPVIHRAMEIYEPEVIVLQCGAD
		SLAGDPFGTFNLSIKGHGDCLQYVRSFNVPLMILGGGGYTLPNVARCWCYETAIAVG
		>Arabidopsis_thaliana_HDA2__C3___ 50.309 3281 pos. 92 - 378 Arabidopsis_thaliana_HDA2__C3___ (correctec) HDA2_ARATH (HDA2 OR At5g26040 OR T1N24.9) RecName: Full=Histone deacetylase 2;EC=3.5.1.98; [Arabidopsis thaliana]
		LHPFDSSKWGRVCKFLVSDGFLEEKAIVEPLEASKIDLLVVHSENYLNSLKSSATVARIT
		EVAPVAFFPNFLVQQKVLYPFRKQVGGTILAAKLATERGWAINIGGGFHHCTAERGGGFC
		AFADISLCIHFAFLRLRISRVMIIDLDAHQGNGHETDLGDDNRVYILDMYNPEIYPFDYR
		ARRFIDQKVEVMSGTTTDEYLRKLDEALEVASRNFQPELVIYNAGTDILDGDPLGLLKIS
		PDGITSRDEKVFRFAREKNIPLVMLTSGGYMKSSARVIADSIENLSR
		>Arabidopsis_thaliana_HDA9__B2___ 61.904 4053 pos. 23 - 318 Arabidopsis_thaliana_HDA9__B2___ aHDA9 arath AT3G44680.1 Symbols: HDA9, HDA09 histone deacetylase 9 chr3:16226769-16229752 REVERSE LENGTH=426;classI_x0001_Arabidopsis_thaliana_HDA9(B2) aHDA9 arath AT3G44680.1 Symbols: HDA9, HDA09 histone deacetylase 9 chr3:16226769-16229752 REVERSE LENGTH=426;classI
		NHPMKPHRLCMTHHLILAYGLHSKMEVYRPHKAYPIEMAQFHSPDYVEFLQRINPENQNL
		FPNEMARYNLGEDCPVFEDLFEFCQLYAGGTIDAARRLNNKLCDIAINWAGGLHHAKKCD
		ASGFCYINDLVLGILELLKHHPRVLYIDIDVHHGDGVEEAFYFTDRVMTVSFHKFGDKFF
		PGTGDVKEIGEREGKFYAINVPLKDGIDDSSFNRLFRTIISKVVEIYQPGAIVLQCGADS
		LARDRLGCFNLSIDGHAECVKFVKKFNLPLLVTGGGGYTKENVARCWTVETGILLD
		>Arabidopsis_thaliana_HDA1__B2___ 62.444 4089 pos. 35 - 329 Arabidopsis_thaliana_HDA1__B2___ aHDA1 arath AT4G38130.1 Symbols: HD1, ATHD1, HDA1, RPD3A, HDA19, ATHDA19 histone deacetylase 1 chr4:17896493-17899057 REVERSE LENGTH=501;classI_x0001_Arabidopsis_thaliana_HDA1(B2) aHDA1 arath AT4G38130.1 Symbols: HD1, ATHD1, HDA1, RPD3A, HDA19, ATHDA19 histone deacetylase 1 chr4:17896493-17899057 REVERSE …
		GHPMKPHRIRMTHALLAHYGLLQHMQVLKPFPARDRDLCRFHADDYVSFLRSITPETQQD
		QIRQLKRFNVGEDCPVFDGLYSFCQTYAGGSVGGSVKLNHGLCDIAINWAGGLHHAKKCE
		ASGFCYVNDIVLAILELLKQHERVLYVDIDIHHGDGVEEAFYATDRVMTVSFHKFGDYFP
		GTGHIQDIGYGSGKYYSLNVPLDDGIDDESYHLLFKPIMGKVMEIFRPGAVVLQCGADSL
		SGDRLGCFNLSIKGHAECVKFMRSFNVPLLLLGGGGYTIRNVARCWCYETGVALG
		>Arabidopsis_thaliana_HDA6__B2___ 63.466 4157 pos. 37 - 333 Arabidopsis_thaliana_HDA6__B2___ aHDA6 arath AT5G63110.1 Symbols: HDA6, AXE1, ATHDA6, RTS1, RPD3B, SIL1 histone deacetylase 6 chr5:25315834-25318227 REVERSE LENGTH=471;classI_x0001_Arabidopsis_thaliana_HDA6(B2) aHDA6 arath AT5G63110.1 Symbols: HDA6, AXE1, ATHDA6, RTS1, RPD3B, SIL1 histone deacetylase 6 chr5:25315834-25318227 REVERSE LENG…
		GHPMKPHRIRMAHSLIIHYHLHRRLEISRPSLADASDIGRFHSPEYVDFLASVSPESMGD
		PSAARNLRRFNVGEDCPVFDGLFDFCRASAGGSIGAAVKLNRQDADIAINWGGGLHHAKK
		SEASGFCYVNDIVLGILELLKMFKRVLYIDIDVHHGDGVEEAFYTTDRVMTVSFHKFGDF
		FPGTGHIRDVGAEKGKYYALNVPLNDGMDDESFRSLFRPLIQKVMEVYQPEAVVLQCGAD
		SLSGDRLGCFNLSVKGHADCLRFLRSYNVPLMVLGGGGYTIRNVARCWCYETAVAVG
		>Saccharomyces_cerevisiae_Hos2__B2___ 62.369 4084 pos. 44 - 340 Saccharomyces_cerevisiae_Hos2__B2___ Hos2 yp P53096 YGL194C [HOS2];classI_x0001_Saccharomyces_cerevisiae_Hos2(B2) Hos2 yp P53096 YGL194C [HOS2];classI
		KHPMKPFRLMLTDHLVSSYGLHKIMDLYETRSATRDELLQFHSEDYVNFLSKVSPENANK
		LPRGTLENFNIGDDCPIFQNLYDYTTLYTGASLDATRKLINNQSDIAINWSGGLHHAKKN
		SPSGFCYVNDIVLSILNLLRYHPRILYIDIDLHHGDGVQEAFYTTDRVFTLSFHKYNGEF
		FPGTGDLTEIGCDKGKHFALNVPLEDGIDDDSYINLFKSIVDPLIMTFKPTLIVQQCGAD
		SLGHDRLGCFNLNIKAHGECVKFVKSFGLPMLVVGGGGYTPRNVSRLWTYETGILND
		>Saccharomyces_cerevisiae_Hos3__A2___ 41.478 2693 pos. 67 - 436 Saccharomyces_cerevisiae_Hos3__A2___ Hos3 yp Q02959 YPL116W [HOS3];classI_x0001_Saccharomyces_cerevisiae_Hos3(A2) Hos3 yp Q02959 YPL116W [HOS3];classI
		TIVERPERLLASSMGISAAITMYPSLFTLKSSHQRKGSLMAPHVLKVHGSSWPAELIELC
		QMADAKLLKGEIEVPDTWNSGDIYLSSKTIKALQGTIGAIETGVDSIFKGPSAEHISNRA
		FVAIRPPGHHCHYGTPSGFCLLNNAHVAIEYAYDTYNVTHVVVLDFDLHHGDGTQDICWK
		RAGFKPEEEPEDSSYDDFGKKFAEFPKVGYFSMHDINSFPTESGFATKENIKNASTCIMN
		SHDLNIWNIHLSKWTTEEEFNVLYRTKYRTLFAKADEFFRSAKLEMNQQGRPFKGLVVIS
		AGFDASEFEQTSMQRHSVNVPTSFYTTFTKDALKLAQMHCHGKVLSLMEGGYSDKAICSG
		VFAHLIGLQN
		>Saccharomyces_cerevisiae_HDA1__A1___ 72.342 4748 pos. 82 - 396 Saccharomyces_cerevisiae_HDA1__A1___ Hda1 yp P53973 YNL021W [HDA1];classII_x0001_Saccharomyces_cerevisiae_yHDA1(A1) Hda1 yp P53973 YNL021W [HDA1];classII
		PHPEDPRRIYRIYKILAENGLINDPTLSGVDDLGDLMLKIPVRAATSEEILEVHTKEHLE
		FIESTEKMSREELLKETEKGDSVYFNNDSYASARLPCGGAIEACKAVVEGRVKNSLAVVR
		PPGHHAEPQAAGGFCLFSNVAVAAKNILKNYPESVRRIMILDWDIHHGNGTQKSFYQDDQ
		VLYVSLHRFEMGKYYPGTIQGQYDQTGEGKGEGFNCNITWPVGGVGDAEYMWAFEQVVMP
		MGREFKPDLVIISSGFDAADGDTIGQCHVTPSCYGHMTHMLKSLARGNLCVVLEGGYNLD
		AIARSALSVAKVLIG
		>Arabidopsis_thaliana_HDA15__A1___ 73.438 4821 pos. 170 - 462 Arabidopsis_thaliana_HDA15__A1___ aHDA15 arath AT3G18520.1 Symbols: HDA15, ATHDA15 histone deacetylase 15 chr3:6361605-6365367 FORWARD LENGTH=552;classII_x0001_Arabidopsis_thaliana_HDA15(A1) aHDA15 arath AT3G18520.1 Symbols: HDA15, ATHDA15 histone deacetylase 15 chr3:6361605-6365367 FORWARD LENGTH=552;classII
		PHPERPDRLRAIAASLATAGVFPGRCLPINAREITKQELQMVHTSEHVDAVDTTSQLLYS
		YFTSDTYANEYSARAARLAAGLCADLATDIFTGRVKNGFALVRPPGHHAGVRHAMGFCLH
		NNAAVAALVAQAAGAKKVLIVDWDVHHGNGTQEIFEQNKSVLYISLHRHEGGNFYPGTGA
		ADEVGSNGGEGYCVNVPWSCGGVGDKDYIFAFQHVVLPIASAFSPDFVIISAGFDAARGD
		PLGCCDVTPAGYSRMTQMLGDLCGGKMLVILEGGYNLRSISASATAVIKVLLG
		>Arabidopsis_thaliana_HDA14__A1___ 72.747 4775 pos. 79 - 388 Arabidopsis_thaliana_HDA14__A1___ aHDA14 arath AT4G33470.1 Symbols: hda14, ATHDA14 histone deacetylase 14 chr4:16102774-16105439 REVERSE LENGTH=423;classII_x0001_Arabidopsis_thaliana_HDA14(A1) aHDA14 arath AT4G33470.1 Symbols: hda14, ATHDA14 histone deacetylase 14 chr4:16102774-16105439 REVERSE LENGTH=423;classII
		SHPECSARVPAIVNALEMNELTPKFRGSQILELANFKTATVEDIANVHDKAYVFGLEKAM
		DEASDSGLIFIEGSGPTYATSTTFQDSLIAAGAGMALVDSVIAASRNSVDPPIGFALIRP
		PGHHAVPKGPMGFCVFGNVAIAARHAQRTHGLKRIFIIDFDVHHGNGTNDAFTEDPDIFF
		LSTHQDGSYPGTGKISDIGKGKGEGTTLNLPLPGGSGDIAMRTVFEEIIVPCAQRFKPDI
		ILVSAGYDAHVLDPLANLQFTTATYYSLAKDIKRLAKEVCGGRCVFFLEGGYNLESLSSS
		VADSFRALLG
		>Arabidopsis_thaliana_HDA5__A1___ 74.324 4880 pos. 45 - 349 Arabidopsis_thaliana_HDA5__A1___ aHDA5 arath AT5G61060.1 Symbols: HDA05, HDA5, ATHDA5 histone deacetylase 5 chr5:24567137-24570917 REVERSE LENGTH=660;classII_x0001_Arabidopsis_thaliana_HDA5(A1) aHDA5 arath AT5G61060.1 Symbols: HDA05, HDA5, ATHDA5 histone deacetylase 5 chr5:24567137-24570917 REVERSE LENGTH=660;classII
		DHPECPDRIRVIWEKLQLAGVSQRCVVLGSSKAEDKHLQLVHTKDHVNLVKSISTKQKDY
		RRNRIASQLNSIYLNGGSSEAAYLAAGSVVKLAEKVAEGELDCGFAIVRPPGHHAEADEA
		MGFCLFNNVAVAASFLLNERPDLGVKKILIVDWDVHHGNGTQKMFWKDPRVLFFSVHRHE
		YGGFYPAGDDGDYNMVGEGPGEGFNINVPWDQGRCGDADYLAAWDHILIPVAREFNPDVI
		FLSAGFDAAINDPLGGCCVTPYGYSVMLKKLMEFAQGKIVLALEGGYNLDSIAKSSLACV
		QVLLE
		>BurkholderiapseudomalleiApaH__D1___ 58.510 3827 pos. 21 - 338 BurkholderiapseudomalleiApaH__D1___ sp|Q3JUN4|APAHL_BURP1 subcluster D1_x0001_BurkholderiapseudomalleiApaH(D1) sp|Q3JUN4|APAHL_BURP1 subcluster D1
		GRMRMPQEVPERAARLVAAAFAMGFPVREPDDFGIAPIAAVHDTHYLRFLETVHREWKAM
		PEDWGDEAMSNIFVREPNALRGVLAQAARHLADGSCPVGEHTWRAAYWSAQSALAAAAAV
		RDGAPAAYALCRPPGHHARVDAAGGFCYLNNAAIAAQALRARHARVAVLDTDMHHGQGIQ
		EIFYARRDVLYVSIHGDPTNFYPAVAGFDDERGAGEGLGYNVNLPMPHGSSEAAFFERVD
		DALRELRRFAPDALVLSLGFDVYRDDPQSQVAVTTDGFGRLGHLIGALRLPTVIVQEGGY
		HIESLEANARSFFGGFGA
		>Shinella_sp_HdaH__A2___ 74.174 4870 pos. 19 - 307 Shinella_sp_HdaH__A2___ tr|A0A021X4K7|A0A021X4K7_9RHIZ (SHLA_66c000050 {ECO:0000313|EMBL:EYR80153.1}) SubName: Full=Deacetyase {ECO:0000313|EMBL:EYR80153.1}; [Shinella sp. DD12]
		GHPERSDRIRAINLALEHERFSPLLREKAPQANEDFVLLAHPERHLTAVMSAMPEEDIAQ
		VEADTYASPATLQAALTGIGGAIAAVDAVFTGKADNAFVAARPPGHHAERDKAMGFCFFN
		NAAIAARHAQKAHGAERVAIVDWDVHHGNGTQDIFFDDPSVLFCSTHQMPLYPGSGAKDE
		TGAGNIVNAPLSMNDGSDHFRDAFRSRVLPRVADFRPDVIIISAGFDAHHRDPLAQINLV
		ADDFDWATAKLMELSEKSANNRVVSLLEGGYDLTGLAESAATHIYRLMR
		>Devosia_sp_ApaH__A2___ 71.200 4672 pos. 19 - 307 Devosia_sp_ApaH__A2___ tr|A0A024K8K1|A0A024K8K1_9RHIZ SubName: Full=Acetylspermidine deacetylase {ECO:0000313|EMBL:CDP50090.1};EC=3.5.1.48 {ECO:0000313|EMBL:CDP50090.1}; [Devosia sp. DBB001]
		GHPERAERIRAVERALADERFAPLVRRWAPSGDLSLASLVHDPEYLARLRDVRPAEGIGR
		IDEDTFISAGSLDAAATALGGALAALDAVAMGEVDNAFCAIRPPGHHAEIRNPMGFCLFN
		TVAIAAREAQRKYGAERIAIVDFDVHHGNGTQDIFKDDPTVFYASSHQMPLYPGTGSPNE
		HGVGNILNAALQAGTDGEAMRIAYLESLLPAVDAFAPDFLFISAGFDADYRDPLAQLNWK
		PEDYAWLTGKLMDIAERRCSNRIVSLLEGGYDLHGLADGVTSHVTMLQD
		>Deltaproteobacteria_bacterium_HdaH__A8___ 29.674 1907 pos. 10 - 247 Deltaproteobacteria_bacterium_HdaH__A8___ tr|A0A1V6IPU7|A0A1V6IPU7_9DELT (hdaH_2 {ECO:0000313|EMBL:OQC52462.1} OR BWX55_01612 {ECO:0000313|EMBL:OQC52462.1}) SubName: Full=Histone deacetylase-like amidohydrolase {ECO:0000313|EMBL:OQC52462.1};EC=3.5.1.- {ECO:0000313|EMBL:OQC52462.1}; [Deltaproteobacteria bacterium ADurb.Bin022]
		NKVYSSDPASALGRIQAVEKILCGKVTFVEPAAASREDILSVHTPDHVRAVEREGVYDIA
		ALAAGGAIKAAQIGLTEPCFALIRPPGHHASSGCAWGFCYFNNMSIALEKLKREGQIRKA
		FILDFDLHFGDGNVNILGGKDYVTILNPTGSNRNDYLKQVQNGLAETDADMIAVSAGFDH
		HEDDWGGLLKTEDYQYMGGLVREAARRNNGGCFGILEGGYNHTVLGKNVLAFVEGLAE
		>Verrucomicrobia_bacterium_HdaH__A7___ 54.154 3537 pos. 14 - 295 Verrucomicrobia_bacterium_HdaH__A7___ tr|A0A2V5M4A8|A0A2V5M4A8_9BACT (DMF04_04180 {ECO:0000313|EMBL:PYI78171.1}) SubName: Full=Histone deacetylase {ECO:0000313|EMBL:PYI78171.1}; [Verrucomicrobia bacterium]
		GHPERPARILQSVPLLKERHPEWQWREPRSGTDEELLHAHSRQHLTRVAHAERDFDLDTP
		AYPNIDFHARRSAGAAVESARAARGGERALSLMRPPGHHAMHDRAMGFCYFSNIAIAALD
		TLALPDSERRPTSTATAIERVAIWDFDAHHGNGTEAVVAQNEKIRFASIHQYPGWPGTGA
		KSFANIRNFPVAPYSSRSNHVRAAETALEQLLDFNPQLLLVSAGFDAYKDDPITQMTLEQ
		DDFTTFGKWLAEINTPTAVILEGGYSDELAELIDLFLSAWDS
		>Candidatu_Vecturithrixgranuli_HdaH_A5___ 55.040 3596 pos. 23 - 294 Candidatu_Vecturithrixgranuli_HdaH_A5___ tr|A0A081C2F2|A0A081C2F2_9BACT (U27_05732 {ECO:0000313|EMBL:GAK58757.1}) SubName: Full=Histone deacetylase superfamily {ECO:0000313|EMBL:GAK58757.1}; [Candidatus Vecturithrix granuli]
		THPEREERLLYTQDQLREEGVFDIEGIIEYKPEMATPEDVARTHFCFPGIDRVTTVSHFI
		SAGGAIKAAKLVLEKQTEKAFALVRPPGHHAMKVVHGNRGFCNINIEAVMIEYIREHYGP
		KRIAIVDTDCHHGDGTQDIYWHDPEVLYISLHQDGRTLYPGTGFPSELGGPNALGKNINI
		PLPPGTSDEGFLYVIDHVVLPILQDFQPDLVINSAGQDNHYTDPITNMNFSAQGYAQLNE
		KLNPDIAVLEGGYSIQGALPYINAGIVLAMAG
		>Thioploca_ingrica_DAC__A4___ 72.612 4766 pos. 19 - 306 Thioploca_ingrica_DAC__A4___ tr|A0A090BV44|A0A090BV44_9GAMM (THII_1914 {ECO:0000313|EMBL:BAP56211.1}) SubName: Full=Deacetylase {ECO:0000313|EMBL:BAP56211.1}; [Thioploca ingrica]
		GHPERASRINAIEDQLQASRLLELVRYYEAPLATRAQLTRVHDSEYIDTILNFTDKSGVV
		YLDPDTVLMSATPQAALRAAGAMIQAVDLVLMDQHKVAFCNIRPPGHHALRHRAMGFCFF
		NNVAVGAAHAIEKYGLNRVAIVDFDVHHGNGTEDIFAHEPRVMLCSTFQHPFYPYCGADT
		MSNHIINVPLAAGTGGDKFREAVLMHWIPNLYKFAPQLILISAGFDAHAEDDMSQLRLRE
		NDYAWVTREILVIADKYAQGRVISTLEGGYELQSLGRSVAAHLKVLMR
		>Azospirillum_lipoferum_AcuC__B1___ 58.434 3822 pos. 25 - 315 Azospirillum_lipoferum_AcuC__B1___ A0A1X7Q6T6_AZOLI (SAMN02982994_5227 {ECO:0000313|EMBL:SMH59892.1}) RecName: Full=Acetoin utilization protein AcuC {ECO:0000256|ARBA:ARBA00020218}; [Azospirillum lipoferum]
		KHPLAIPRVSTVIDLSRAMGWLPETRYLDTHVATERELARFHTPDYIAALRRAEAEQRVD
		AETGARHNLGKLENPVFPEMYRRPATSAGSAIQAARLLLERPSGIVYAPASGTHHARAGR
		ASGFCYFNAPVLGILELLDQGVQRVLYVDLDAHHGDGVEEAFAEDGRVLTVSVHEEGRWP
		RTGKAEDRHAVQARNLPVPPGFNDSEMAYLMEKAILPLGRAFRPEVLVIQTGADALAEDP
		LSRLELSNRALWDSVAALLPLAPRILVVGGGGYNPWSVGRCWAGIWAVLNG
		>Dictyoglomus_turgidum_AcuC__B4___ 58.855 3850 pos. 22 - 313 Dictyoglomus_turgidum_AcuC__B4___ B8DYU0_DICTD (Dtur_0141 {ECO:0000313|EMBL:ACK41472.1}) RecName: Full=Acetoin utilization protein AcuC {ECO:0000256|ARBA:ARBA00020218}; [Dictyoglomus turgidum]
		PHPMNRRRLESFDSEFKKFSNLSNVESPEMASYDEITLFHTKSYTDLVKEKSKTGEGYLD
		YGDTPAFLGCYEAASYVVGSTLKGIRLIVEGKYKRVFVPMAGLHHARRNSASGFCIFNDI
		GVAIEYLRKNYGIKNILYVDIDAHHGDGVFYEYVDDPHLFIADVHEDGRFLYPGTGRRDE
		RGEKQAYGTKLNIPLLPGSGDDELLLAFEEVKNFAWEVKIEFIILQAGVDGISGDPITHL
		NYSIEGYGKFVEGMVDVANQTCGGKILILGGGGYNPENTKNGWMRVLRVIYG
		>Micrococcus_terreus_AcuC__B5___ 66.004 4326 pos. 27 - 328 Micrococcus_terreus_AcuC__B5___ A0A1I7MDS0_9MICC (SAMN04487966_1013 {ECO:0000313|EMBL:SFV19990.1}) RecName: Full=Acetoin utilization protein AcuC {ECO:0000256|ARBA:ARBA00020218}; [Micrococcus terreus]
		AHPMAPVRLELTHALAEQLDVFEAQNIQLVTPPEATDEQLQLVHSPEFIQAVRSCSCGDG
		TDRQDLGLGTEDNPVFEGLHAAAARIAGGSMRAAEMIWSGEVQHAVNFAGGMHHAHRDSA
		SGFCIYNDCALAIQRLLDLGAERVAYVDLDAHHGDGVESIFWDDPRVLTISVHETGISLF
		PGTGFANNAGGQDALGTAVNVALPPGTGDSGFLRSVHAVVPQLLQAFDPQALVTQHGCDG
		HRDDPLTNLMMSVDGQRQLVLDAADWARDFAQDRWLATGGGGYSPFTVVPRTWTHLIGAA
		AG
		>Chloroflexus_aggregans_HdaH__C1___ 58.780 3845 pos. 16 - 297 Chloroflexus_aggregans_HdaH__C1___ B8G9Y7_CHLAD (Cagg_1601 {ECO:0000313|EMBL:ACL24502.1}) SubName: Full=Histone deacetylase superfamily {ECO:0000313|EMBL:ACL24502.1}; [Chloroflexus aggregans]
		GHRFPMEKYALLRERVIAENIVSLDRLHVPEPASVDELVRVHTPAYIERVMTGRLTGAEI
		RRIGFPWSPQMVERSRRSAGATIAACRVALQEGVGVNLAGGTHHAFADAGAGYCVFNDAA
		VAARAMQAEGRVRQIAIIDCDVHQGDGTAAIFADDPTVFTFSIHGAHNFPFRKQQSDLDI
		ALPDATGDAAYLDALEWGLRQTFATAKPDLVIYLAGADPYYDDRLGRLSLTKAGLAERDR
		LVFGYCRSAGVPVAVTMAGGYARQINDTVDIHAHTVAAASLG
		>Flavobacterium_indicum_HdaH__C2___ 53.223 3475 pos. 17 - 297 Flavobacterium_indicum_HdaH__C2___ H8XRQ2_FLAIG (KQS_12915 {ECO:0000313|EMBL:CCG54486.1}) SubName: Full=Histone deacetylase family protein {ECO:0000313|EMBL:CCG54486.1}; [Flavobacterium indicum]
		GHRFPMIKYELLPQQLLYEGTVVDRQFFSPELPNLEDIIAVHDKKYVQQLLDLTLDPRAV
		RKIGFPLSSELIEREFRLAQGTIEGAKNACIDKIAFNIAGGTHHAYSNRGEAFCLLNDQA
		IAAQYLLNQKLAKQILIIDLDVHQGNGTAEIFQNNPRVFTFSVHGKSNYPFKKEQSDLDI
		ALPDQTSDADYLALISKEIPKLIQQVQPDFIFYLSGVDILATDKLGKLGCTINGCKERDV
		IVFENCLKFQIPVQVSMGGGYSPDIKTIIEAHANTYRVANS
		>Sphingobium_sp_AcuC__C4___ 54.485 3559 pos. 17 - 295 Sphingobium_sp_AcuC__C4___ J2CZ99_9SPHN (PMI04_02454 {ECO:0000313|EMBL:EJK82549.1}) SubName: Full=Deacetylase, histone deacetylase/acetoin utilization protein {ECO:0000313|EMBL:EJK82549.1}; [Sphingobium sp. AP49]
		GQQPRFDKYGLIMDMVHDMAVPKHVHRPEPMPRHWIAAVHDPAYVDEVLALAVPPDKERR
		IGFPVTEAVMRRSLLSPGGTWMAARLALTHGYAANGAGGSHHALADTGAGYCIFNDLAIA
		ANRLIAEGDAAHILILDLDVHQGDGTASLMAGRGDVFTLSIHAERNFPVRKARSTLDLGL
		ADGTGDAEYLAALADILPRVLDDFMPDLILYQAGIDSHVDDRLGRLALTDAGLDARDRMV
		MRAARARRIPLASTVGGGYGPDRDAIARRHVACMLRLAE
		>Azotobacter_vinelandii_AcuC__C5___ 56.392 3686 pos. 28 - 308 Azotobacter_vinelandii_AcuC__C5___ C1DNL9_AZOVD (Avin_10030 {ECO:0000313|EMBL:ACO77235.1}) SubName: Full=Histone deacetylase superfamily {ECO:0000313|EMBL:ACO77235.1}; [Azotobacter vinelandii]
		GHRFPMEKFRLLRDHLVDSGLTSDAELRRPEPCPTDILALAHDPAYIERYCSGALSREEL
		RRLGLPWTPALARRTVLAVGGSLLAAELALEHGLACHLAGGTHHAHHDHPSGFCIFNDLA
		VVSRYLLASGRVGRVLIFDCDVHQGDGTARILEDTPEAITVSLHCEQNFPARKARSDWDI
		GLPRGMGDADYLKVVDDALNYLLPLYQPDLVLYDAGVDVHQDDALGYLALSDAGLAARDG
		AVLRHCLARGIAVLGVIGGGYDRDRAALARRHGILHHGAAR
		>Shewanella_woodyi_HdaH__C6___ 54.725 3575 pos. 18 - 303 Shewanella_woodyi_HdaH__C6___ B1KFI3_SHEWM (Swoo_3900 {ECO:0000313|EMBL:ACA88158.1}) SubName: Full=Histone deacetylase superfamily {ECO:0000313|EMBL:ACA88158.1}; [Shewanella woodyi]
		GHRYPIMKYQYLYDFIIKKSETDSNWQQRLAFFSPKALTADEVKQVHGDEYVEQLMTGTL
		AANKMRRIGFPWSEELMQRTLTSAAGTVLAAIKAIEHGVAIHLSGGYHHAHKDFGSGFCL
		LNDLVLAAHFGLQRENIDKVLIIDSDVHQGDGTATLCQERDDIITLSFHCDKNFPARKPD
		SDLDLPLTRGTDDDSFLATFKQVVEMAVNLHQPDLIIYDAGVDIHQDDELGYLNISTQAI
		YQRDHFLFDTMKQRGIPVAAVVGGGYRTEQSALVPIHFQLIQAAFD
		>Ralstonia_insidiosa_ApaH__D1___ 60.687 3972 pos. 25 - 342 Ralstonia_insidiosa_ApaH__D1___ A0A191ZTI7_9RALS (A9Y76_02500 {ECO:0000313|EMBL:ANJ71418.1}) SubName: Full=Acetylpolyamine aminohydrolase {ECO:0000313|EMBL:ANJ71418.1}; [Ralstonia insidiosa]
		TPQEVPDRARNLLQAARDLGFTIAQPEDHGLAPLTAVHGEPYLRFLQDAHTDWRRLPEDW
		GDEVMSNIFVREPNALRGVLAQAARYLADGSCPVGANTWRSAYWSAQSAAAGAQAILNGE
		RLAYALCRPPGHHARREAAGGFCYLNNAAVAAQALLGQFGAKYKRVAILDTDMHHGQGIQ
		EIFYDRADVLYVSIHGDPTNFYPVVAGFDDERGAGDGEGLNINLPMPHRSPESVFFDKLG
		VALAALERFQPDALVLSLGFDIYREDPQSQVDVSTEGFGRLGATVGALGLPTLVVQEGGY
		HLATLAQNAAAFFSGLQS
		>Fervidobacterium_pennivorans_HdaH__D2___ 59.396 3886 pos. 32 - 326 Fervidobacterium_pennivorans_HdaH__D2___ A0A172T1R4_FERPE (JM64_01980 {ECO:0000313|EMBL:ANE40904.1}) SubName: Full=Histone deacetylase {ECO:0000313|EMBL:ANE40904.1}; [Fervidobacterium pennivorans]
		RNPENPSRLKLVLNYLQENFQAIQPFEFGEEHILKVHSEKYFNYLVKKSQEVEDEYLPEV
		FFVDQIFDTGTPIKKEIFFAAKRAVDIVLSATKYAFEQKVITYALTRPPGHHAMVNYGGG
		YCYFNNAAVAARYLEEKGMRVAVLDLDFHHGNGTQDIFYKDPNVLYVSIHGDPRKFYPWF
		SGYETECGEGNAYGTNLNIPLPENSDINAYGEALKKAIQKLKDFKPDALMISFGTDTHIK
		DPVGRFALLSEDYKTIGSSISNSLVIDYLIIVHEGGYNSRSNLVAVKNFLAGLLG
		>HDAC8_XENTR 62.670 4104 pos. 22 - 316 sp|B1H369|HDAC8_XENTR (hdac8) RecName: Full=Histone deacetylase 8;Short=HD8;EC=3.5.1.98 {ECO:0000250|UniProtKB:Q9BY41};AltName: Full=Protein deacetylase HDAC8 {ECO:0000305};EC=3.5.1.- {ECO:0000250|UniProtKB:Q9BY41};AltName: Full=Protein decrotonylase HDAC8 {ECO:0000305};EC=3.5.1.- {ECO:0000250|UniProtKB:Q9BY41}; [Xenopus tropicalis]
		VQSKVPRRASMVHSLIEAYGLLKEMRVVKPKVASMEEMAAFHTDSYLQHLHKVSEEGDND
		DPETLEYGLGYDCPITEGIYDYAAAVGGATLTAAEQLMAGKTRIAINWPGGWHHAKKDEA
		SGFCYLNDAVLGILKLREKFDRVLYVDMDLHHGDGVEDAFSFTSKVMTVSLHKFSPGFFP
		GTGDVSDIGLGKGRYYSVNVPLQDGIQDEKYYQICEGVLKEVFTTFNPEAVVLQLGADTI
		AGDPMCSFNMTPQGIGKCLKYVLQWQLPTLILGGGGYHLPNTARCWTYLTALIVG
		>HDAC8_RAT 60.447 3956 pos. 30 - 324 sp|B1WC68|HDAC8_RAT (Hdac8) RecName: Full=Histone deacetylase 8;Short=HD8;EC=3.5.1.98 {ECO:0000250|UniProtKB:Q9BY41};AltName: Full=Protein deacetylase HDAC8 {ECO:0000305};EC=3.5.1.- {ECO:0000250|UniProtKB:Q9BY41};AltName: Full=Protein decrotonylase HDAC8 {ECO:0000305};EC=3.5.1.- {ECO:0000250|UniProtKB:Q9BY41}; [Rattus norvegicus]
		SLVKVPKRASMVHSLIEAYALHKQMRIVKPKVASMEEMATFHTDAYLQHLQKVSQEGDED
		HPDSIEYGLGYDCPATEGIFDYAAAIGGGTITAAQCLIDGKCKVAINWSGGWHHAKKDEA
		SGFCYLNDAVLGILRLRRKFDRILYVDLDLHHGDGVEDAFSFTSKVMTVSLHKFSPGFFP
		GTGDMSDVGLGKGRYYSVNVPIQDGIQDEKYYHICESVLKEVYQAFNPKAVVLQLGADTI
		AGDPMCSFNMTPVGIGKCLKYVLQWQLATLILGGGGYNLANTARCWTYLTGVILG
		>HDA10_DANRE 68.137 4468 pos. 25 - 325 sp|F1QCV2|HDA10_DANRE (hdac10) RecName: Full=Polyamine deacetylase HDAC10;EC=3.5.1.48 {ECO:0000269|PubMed:28516954};EC=3.5.1.62 {ECO:0000269|PubMed:28516954};AltName: Full=Histone deacetylase 10; [Danio rerio]
		CEIEVPERLTVSYEALRTHGLAQRCKAVPVRQATEQEILLAHSEEYLEAVKQTPGMNVEE
		LMAFSKKYNDVYFHQNIYHCAKLAAGATLQLVDSVMKREVRNGMALVRPPGHHSQRSAAN
		GFCVFNNVAIAALYAKKNYNLNRILIVDWDVHHGQGIQYCFEEDPSVLYFSWHRYEHQSF
		WPNLPESDYSSVGKGKGSGFNINLPWNKVGMTNSDYLAAFFHVLLPVAYEFDPELVIVSA
		GFDSAIGDPEGEMCALPEIFAHLTHLLMPLAAGKMCVVLEGGYNLTSLGQSVCQTVHSLL
		G
		>PHD1_SCHPO 63.826 4181 pos. 44 - 339 sp|O13298|PHD1_SCHPO (phd1 OR hda1 OR SPAC3G9.07c) RecName: Full=Histone deacetylase phd1;EC=3.5.1.98 {ECO:0000269|PubMed:9781677}; [Schizosaccharomyces pombe]
		KHPMKPHRITITNHLVMGYGLHNKMSVFSPRMATFGEMSEFHREDYLDFLKRVTPDNAEQ
		FADKFQQFNIGDDCPVFDGTYEFSQRSAGASLDASRKLVQGQTDIAINWSGGLHHAKRGE
		ASGFCYVNDIVLAILNMLRFFPRVLYIDIDIHHGDGVQQAFYESDRVLTVSFHKYNGDFF
		PATGNFDENGVKGGKYFALNVPLEDGIGDEQYTSLFKSIIEPTINTFQPSAIVLQCGADS
		LGYDRLGVFNLSIHAHGECVRFTRSFNIPMLVVGGGGYTLRNVARAWCYETSICVN
		>HDA4_CAEEL 67.326 4414 pos. 482 - 798 sp|O17323|HDA4_CAEEL (hda-4 OR hda-7 OR C10E2.3) RecName: Full=Histone deacetylase 4;EC=3.5.1.98;AltName: Full=CeHDA-7;AltName: Full=Histone deacetylase 7; [Caenorhabditis elegans]
		SHVENGGRIQSIWSKLIEHGHVQKCEKVTAKKASLEQLQLVHSQTYTTFFAVSPTACLKI
		DANSLPLKRFLQLPCGGIGVDSDTYFNDASTQTAARLAAGTLIELSSQVAEGRLKNGFAC
		IRPPGHHAEHEQAMGFCFFNNVAVAVKVLQTKYPAQCAKIAIIDWDVHHGNGTQLSFEND
		PNVLYMSLHRHDKGNFFPGTGSVTEVGKNDAKGLTVNVPFSGDVMRDPEYLAAWRTVIEP
		VMASFCPDFIIVSAGFDACHGHPNALGGYEVTPEMFGYMTKSLLNYASGKVVLALEGGYD
		LKSISEAAQQCVQALIG
		>HDA1_CAEEL 62.865 4117 pos. 31 - 325 sp|O17695|HDA1_CAEEL (hda-1 {ECO:0000312|WormBase:C53A5.3} OR C53A5.3 {ECO:0000312|WormBase:C53A5.3}) RecName: Full=Histone deacetylase 1;EC=3.5.1.98; [Caenorhabditis elegans]
		GHVMKPHRIRMTHHLVLNYGLYRNLEIFRPFPASFEDMTRFHSDEYMTFLKSANPDNLKS
		FNKQMLKFNVGEDCPLFDGLYEFCQLSSGGSLAAATKLNKQKVDIAINWMGGLHHAKKSE
		ASGFCYTNDIVLGILELLKYHKRVLYVDIDVHHGDGVEEAFYTTDRVMTVSFHKYGDFFP
		GTGDLKDIGAGKGKLYSVNVPLRDGITDVSYQSIFKPIMTKVMERFDPCAVVLQCGADSL
		NGDRLGPFNLTLKGHGECARFFRSYNVPLMMVGGGGYTPRNVARCWTYETSIAVD
		>Y1194_METTH 70.404 4619 pos. 16 - 301 sp|O27262|Y1194_METTH (MTH_1194) RecName: Full=Probable deacetylase MTH_1194 {ECO:0000305};EC=3.5.1.- {ECO:0000250|UniProtKB:Q48935}; [Methanothermobacter thermautotrophicus]
		GHVENSGRTRAILRAIESSDLSPRFVEPGMAGIDDILMVHSSTHVEYLEVFAGRGGGWLD
		YDTYMTPESFSVARLSAGGAMLAAEEALRDGWSYSLGRPPGHHATYDRSMGFCIFNNIAI
		AIEHARRNLGVSRPLVLDFDVHHGNGTSSIFYRDRDVMYISIHQDPRTLFPGTGFIDETG
		SGEGEGFNLNIPMPRGSGNREYLWILGMILPAVLEGFRPDMIFVSAGFDAHRRDPLAEIM
		VDEEFFSWIGWFIHQTGLPCTAVLEGGYDPEALGRSNIAFMRGLDG
		>Y130_ARCFU 78.830 5180 pos. 19 - 312 sp|O30107|Y130_ARCFU (AF_0130) RecName: Full=Probable deacetylase AF_0130 {ECO:0000305};EC=3.5.1.- {ECO:0000250|UniProtKB:Q48935}; [Archaeoglobus fulgidus]
		THPERRERLAYTMDQLREEGIFESERIVLLEPFKASLEDVLEVHTEEYVRFLEMESKKGG
		IIDFDTNIPVGVFDRALLAAGGAIRAAQAVLNKECENAFAMIRPPGHHAKPYIGAGFCYL
		NNMAIMVKWLLKQGFERIAILDWDAHHGDGTQEIFYNDDRVLFISTHQMPLYPGTGYPEE
		CGTGKGEGYTVNIPLPPGTGDEGYMMVIDEIIEPVVNEFKPQFIAISAGQDNHFTDPITS
		LALTARGYAEMMRRAVAMAEKHCDGRLVAVLEGGYSVEGALPYTNLGIIAAMAG
		>HDA1B_XENLA 64.457 4223 pos. 27 - 321 sp|O42227|HDA1B_XENLA (hdac1-b) RecName: Full=Probable histone deacetylase 1-B;Short=HD1-B;EC=3.5.1.98 {ECO:0000269|PubMed:10454532};AltName: Full=Protein deacetylase HDAC1-B;EC=3.5.1.- {ECO:0000250|UniProtKB:Q13547};AltName: Full=Protein decrotonylase HDAC1-B;EC=3.5.1.- {ECO:0000250|UniProtKB:Q13547};AltName: Full=RPD3 homolog; [Xenopus laevis]
		GHPMKPHRIRMTHNLLLNYGLYRKMEIYRPHKASAEEMTKYHSDDYIKFLRSIRPDNMSE
		YSKQMQRFNVGEDCPVFDGLFEFCQLSTGGSVASAVKLNKQQTDISVNWSGGLHHAKKSE
		ASGFCYVNDIVLAILELLKYHQRVVYIDIDIHHGDGVEEAFYTTDRVMSVSFHKYGEYFP
		GTGDLRDIGAGKGKYYAVNYPLRDGIDDESYEAIFKPVMTKVMEMFQPSAVVLQCGADSL
		SGDRLGCFNLTIKGHAKCVEFIKTFNLPMLMLGGGGYTIRNVARCWTYETAVALD
		>CLR6_SCHPO 65.373 4284 pos. 24 - 318 sp|O59702|CLR6_SCHPO (clr6 OR SPBC36.05c) RecName: Full=Histone deacetylase clr6;EC=3.5.1.98;AltName: Full=Cryptic loci regulator 6; [Schizosaccharomyces pombe]
		QHPMKPHRVRMVHNLVVNYNLYEKLNVITPVRATRNDMTRCHTDEYIEFLWRVTPDTMEK
		FQPHQLKFNVGDDCPVFDGLYEFCSISAGGSIGAAQELNSGNAEIAINWAGGLHHAKKRE
		ASGFCYVNDIALAALELLKYHQRVLYIDIDVHHGDGVEEFFYTTDRVMTCSFHKFGEYFP
		GTGHIKDTGIGTGKNYAVNVPLRDGIDDESYESVFKPVISHIMQWFRPEAVILQCGTDSL
		AGDRLGCFNLSMKGHSMCVDFVKSFNLPMICVGGGGYTVRNVARVWTYETGLLAG
		>HDAC3_MOUSE 60.898 3986 pos. 21 - 316 sp|O88895|HDAC3_MOUSE (Hdac3 {ECO:0000303|PubMed:10491319 OR ECO:0000312|MGI:MGI:1343091}) RecName: Full=Histone deacetylase 3 {ECO:0000305};Short=HD3;EC=3.5.1.98 {ECO:0000305|PubMed:23911289, ECO:0000305|PubMed:30279482};AltName: Full=Protein deacetylase HDAC3;EC=3.5.1.- {ECO:0000250|UniProtKB:O15379};AltName: Full=Protein deacylase HDAC3;EC=3.5.1.- {ECO:00…
		GHPMKPHRLALTHSLVLHYGLYKKMIVFKPYQASQHDMCRFHSEDYIDFLQRVSPTNMQG
		FTKSLNAFNVGDDCPVFPGLFEFCSRYTGASLQGATQLNNKICDIAINWAGGLHHAKKFE
		ASGFCYVNDIVIGILELLKYHPRVLYIDIDIHHGDGVQEAFYLTDRVMTVSFHKYGNYFF
		PGTGDMYEVGAESGRYYCLNVPLRDGIDDQSYKHLFQPVISQVVDFYQPTCIVLQCGADS
		LGCDRLGCFNLSIRGHGECVEYVKSFNIPLLVLGGGGYTVRNVARCWTYETSLLVE
		>Y1628_SYNP2 56.557 3697 pos. 18 - 300 sp|P28606|Y1628_SYNP2 (SYNPCC7002_A1628) RecName: Full=Uncharacterized protein SYNPCC7002_A1628; [Synechococcus sp]
		EHRFPMPKFRLLHGLLLEDGVIQPEQVYQPQLPDRAWLELVHEPDYVTAYCQGTLTPKAQ
		RRIGLPWSAGVVQRTLTAVGGTILTAQLALEHGLACNTAGGTHHAFPGYGSGFCILNDLA
		IATRTIQQRGLAQRILIVDLDVHQGDGTAFIFQDDPTVFTFSMHCEVNFPSQKQRSDLDL
		GLPEGLDDDGYLQILAHHLEDLLSQVKPDLVFYDAGVDTHVGDRLGKLAMTNTGLYRRER
		LVLSTCLAAGYPVACVIGGGYAKNIHDLVYRHSLLHRAARDVY
		>HDAC1_CHICK 65.223 4274 pos. 27 - 321 sp|P56517|HDAC1_CHICK (HDAC1 OR HDAC1A) RecName: Full=Histone deacetylase 1;Short=HD1;EC=3.5.1.98 {ECO:0000250|UniProtKB:Q13547};AltName: Full=Protein deacetylase HDAC1;EC=3.5.1.- {ECO:0000250|UniProtKB:Q13547};AltName: Full=Protein decrotonylase HDAC1;EC=3.5.1.- {ECO:0000250|UniProtKB:Q13547}; [Gallus gallus]
		GHPMKPHRIRMTHNLLLNYGLYRKMEIYRPHKANAEEMTKYHSDDYIKFLRSIRPDNMSE
		YSKQMQRFNVGEDCPVFDGLFEFCQLSAGGSVASAVKLNKQQTDIAVNWAGGLHHAKKSE
		ASGFCYVNDIVLAILELLKYHQRVLYIDIDIHHGDGVEEAFYTTDRVMTVSFHKYGEYFP
		GTGDLRDIGAGKGKYYAVNYPLRDGIDDESYEAIFKPVISKVMETFQPSAVVLQCGSDSL
		SGDRLGCFNLTIKGHAKCVEFVKSFNLPMLMLGGGGYTIRNVARCWTYETAVALD
		>HDAC1_STRPU 63.285 4145 pos. 26 - 320 sp|P56518|HDAC1_STRPU (HDAC1) RecName: Full=Histone deacetylase 1;Short=HD1;EC=3.5.1.98; [Strongylocentrotus purpuratus]
		GHPMKPHRIRMTHNLILNYGLYRKMEIYRPHKAVMEEMTKYHSDDYVKFLRTIRPDNMSE
		YTKQMQRFNVGEDCPVFDGLYEFCQLSSGGSVAGAVKLNKQQTDIAINWAGGLHHAKKSE
		ASGFCYVNDIVLAILELLKYHQRVLYIDIDIHHGDGVEEAFYTTDRVMTVSFHKYGEYFP
		GTGDLRDIGAGKGKYYAVNFPLRDGIDDESYDKIFKPIMCKVMEMYQPSAICLQCGADSL
		SGDRLGCFNLTLKGHAKCVEFMKQYNLPLLLMGGGGYTIRNVARCWTYETSTALG
		>HDAC2_CHICK 62.009 4060 pos. 28 - 322 sp|P56519|HDAC2_CHICK (HDAC2) RecName: Full=Histone deacetylase 2;Short=HD2;EC=3.5.1.98 {ECO:0000250|UniProtKB:Q92769};AltName: Full=Protein deacylase HDAC2 {ECO:0000305};EC=3.5.1.- {ECO:0000250|UniProtKB:Q92769}; [Gallus gallus]
		GHPMKPHRIRMTHNLLLNYGLYRKMEIYRPHKATAEEMTKYHSDEYIKFLRSIRPDNMSE
		YSKQMQRFNVGEDCPVFDGLFEFCQLSTGGSVAGAVKLNRQQTDMAVNWAGGLHHAKKSE
		ASGFCYVNDIVLAILELLKYHQRVLYIDIDIHHGDGVEEAFYTTDRVMTVSEVSMVNNFP
		GTGDLRDIGAGKGKYYAVNFPMRDGIDDESYGQIFKPIISKVMEMYQPSAVVLQCGADSL
		SGDRLGCFNLTVKGHAKCVEVVKTFNLPLLMLGGGGYTIRNVARCWTYETAVALD
		>HDAC3_CHICK 61.483 4025 pos. 21 - 316 sp|P56520|HDAC3_CHICK (HDAC3) RecName: Full=Histone deacetylase 3;Short=HD3;EC=3.5.1.98 {ECO:0000250|UniProtKB:O15379};AltName: Full=Protein deacetylase HDAC3;EC=3.5.1.- {ECO:0000250|UniProtKB:O15379};AltName: Full=Protein deacylase HDAC3;EC=3.5.1.- {ECO:0000250|UniProtKB:O15379}; [Gallus gallus]
		GHPMKPHRLALTHSLVLHYGLYKKMIVFKPYQASQHDMCRFHSEDYIDFLQRVSPNNMQG
		FTKSLNAFNVGDDCPVFPGLFEFCSRYTGASLQGATQLNNKICDIAINWAGGLHHAKKFE
		ASGFCYVNDIVIGILELLKYHPRVLYIDIDIHHGDGVQEAFYLTDRVMTVSFHKYGNYFF
		PGTGDMYEVGAESGRYYALNVPLRDGIDDQSYKHLFQPVINQVVDYYQPTCIVLQCGADS
		LGRDRLGCFNLSIRGHGECVEYVKSFNIPLLVLGGGGYTVRNVARCWTYETSLLVD
		>HDA19_MAIZE 62.940 4122 pos. 41 - 334 sp|P56521|HDA19_MAIZE RecName: Full=Probable histone deacetylase 19;EC=3.5.1.98;AltName: Full=RPD3 homolog; [Zea mays]
		GHPMKPHRIRMTHSLLARYGLLNQMQVYRPNPARERELCRFHAEEYINFLRSVTPETQQD
		QIRLLKRFNVGEECPVLDGLYSFCQTYAGASVGGAVKFNHGHDIAINWSGGLHHAKKCEA
		SGFCYVNDIVLAILELLKHHERVLYVDIDIHHGDGVEEAFYTTDRVMTVSFHKFGDYFPG
		TGDIRDIGHSKGKYYSLNVPLDDGIDDESYQSLFKPIMGKVMEVFRPGAVVLQCGADSLS
		GDRLGCFNLSIKGHAECVRYMRSFNVPLLLLGGGGYTIRNVARCWCYETGVALG
		>CLR3_SCHPO 73.288 4811 pos. 76 - 385 sp|P56523|CLR3_SCHPO (clr3 OR SPBC800.03) RecName: Full=Histone deacetylase clr3;EC=3.5.1.98 {ECO:0000269|PubMed:17289569};AltName: Full=Cryptic loci regulator 3; [Schizosaccharomyces pombe]
		DHPEDPRRVLRVFEAIKKAGYVSNVPSPSDVFLRIPAREATLEELLQVHSQEMYDRVTNT
		EKMSHEDLANLEKISDSLYYNNESAFCARLACGSAIETCTAVVTGQVKNAFAVVRPPGHH
		AEPHKPGGFCLFNNVSVTARSMLQRFPDKIKRVLIVDWDIHHGNGTQMAFYDDPNVLYVS
		LHRYENGRFYPGTNYGCAENCGEGPGLGRTVNIPWSCAGMGDGDYIYAFQRVVMPVAYEF
		DPDLVIVSCGFDAAAGDHIGQFLLTPAAYAHMTQMLMGLADGKVFISLEGGYNLDSISTS
		ALAVAQSLLG
		>ACUC_STAAM 64.157 4203 pos. 24 - 325 sp|P64375|ACUC_STAAM (acuC OR SAV1735) RecName: Full=Acetoin utilization protein AcuC; [Staphylococcus aureus]
		QHPFNQMRLKLTTELLLNANLLSPEQIVQPRIATGDELMLIHKYDYVEAIKHASHGIISE
		DEAKKYGLNDEENGQFKHMHRHSATIVGGALTLADLIMSGKVLNGCHLGGGLHHAQPGRA
		SGFCIYNDIAITAQYIAKEYNQRVLIIDTDAHHGDGTQWSFYADNHVTTYSIHETGKFLF
		PGSGHYTERGEDIGYGHTVNVPLEPYTEDASFLECFKLTVEPVVKSFKPDIILSVNGVDI
		HYRDPLTHLNCTLHSLYEIPYFVKYLADSYTNGKVIMFGGGGYNIWRVVPRAWSHVFLSL
		ID
		>HDAC2_MOUSE 63.991 4192 pos. 28 - 322 sp|P70288|HDAC2_MOUSE (Hdac2 {ECO:0000312|MGI:MGI:1097691} OR Yy1bp) RecName: Full=Histone deacetylase 2 {ECO:0000305};Short=HD2;EC=3.5.1.98 {ECO:0000269|PubMed:18754010, ECO:0000305|PubMed:30279482};AltName: Full=Protein deacylase HDAC2 {ECO:0000305};EC=3.5.1.- {ECO:0000269|PubMed:30279482};AltName: Full=YY1 transcription factor-binding protein; [Mus muscul…
		GHPMKPHRIRMTHNLLLNYGLYRKMEIYRPHKATAEEMTKYHSDEYIKFLRSIRPDNMSE
		YSKQMQRFNVGEDCPVFDGLFEFCQLSTGGSVAGAVKLNRQQTDMAVNWAGGLHHAKKSE
		ASGFCYVNDIVLAILELLKYHQRVLYIDIDIHHGDGVEEAFYTTDRVMTVSFHKYGEYFP
		GTGDLRDIGAGKGKYYAVNFPMRDGIDDESYGQIFKPIISKVMEMYQPSAVVLQCGADSL
		SGDRLGCFNLTVKGHAKCVEVAKTFNLPLLMLGGGGYTIRNVARCWTYETAVALD
		>Y245_SYNY3 66.454 4356 pos. 18 - 304 sp|P72702|Y245_SYNY3 (slr0245) RecName: Full=Uncharacterized protein slr0245; [Synechocystis sp]
		THPECPARLTAIATALRKMPGANYLHWQKPSPVTWNLDPYILRCHSQEYLNKLAKLAELG
		GGSLDADTPVSPQSYDVARLAVRAWLDGVDHVLNQREAVFVLARPPGHHAIRNTGMGFCL
		LNNVAIAAHYALTRPGVERVAILDWDVHHGNGTEALVDHNPRIFYCSLHQFPCYPGTGAA
		GDRGQHDNVLNIPLKPGGDGKVYREAFEHKVLPFLRQVKPDLLLVSAGYDANHSDPLAYM
		NLIPEDYGMMTHYLMEISPYPVLGLEGGYHLPSLAKSVVETLKPLLF
		>HDAC4_CHICK 68.287 4478 pos. 670 - 990 sp|P83038|HDAC4_CHICK (HDAC4) RecName: Full=Histone deacetylase 4 {ECO:0000250|UniProtKB:P56524};Short=HD4;EC=3.5.1.98 {ECO:0000250|UniProtKB:P56524}; [Gallus gallus]
		SHPEHAGRIQSIWSRLQETGLRGKCECIRGRKATLEELQTVHSEAHTLLYGTNPLNRQKL
		DSKKLLGSLTSMFVRLPCGGVGVDSDTIWNEVHSSGAARLAVGCVIELVFKVATGELKNG
		FAVVRPPGHHAEESTPMGFCYFNSVAIAAKLLQQRLNVSKILIVDWDVHHGNGTQQAFYN
		DPNVLYISLHRYDDGNFFPGSGAPDEVGTGAGVGFNVNMAFTGGLDPPMGDTEYLTAFRT
		VVMPIANEFAPDVVLVSSGFDAVEGHPTPLGGYNLSAKCFGYLTKQLMGLAGGRVVLALE
		GGHDLTAICDASEACVSALLG
		>HDA2_CAEEL 59.981 3925 pos. 47 - 342 sp|Q09440|HDA2_CAEEL (hda-2 OR C08B11.2) RecName: Full=Putative histone deacetylase 2;EC=3.5.1.98; [Caenorhabditis elegans]
		LHPMKPQRLVVCNDLVVSYEMPKYMTVVESPKLDAADISVFHTEDYVNFLQTVTPKLGLT
		MPDDVLRQFNIGEDCPIFAGLWDYCTLYAGGSVEGARRLNHKMNDIVINWPGGLHHAKKS
		EASGFCYVNDIVLGILELLKYHKRVLYIDIDIHHGDGVQEAFNNSDRVMTVSFHRFGQYF
		PGSGSIMDKGVGPGKYFAINVPLMAAIRDEPYLKLFESVISGVEENFNPEAIVLQCGSDS
		LCEDRLGQFALSFNAHARAVKYVKSLGKPLMVLGGGGYTLRNVARCWALETGVILG
		>HDAC8_BOVIN 58.960 3857 pos. 30 - 324 sp|Q0VCB2|HDAC8_BOVIN (HDAC8) RecName: Full=Histone deacetylase 8;Short=HD8;EC=3.5.1.98 {ECO:0000250|UniProtKB:Q9BY41};AltName: Full=Protein deacetylase HDAC8 {ECO:0000305};EC=3.5.1.- {ECO:0000250|UniProtKB:Q9BY41};AltName: Full=Protein decrotonylase HDAC8 {ECO:0000305};EC=3.5.1.- {ECO:0000250|UniProtKB:Q9BY41}; [Bos taurus]
		SLAKVPKRASMVHSLIEAYALHKQMRIVKPKVASMEEMASFHTDAYLQHLQKVSEDGDDD
		HPDSIEYGLGYDCPATEGIFDYAAAVGGATITAAQCLIDGMCKVAINWSGGWHHAKKDEA
		SGFCYLNDAVLGILRLRRKFDRILYVDLDLHHGDGVEDAFSFTSKVMTVSLHKFSPGFFP
		GTGDVSDVGLGKGRYYSVNVPIQDCIQDERYYHICESVLKEVYIAFNPKAVVLQLGADTI
		AGDPMCSFNMTPVGIGKCLKYILQWELATLILGGGGYNLANTARCWTYLTGVILG
		>HDA6_CAEEL_1 63.150 4136 pos. 33 - 333 sp|Q20296|HDA6_CAEEL (hda-6 OR F41H10.6) RecName: Full=Histone deacetylase 6;EC=3.5.1.98; [Caenorhabditis elegans]
		THPESSDRILKIKEALTKTKILEKCTVLTNFLEIDDADLEVTHDKSMVKDLMESEKKTQE
		DINSQCEKYDSVFMTENSMKVAKDGVACVRDLTNRIMANEASNGFAVVRPPGHHADSVSP
		CGFCLFNNVAQAAEEAFFSGAERILIVDLDVHHGHGTQRIFYDDKRVLYFSIHRHEHGLF
		WPHLPESDFDHIGSGKGLGYNANLALNETGCTDSDYLSIIFHVLLPLATQFDPHFVIISA
		GFDALLGDPLGGMCLTPDGYSHILYHLKSLAQGRMLVVLEGGYNHQISAVAVQRCVRVLL
		G
		>HDA6_CAEEL_2 75.330 4947 pos. 445 - 749 sp|Q20296|HDA6_CAEEL (hda-6 OR F41H10.6) RecName: Full=Histone deacetylase 6;EC=3.5.1.98; [Caenorhabditis elegans]
		NHPEKPARTRRILKTLRESGVLEKCVDRNCERIATNEEIRLVHTKKMLEHLRTTETMKDE
		ELMEEAEKEFNSIYLTRDTLKVARKAVGAVLQSVDEIFEKDAGQRNALVIVRPPGHHASA
		SKSSGFCIFNNVAVAAKYAQRRHKAKRVLILDWDVHHGNGTQEIFYEDSNVMYMSIHRHD
		KGNFYPIGEPKDYSDVGEGAGEGMSVNVPFSGVQMGDNEYQMAFQRVIMPIAYQFNPDLV
		LISAGFDAAVDDPLGEYKVTPETFALMTYQLSSLAGGRIITVLEGGYNLTSISNSAQAVC
		EVLQN
		>HDAC3_XENTR 61.123 4001 pos. 21 - 316 sp|Q28DV3|HDAC3_XENTR (hdac3 OR TEgg067n06.1) RecName: Full=Histone deacetylase 3;Short=HD3;EC=3.5.1.98 {ECO:0000250|UniProtKB:O15379};AltName: Full=Protein deacetylase HDAC3;EC=3.5.1.- {ECO:0000250|UniProtKB:O15379};AltName: Full=Protein deacylase HDAC3;EC=3.5.1.- {ECO:0000250|UniProtKB:O15379}; [Xenopus tropicalis]
		GHPMKPHRLSLTHSLVLHYGLYKKMIVFKPYQASQHDMCRFHSEDYIDFLQRVSPNNMQG
		FTKSLNAFNVGDDCPVFPGLFEFCSRYTGASLQGATQLNNKICDIAINWAGGLHHAKKFE
		ASGFCYVNDIVIGILELLKYHPRVLYVDIDIHHGDGVQEAFYLTDRVMTVSFHKYGNYFF
		PGTGDMYEVGAESGRYYCLNVPLRDGIDDQSYRHLFQPVIKQVIDFYQPTCIVLQCGADS
		LGCDRLGCFNLSIRGHGECVQYVKSFNIPLLVLGGGGYTVRNVARCWTYETSLLVD
		>HDA10_ORYSJ 73.648 4835 pos. 99 - 408 sp|Q2QWU2|HDA10_ORYSJ (HDAC10 {ECO:0000303|PubMed:19505461} OR ASDAC {ECO:0000303|PubMed:29247559} OR HDA714 {ECO:0000303|PubMed:17399684} OR Os12g0182700 {ECO:0000312|EMBL:BAT16163.1} OR LOC_Os12g08220 {ECO:0000312|EMBL:ABA95964.1}) RecName: Full=Histone deacetylase 10, chloroplastic {ECO:0000303|PubMed:19505461};Short=OsHDAC10 {ECO:0000303|PubMed:19505461}…
		AHPETNKRVPAIVDALEKLELTSKHRGSQVLEIQDFQPASLDDIALVHSRSYITGLEKAM
		SRASDEGLIFIEGTGPTYATQTTFQECLLSAGAGITLVDSVVAASKLGPKPPLGFALVRP
		PGHHAVPEGPMGFCVFGNIAVAARYAQNQHGLKRVMIIDFDVHHGNGTCDAFYEDPDIFF
		LSTHQLGSYPGTGKIHQVGQGNGEGTTLNLPLPGGSGDYAMRCAFDEVIAPAAQRFKPDI
		ILVSAGYDAHALDPLAGLQFTTGTFYMLAARIREVAAELCGGRCVFFLEGGYNLESLSSS
		VADTFRAFLG
		>HDAC3_TETNG 60.913 3987 pos. 21 - 316 sp|Q4SFA0|HDAC3_TETNG (hdac3 OR GSTENG00019185001) RecName: Full=Histone deacetylase 3;Short=HD3;EC=3.5.1.98; [Tetraodon nigroviridis]
		GHPMKPHRLSLTHSLVLHYGLYKKMMVFKPYKASQHDMCRFHSEDYIDFLQKVSPNNMQG
		FTKSLNTFNVGDDCPVFPGLFEFCSRYTGASLQGATQLNHKICDIAINWAGGLHHAKKFE
		ASGFCYVNDIVISILELLKYHPRVLYIDIDIHHGDGVQEAFYLTDRVMTVSFHKYGNYFF
		PGTGDMYEVGAESGRYYCLNVPLRDGIDDQSYRQLFQPVIKQVVDFYQPTCIVLQCGADS
		LGCDRLGCFNLSIRGHGECVEFVKSFKIPLLVLGGGGYTVRNVARCWTFETSLLLE
		>HDA22_DICDI 58.029 3795 pos. 1079 - 1415 sp|Q54VQ7|HDA22_DICDI (hdaC OR DDB_G0280195) RecName: Full=Type-2 histone deacetylase 2;Short=DdHdaC;EC=3.5.1.98; [Dictyostelium discoideum]
		FHLEKPDRIQVAVSCINEFASNPLVDIFDNPPEVDMRYVMAVHDANYIKKLETSLPPENS
		EFETHLESDKSGAMVTVASHKDFEGDDDNIYDTFVSHRSIKAALRASGSVCAAVDSVSRS
		GYTRAFCAIRPPGHHAGRYGRTSDAPSQGYCLINNVAIGAKYASLTAGYSRIAVVDFDVH
		HGNGTQEILSGDDNFLFISIHVCDEKRYFYPGTGQDVGDIDEVSGQFDGNILNIGLKRNT
		GSAVFLQQWMNKIIPRLEAYKPQLIFLSAGFDGHKDDPTNGLKLNEEDYFVITKMIKTVA
		FKYCKGRIISVLEGGYGIEKTNSLQRCVNSHLKALIE
		>HDA21_DICDI 57.383 3752 pos. 1077 - 1487 sp|Q54X15|HDA21_DICDI (hdaD OR DDB_G0279267) RecName: Full=Type-2 histone deacetylase 1;Short=DdHdaD;EC=3.5.1.98; [Dictyostelium discoideum]
		DHPESPKRLSSVIKAINDFSRQSDRLIIKNDPEEINDKWILTVHSPEYLRLLEDLTEKLD
		ANEIRPLNVNNDGASTGINQFSTSTPITTTGTATVTPGSTTSSTNGEQCEDGDTFVSKLS
		LHAAKRSAGATCQAIDNVMKGNVTSAFVAARPPGHHAGRDGLTSGTSSQGFCLLNHVCIG
		AKYAQLKYNLDKIAIIDFDVHHGNGTEEILSNDQGFYFLSIHMFEEGFYPGSGGGVGSIG
		VVNLNEFNEQNDYDDDDNNNDVNNNNNNNNNNNNNNNNNNNNKNNNNNNSNSITQQSTIT
		NNSNCKGNIVNIPLDPKSSASSFLKAFSIIIDKLNDYQPELILISCGFDAHMEDHLASLC
		LLEENYVEITRSLRRVADRWCKGRLVSILEGGYNINALRQCTIAHLSALSE
		>HDA12_DICDI 62.820 4114 pos. 31 - 325 sp|Q55BW2|HDA12_DICDI (hdaB OR DDB_G0270338) RecName: Full=Histone deacetylase B;Short=DdHdaB;AltName: Full=Type-1 histone deacetylase 2;EC=3.5.1.98 {ECO:0000305|PubMed:19576222}; [Dictyostelium discoideum]
		YHPMKPHRLCLTNNLVLNYGLHKKMHLYKARPADAEDMLKFHSEDYVDFLERVTPENINE
		WKDVKRFHIGEDCPVFPGLYDYCSIYSGGSIEGALKLNHRMYDIAINWSGGLHHARKDEA
		SGFCYVNDIVLAILELLKFHARVLYIDIDVHHGDGVQEAFYLTDRVMTVSFHKFGGDFFP
		GTGDIDEIGAKTGKLYSVNVPLADGIDDKNYLNIFKPVIQGVMDYYRPSVIVLQCGADSL
		RFDRLGCFNLTIKGHAECVRFVKSFNIPTLVLGGGGYTVRNVARCWTYETSVCVD
		>HDA11_DICDI 63.346 4149 pos. 22 - 316 sp|Q55FN5|HDA11_DICDI (hdaA OR DDB_G0268024) RecName: Full=Type-1 histone deacetylase 1;Short=DdHdaA;EC=3.5.1.98; [Dictyostelium discoideum]
		NHPMKPHRMRMTHDLVLNYGIYKKMQIFRPRKASELELTNFHSDDYINFLKLVTPDNMHD
		YSKQLVKFNVREDCPVFDGMYNFCQISSGGSIGCAVKVNSKESDVAINWAGGLHHAKKSE
		ASGFCYTNDIVLSILELLKHHERVLYIDIDIHHGDGVEEAFYTTDRVMTVSFHKYGDYFP
		GTGDVKDIGADKGKYYSLNFPLKDGIDDESYQSIFRPIIRSVMDFYRPGAVVIQCGADSL
		TGDRLGCFNLTLRGHAQCIEFLKSFNVPLVVLGGGGYTIKNVARCWTYETSILVD
		>ACUC_STAXY 63.270 4144 pos. 24 - 325 sp|Q56195|ACUC_STAXY (acuC) RecName: Full=Acetoin utilization protein AcuC; [Staphylococcus xylosus]
		KHPFNQMRLKLTTELLMELGQLKQHHIISPRIATDDELSLIHAYDYIQAIRHASHGILSE
		NEAKKYGLDGEDTLQFRMMHKHSARIVGGALNLADQIMSGTLTNGCHLGGGLHHSLPGRA
		NGFCIYNDVAITISYLMQKYNQRVLCIDTDAHHGDGTQWSFYTNDQALIYSIHETGKFLF
		PGSGHYTERGAEKGFGYTVNIPLEPYTEDQSFLDVFKQTIEPVVASFKPDIIVSVHGVDV
		HYLDPLTHMSCTLNTLYEIPYIVKSLADTYTQGKVIMFGGGGYNIWKVVPRAWSHVFLAL
		IG
		>HDA10_RAT 63.511 4160 pos. 23 - 302 sp|Q569C4|HDA10_RAT (Hdac10) RecName: Full=Polyamine deacetylase HDAC10;EC=3.5.1.48 {ECO:0000250|UniProtKB:Q969S8};EC=3.5.1.62 {ECO:0000250|UniProtKB:Q969S8};AltName: Full=Histone deacetylase 10;Short=HD10; [Rattus norvegicus]
		CEIECPERLTAALDGLRQRGLEERCQCLSVCEASEEELGLVHSPEYIALVQKTQTLDKEE
		LHTLSKQYDAVYFHPDTFHCARLAAGAALRLVDAVLTGAVHNGVALVRPPGHHSQRAAAN
		GFCVFNNVAIAARHAKQKYGLQRILIVDWDVHHGQGIQYIFEDDPSVLYFSWHRYEHGNF
		WPFLPESDADTVGRGRGQGFTVNLPWNQVGMGNADYLAAFLHVLLPLAFEFDPELVLVSA
		GFDSAIGDPEGQMQATPECFAHLTQLLQVLAGGRICAVLE
		>Y535_METJA 52.682 3439 pos. 22 - 313 sp|Q57955|Y535_METJA (MJ0535) RecName: Full=Uncharacterized protein MJ0535; [Methanocaldococcus jannaschii]
		YHVENPERVLTILNSLKSNGFDDIVLIEGKSTINEILEIHSRDYVYSIINLSKSFNYYDG
		DTYLCDRTLDAALTAFKLAKEAVKLALKDRDLYFALTRPPGHHAGISGRALGAMSNGFCI
		FNNIAGAARLAKNYMKKVIIIDFDVHHGNGTQEIFWNDNRVIHIDFHQRGIYPGTGDILD
		IGGEEAKGTKINLPFPAHSTDADYIFAWNEIVEPILNYFSPDTVLVSAGFDAFINDGLAS
		MDLTETFYRFVGAKLSGYSVTAVLEGGYSIGLKYAPPAFLDGYVDAKDVLDN
		>HDA1_CANAL 73.919 4853 pos. 143 - 457 sp|Q5A960|HDA1_CANAL (HDA1 OR CAALFM_CR02050CA OR CaO19.10137 OR CaO19.2606) RecName: Full=Histone deacetylase HDA1;EC=3.5.1.98; [Candida albicans]
		PHPEDPRRIYRIYKKLVEAGIVLDPSLAGINEIGPFMLKIPIREATSEEILQVHSEDHLK
		FIQSTEDMSRDQLLKETETGDSIYVNNDSYLSAKLSCGGTIEACKAVIEGRVKNSLAIVR
		PPGHHAEPNTPAGFCLFSNVAVAAKNMLKNYPESVRRIVIVDWDIHHGNGTQKAFYNDPR
		VLYISLHRFENGKFYPGTKYGDLNQVGEGPGEGFTINIPWRSSGMHDGDYVYAFNKIIQP
		VISEFDPDLIIVSSGFDAADGDVIGACHVTPAGYGYMTHTLKGIARGKLAVILEGGYNLD
		SISKSALAVAKVLVG
		>ACUC_STAAC 64.652 4236 pos. 24 - 325 sp|Q5HF39|ACUC_STAAC (acuC OR SACOL1785) RecName: Full=Acetoin utilization protein AcuC; [Staphylococcus aureus]
		QHPFNQMRLKLTTELLLNANLLSPEQIVQPRIATDDELMLIHKYDYVEAIKHASHGIISE
		DEAKKYGLNDEENGQFKHMHRHSATIVGGALTLADLIMSGKVLNGCHLGGGLHHAQPGRA
		SGFCIYNDIAITAQYLAKEYNQRVLIIDTDAHHGDGTQWSFYADNHVTTYSIHETGKFLF
		PGSGHYTERGEDIGYGHTVNVPLEPYTEDASFLECFKLTVEPVVKSFKPDIILSVNGVDI
		HYRDPLTHLNCTLHSLYEIPYFVKYLADSYTNGKVIMFGGGGYNIWRVVPRAWSHVFLSL
		ID
		>HDAC5_PONAB 66.695 4372 pos. 703 - 1024 sp|Q5R902|HDAC5_PONAB (HDAC5) RecName: Full=Histone deacetylase 5;Short=HD5;EC=3.5.1.98; [Pongo abelii]
		VHPEHAGRIQSTWSRLQETGLLSKCERIRGRKATLDEIQTVHSEYHTLLYGTSPLNRQKV
		DSKKLLGPISQKMYAVLPCGGIGVDSDTVWNEMHSSSAVRMAVGCLLELAFKVAAGELKN
		GFAIIRPPGHHAEESTAMGFCFFNSVAITAKLLQQKLNVGKVLIVDWDIHHGNGTQQAFY
		NDPSVLYISLHRYDNGNFFPGSGAPEEVGGGPGVGYNVNVAWIGGVDPPIGDVEYLTAFR
		TVVMPIAHEFSPDVVLVSAGFDAVEGHLSPLGGYSVTARCFGHLTRQLMTLAGGRVVLAL
		EGGHDLTAICDASEACVSALLS
		>HDA4_CAEBR 67.716 4440 pos. 502 - 818 sp|Q613L4|HDA4_CAEBR (hda-4 OR CBG16328) RecName: Full=Histone deacetylase 4;EC=3.5.1.98; [Caenorhabditis briggsae]
		NHVENGERIQRIWSKLTEEGHVAKCERITAKKASLEQLQMVHSQTYTTFFAVSPTACLKI
		DANALPLKRFLQLPCGGIGIDSDTYFNDASTQIAARLAAGTLIELSSQVAEGRLKNGFAC
		IRPPGHHAEAEQALGFCFFNNVAVTAKVLQAKYPVQCAKIAIIDWDVHHGNGTQLSFDDD
		PNVLYMSLHRHDNGNFFPGTGSVTEIGKGAGKGFSVNIPFSGGVMKDAEYLAAWRTVVEP
		VLASFCPDFILVSAGFDACHGHVNALGGYEITPEMFGYMTKCLLSYANGKVVLALEGGYN
		LDSISAAAEQCVQALIG
		>ACUC_STAAS 64.802 4246 pos. 24 - 325 sp|Q6G8J2|ACUC_STAAS (acuC OR SAS1661) RecName: Full=Acetoin utilization protein AcuC; [Staphylococcus aureus]
		QHPFNQMRLKLTTELLLNANLLSPEQIVQPRIATDDELMLIHKYDYVEAIKHASHGIISE
		DEAKKYGLNDEENSQFKHMHRHSATIVGGALTLADLIMSGKVLNGCHLGGGLHHAQPGRA
		SGFCIYNDIAITAQYLAKEYNQRVLIIDTDAHHGDGTQWSFYADNHVTTYSIHETGKFLF
		PGSGHYTERGEDIGYGHTVNVPLEPYTEDASFLECFKLTVEPVVKSFKPDIILSVNGVDI
		HYRDPLTHLNCTLHSLYEIPYFVKYLADSYTNGKVIMFGGGGYNIWRVVPRAWSHVFLSL
		ID
		>ACUC_STAAR 64.667 4237 pos. 24 - 325 sp|Q6GFX3|ACUC_STAAR (acuC OR SAR1813) RecName: Full=Acetoin utilization protein AcuC; [Staphylococcus aureus]
		QHPFNQMRLKLTTELLLNANLLSPEQIVQPRIATDDELMLIHKYDYVEAIKHASHGIISE
		DEAMKYGLNDEENGQFKHMHRHSATIVGGALTLADLIMSGKALNGCHLGGGLHHAQPGRA
		SGFCIYNDIAITAQYLAKEYNQRVLIIDTDAHHGDGTQWSFYADNHVTTYSIHETGKFLF
		PGSGHYTERGEDIGYGHTVNVPLEPYTEDSSFLECFKLTVEPVVKSFKPDIILSVNGVDI
		HYRDPLTHLNCTLHSLYEIPYFVKYLADTYTNGKIIMFGGGGYNIWRVVPRAWSHVFLSL
		ID
		>HDAC8_XENLA 59.831 3915 pos. 1 - 272 sp|Q6GPA7|HDAC8_XENLA (hdac8) RecName: Full=Histone deacetylase 8;Short=HD8;EC=3.5.1.98 {ECO:0000250|UniProtKB:Q9BY41};AltName: Full=Protein deacetylase HDAC8 {ECO:0000305};EC=3.5.1.- {ECO:0000250|UniProtKB:Q9BY41};AltName: Full=Protein decrotonylase HDAC8 {ECO:0000305};EC=3.5.1.- {ECO:0000250|UniProtKB:Q9BY41}; [Xenopus laevis]
		MSRVVKPKVASMEEMAAFHTDAYLQHLHKVSEEGDNDDPETLEYGLGYDCPITEGIYDYA
		AAVGGATLTAAEQLIEGKTRIAVNWPGGWHHAKKDEASGFCYLNDAVLGILKLREKFDRV
		LYVDMDLHHGDGVEDAFSFTSKVMTVSLHKFSPGFFPGTGDVSDIGLGKGRYYSINVPLQ
		DGIQDDKYYQICEGVLKEVFTTFNPEAVVLQLGADTIAGDPMCSFNMTPEGIGKCLKYVL
		QWQLPTLILGGGGYHLPNTARCWTYLTALIVG
		>HDAC3_XENLA 61.468 4024 pos. 21 - 316 sp|Q6IRL9|HDAC3_XENLA (hdac3) RecName: Full=Histone deacetylase 3;Short=HD3;EC=3.5.1.98 {ECO:0000250|UniProtKB:O15379};AltName: Full=Protein deacetylase HDAC3;EC=3.5.1.- {ECO:0000250|UniProtKB:O15379};AltName: Full=Protein deacylase HDAC3;EC=3.5.1.- {ECO:0000250|UniProtKB:O15379}; [Xenopus laevis]
		GHPMKPHRLSLTHSLVLHYGLYKKMIVFKPYQASQHDMCRFHSEDYIDFLQRVSPNNMQG
		FTKSLNAFNVGDDCPVFPGLFEFCSRYTGASLQGATLLNNKNCDIAINWAGGLHHAKKFE
		ASGFCYVNDIVIGILELLKYHPRVLYIDIDIHHGDGVQEAFYLTDRVMTVSFHKYGNYFF
		PGTGDMYEVGAESGRYYCLNVPLRDGIDDQSYRHLFQPVIKQVIDFYQPTCIVLQCGADS
		LGCDRLGCFNLSIRGHGECVQYVKSFNIPLLVLGGGGYTVRNVARCWTYETSLLVD
		>HDAC4_MOUSE 68.287 4478 pos. 671 - 986 sp|Q6NZM9|HDAC4_MOUSE (Hdac4) RecName: Full=Histone deacetylase 4 {ECO:0000250|UniProtKB:P56524};Short=HD4;EC=3.5.1.98 {ECO:0000250|UniProtKB:P56524}; [Mus musculus]
		SHPEHAGRIQSIWSRLQETGLRGKCECIRGRKATLEELQTVHSEAHTLLYGTNPLNRQKL
		DSSLTSVFVRLPCGGVGVDSDTIWNEVHSSGAARLAVGCVVELVFKVATGELKNGFAVVR
		PPGHHAEESTPMGFCYFNSVAVAAKLLQQRLNVSKILIVDWDVHHGNGTQQAFYNDPNVL
		YMSLHRYDDGNFFPGSGAPDEVGTGPGVGFNVNMAFTGGLEPPMGDAEYLAAFRTVVMPI
		ANEFAPDVVLVSSGFDAVEGHPTPLGGYNLSAKCFGYLTKQLMGLAGGRLVLALEGGHDL
		TAICDASEACVSALLG
		>HDA10_MOUSE 70.419 4620 pos. 23 - 323 sp|Q6P3E7|HDA10_MOUSE (Hdac10) RecName: Full=Polyamine deacetylase HDAC10;EC=3.5.1.48 {ECO:0000250|UniProtKB:Q969S8};EC=3.5.1.62 {ECO:0000250|UniProtKB:Q969S8};AltName: Full=Histone deacetylase 10;Short=HD10; [Mus musculus]
		CEIECPERLTAALDGLRQRGLEERCLCLSACEASEEELGLVHSPEYIALVQKTQTLDKEE
		LHALSKQYNAVYFHPDTFHCARLAAGAALQLVDAVLTGAVHNGLALVRPPGHHSQRAAAN
		GFCVFNNVALAAKHAKQKYGLQRILIVDWDVHHGQGIQYIFNDDPSVLYFSWHRYEHGSF
		WPFLPESDADAVGQGQGQGFTVNLPWNQVGMGNADYLAAFLHVLLPLAFEFDPELVLVSA
		GFDSAIGDPEGQMQATPECFAHLTQLLQVLAGGRICAVLEGGYHLESLAQSVCMMVQTLL
		G
		>HDAC2_ORYSJ 62.850 4116 pos. 42 - 338 sp|Q6YV04|HDAC2_ORYSJ (HDAC2 {ECO:0000303|PubMed:12581311} OR HDA710 {ECO:0000303|PubMed:19664599} OR Os02g0215200 {ECO:0000312|EMBL:BAS77631.1} OR LOC_Os02g12380 {ECO:0000305} OR B1307A11.3-1 {ECO:0000312|EMBL:BAD17681.1} OR OJ1006_D05.31-1 {ECO:0000312|EMBL:BAD25051.1} OR OsJ_05884 {ECO:0000312|EMBL:EEE56554.1}) RecName: Full=Histone deacetylase 2 {ECO:000…
		GHPMKPHRVRMTHALLAHYGLLAPAKMQVLRPLPARDRDLCRFHSDDYVAFLRAVTPETQ
		FDQIRSLRRFNVGEDCPVFDGLYAYCQTYAGASVGAAVKLNHGTHDIAINWSGGLHHAKK
		SEASGFCYVNDIVLAILELLKLHERVLYIDIDIHHGDGVEEAFYTTNRVMTVSFHKFGDY
		FPGTGDIRDIGYSEGKYYCLNVPLDDGIDDDSYQSIFKPIISKVMEMYRPGAVVLQCGAD
		SLSGDRLGCFNLSGKGHAECVKFMRSFNVPLLLLGGGGYTIRNVARCWCYETGVALG
		>HDAC8_DANRE 59.501 3893 pos. 31 - 325 sp|Q7SXM0|HDAC8_DANRE (hdac8) RecName: Full=Histone deacetylase 8;Short=HD8;EC=3.5.1.98 {ECO:0000250|UniProtKB:Q9BY41};AltName: Full=Protein deacetylase HDAC8 {ECO:0000305};EC=3.5.1.- {ECO:0000250|UniProtKB:Q9BY41};AltName: Full=Protein decrotonylase HDAC8 {ECO:0000305};EC=3.5.1.- {ECO:0000250|UniProtKB:Q9BY41}; [Danio rerio]
		SLSKVPNRASMVHSLIEAYGLLKYMRVVKPHVASIEEMAVFHTDSYLQHLHKISQDGDND
		DPQSADFGLGYDCPVVEGIFDYAAAVGGATLTAAQNLLDGKCDVAINWAGGWHHAKKDEA
		SGSCYVNDAVLGILKLREKYDRVLYVDVDLHHGDGVEDAFSFTSKVMTVSLHKFSPGFFP
		GTGDVTDTGLGKGRWYAVNVPFEDGVRDDRYCQTFTSVMQEVKALFNPEAVVMQLGADTM
		AGDPMCSFNMTPVGVAKCLTYILGWELPTLLLGGGGYNLANTARCWTYLTGTVLG
		>HDAC3_ORYSJ 62.264 4077 pos. 42 - 338 sp|Q7Y0Y6|HDAC3_ORYSJ (HDAC3 {ECO:0000303|PubMed:12581311} OR HDA703 {ECO:0000303|PubMed:19664599} OR Os02g0214900 {ECO:0000312|EMBL:BAF08198.1} OR LOC_Os02g12350 {ECO:0000305} OR OJ1006_D05.27-1 {ECO:0000312|EMBL:BAD25048.1}) RecName: Full=Histone deacetylase 3 {ECO:0000303|PubMed:12581311};Short=OsHDAC3 {ECO:0000303|PubMed:12581311};EC=3.5.1.98 {ECO:000025…
		GHPMKPHRVRMTHALLAHYGLLAPAKMEVLRPLPARGIDLCRFHSDDYVAFLRAVTPETQ
		LGQVRALRRFNIGPDCPVFDGLYAYCQTYAGASVGAAVKLNHGTHDIAINWSGGLHHAKK
		SEASGFCYVNDIVLAILELLKLHERVLYIDIDIHHGDGVEEAFYTTNRVMTVSFHKFGDY
		FPGTGDIRDIGYSEGKYYCLNVPLDDGIDDDSYQSIFKPIISKVMEMYRPGAVVLQCGAD
		SLSGDRLGCFNLSGKGHAECVKFMRSFNVPLLLLGGGGYTIRNVARCWCYETGVALG
		>HDAC1_ORYSJ 63.075 4131 pos. 40 - 333 sp|Q7Y0Y8|HDAC1_ORYSJ (HDAC1 {ECO:0000303|PubMed:12581311} OR HDA702 {ECO:0000303|PubMed:19664599} OR Os06g0583400 {ECO:0000312|EMBL:BAF19857.1} OR LOC_Os06g38470 {ECO:0000305} OR P0498C03.28-1 {ECO:0000312|EMBL:BAD68730.1}) RecName: Full=Histone deacetylase 1 {ECO:0000303|PubMed:12581311};Short=OsHDAC1 {ECO:0000303|PubMed:12581311};EC=3.5.1.98 {ECO:0000250|…
		GHPMKPHRIRMTHALLAHYGLLDQMQVLKPHPARDRDLCRFHADDYVAFLRSVTPETQQD
		QIRALKRFNVGEDCPVFDGLYSFCQTYAGGSVGGAVKLNHGHDIAINWAGGLHHAKKCEA
		SGFCYVNDIVLAILELLKYHQRVLYVDIDIHHGDGVEEAFYTTDRVMTVSFHKFGDYFPG
		TGDIRDIGHSKGKYYSLNVPLDDGIDDESYQSLFKPIMGKVMEVFRPGAVVLQCGADSLS
		GDRLGCFNLSIRGHAECVRFMRSFNVPLLLLGGGGYTIRNVARCWCYETGVALG
		>HDAC3_DANRE 60.702 3973 pos. 21 - 316 sp|Q803C3|HDAC3_DANRE (hdac3 OR zgc:55927) RecName: Full=Histone deacetylase 3;Short=HD3;EC=3.5.1.98 {ECO:0000250|UniProtKB:O15379};AltName: Full=Protein deacetylase HDAC3;EC=3.5.1.- {ECO:0000250|UniProtKB:O15379};AltName: Full=Protein deacylase HDAC3;EC=3.5.1.- {ECO:0000250|UniProtKB:O15379}; [Danio rerio]
		GHPMKPHRLSLTHSLVLHYGLYKKMMVFKPYKASQHDMCRFHSEDYIDFLQKVSPNNMQG
		FTKSLNTFNVGGDCPVFPGLFEFCSRYTGASLQGATQLNHKICDIAINWAGGLHHAKKFE
		ASGFCYVNDIVISILELLKYHPRVLYIDIDIHHGDGVQEAFYLTDRVMTVSFHKYGNYFF
		PGTGDMYEVGAESGRYYCLNVPLRDGIDDQSYRQLFQPVIKQVVDFYQPTCIVLQCGADS
		LGCDRLGCFNLSIRGHGECVEFVKGFKIPLLVLGGGGYTVRNVARCWTFETSLLVE
		>HDAC5_CRIGR 67.250 4409 pos. 692 - 1013 sp|Q80ZH1|HDAC5_CRIGR (HDAC5) RecName: Full=Histone deacetylase 5;Short=HD5;EC=3.5.1.98; [Cricetulus griseus]
		VHPEHAGRIQSIWSRLQETGLLSKCERIRGRKATLDEIQTVHSEYHTLLYGTSPLNRQKL
		DSKKLLGPISQKMYAMLPCGGIGVDSDTVWNEMHSSSAVRMAVGCLVELAFKVAAGELKN
		GFAIIRPPGHHAEESTAMGFCFFNSVAITAKLLQQKLNVGKVLIVDWDIHHGNGTQQAFY
		DDPSVLYISLHRYDNGNFFPGSGAPEEVGGGPGMGYNVNVAWTGGVDPPIGDVEYLTAFR
		TVVMPIAHEFSPDVVLVSAGFDAVEGHLSPLGGYSVTARCFGHLTRQLMTLAGGRVVLAL
		EGGHDLTAICDASEACVSALLS
		>HDAC7_MOUSE 66.650 4369 pos. 527 - 848 sp|Q8C2B3|HDAC7_MOUSE (Hdac7 OR Hdac7a) RecName: Full=Histone deacetylase 7;Short=HD7;EC=3.5.1.98;AltName: Full=Histone deacetylase 7A;Short=HD7a; [Mus musculus]
		KHPEHAGRIQSIWSRLQERGLRSQCECLRGRKASLEELQSVHSERHVLLYGTNPLSRLKL
		DNGKLTGLLAQRTFVMLPCGGVGVDTDTIWNELHSSNAARWAAGSVTDLAFKVASRELKN
		GFAVVRPPGHHADHSTAMGFCFFNSVAIACRQLQQHGKASKILIVDWDVHHGNGTQQTFY
		QDPSVLYISLHRHDDGNFFPGSGAVDEVGTGSGEGFNVNVAWAGGLDPPMGDPEYLAAFR
		IVVMPIAREFAPDLVLVSAGFDAAEGHPAPLGGYHVSAKCFGYMTQQLMNLAGGAVVLAL
		EGGHDLTAICDASEACVAALLG
		>HDA1A_XENLA 64.081 4198 pos. 27 - 321 sp|Q91695|HDA1A_XENLA (hdac1-a) RecName: Full=Probable histone deacetylase 1-A;Short=HD1-A;EC=3.5.1.98 {ECO:0000250|UniProtKB:O42227};AltName: Full=AB21;AltName: Full=HDM {ECO:0000303|PubMed:9370292};AltName: Full=Maternally-expressed histone deacetylase;AltName: Full=Protein deacetylase HDAC1-A;EC=3.5.1.- {ECO:0000250|UniProtKB:Q13547};AltName: Full=Protein…
		GHPMKPHRIRMTHNLLLNYGLYRKMEIFRPHKASAEDMTKYHSDDYIKFLRSIRPDNMSE
		YSKQMQRFNVGEDCPVFDGLFEFCQLSAGGSVASAVKLNKQQTDISVNWSGGLHHAKKSE
		ASGFCYVNDIVLAILELLKYHQRVVYIDIDIHHGDGVEEAFYTTDRVMTVSFHKYGEYFP
		GTGDLRDIGAGKGKYYAVNYALRDGIDDESYEAIFKPVMSKVMEMFQPSAVVLQCGADSL
		SGDRLGCFNLTIKGHAKCVEFIKTFNLPLLMLGGGGYTIRNVARCWTYETAVALD
		>HDA11_MOUSE 51.436 3356 pos. 34 - 321 sp|Q91WA3|HDA11_MOUSE (Hdac11) RecName: Full=Histone deacetylase 11;Short=HD11;EC=3.5.1.98; [Mus musculus]
		LHPFDAGKWGKVINFLKEEKLLSDGMLVEAREASEEDLLVVHTRRYLNELKWSFVVATIT
		EIPPVIFLPNFLVQRKVLRPLRTQTGGTIMAGKLAVERGWAINVGGGFHHCSSDRGGGFC
		AYADITLAIKFLFERVEGISRATIIDLDAHQGNGHERDFMGDKRVYIMDVYNRHIYPGDR
		FAKEAIRRKVELEWGTEDEEYLEKVERNVRRSLQEHLPDVVVYNAGTDVLEGDRLGGLSI
		SPAGIVKRDEVVFRVVRAHDIPILMVTSGGYQKRTARIIADSILNLHD
		>HDAC1_DROME 64.232 4208 pos. 25 - 319 sp|Q94517|HDAC1_DROME (HDAC1 {ECO:0000303|PubMed:10655219 OR ECO:0000312|FlyBase:FBgn0015805} OR Rpd3 {ECO:0000303|PubMed:8955276} OR CG7471 {ECO:0000312|FlyBase:FBgn0015805}) RecName: Full=Histone deacetylase HDAC1 {ECO:0000303|PubMed:10655219};Short=HD;EC=3.5.1.98 {ECO:0000269|PubMed:11571273, ECO:0000269|PubMed:28245922}; [Drosophila melanogaster]
		GHPMKPHRIRMTHNLLLNYGLYRKMEIYRPHKATADEMTKFHSDEYVRFLRSIRPDNMSE
		YNKQMQRFNVGEDCPVFDGLYEFCQLSAGGSVAAAVKLNKQASEICINWGGGLHHAKKSE
		ASGFCYVNDIVLGILELLKYHQRVLYIDIDVHHGDGVEEAFYTTDRVMTVSFHKYGEYFP
		GTGDLRDIGAGKGKYYAVNIPLRDGMDDDAYESIFVPIISKVMETFQPAAVVLQCGADSL
		TGDRLGCFNLTVKGHGKCVEFVKKYNLPFLMVGGGGYTIRNVSRCWTYETSVALA
		>HDAC4_RAT 68.407 4486 pos. 672 - 987 sp|Q99P99|HDAC4_RAT (Hdac4) RecName: Full=Histone deacetylase 4 {ECO:0000250|UniProtKB:P56524};Short=HD4;EC=3.5.1.98 {ECO:0000250|UniProtKB:P56524}; [Rattus norvegicus]
		SHPEHAGRIQSIWSRLQETGLRGKCECIRGRKATLEELQTVHSEAHTLLYGTNPLNRQKL
		DSSLTSVFVRLPCGGVGVDSDTIWNEVHSSGAARLAVGCVVELVFKVATGELKNGFAVVR
		PPGHHAEESTPMGFCYFNSVAIAAKLLQQRLNVSKILIVDWDVHHGNGTQQAFYNDPNVL
		YMSLHRYDDGNFFPGSGAPDEVGTGPGVGFNVNMAFTGGLDPPMGDAEYLAAFRTVVMPI
		ANEFAPDVVLVSSGFDAVEGHPTPLGGYNLSAKCFGYLTKQLMGLAGGRIVLALEGGHDL
		TAICDASEACVSALLG
		>HDA11_MACFA 51.796 3380 pos. 34 - 321 sp|Q9GKU5|HDA11_MACFA (HDAC11 OR QccE-18183) RecName: Full=Histone deacetylase 11;Short=HD11;EC=3.5.1.98; [Macaca fascicularis]
		LHPFDAGKWGKVINFLKEEKLLSDSMLVEAREASEEDLLVVHTRRYLNELKWSFAVATIT
		EIPPVIFLPNFLVQRKVLRPLRTQTGGTIMAGKLAVERGWAINVGGGFHHCSSDRGGGFC
		AYADITLAIKFLFERVEGISRATIIDLDAHQGNGHERDFMDDKRVYIMDVYNRHIYPGDR
		FAKQAIRRKVELEWGTEDDEYLDKVERNIEKSLQEHLPDVVVYNAGTDILEGDRLGGLSI
		SPAGIVKRDELVFRMVRGRHVPILMVTSGGYQKRTARIIADSILNLFG
		>HDAC6_MOUSE_1 70.825 4647 pos. 103 - 403 sp|Q9Z2V5|HDAC6_MOUSE (Hdac6 {ECO:0000312|MGI:MGI:1333752}) RecName: Full=Histone deacetylase 6;Short=HD6;EC=3.5.1.98 {ECO:0000269|PubMed:9891014};AltName: Full=Histone deacetylase mHDA2 {ECO:0000303|PubMed:9891014};AltName: Full=Tubulin-lysine deacetylase HDAC6 {ECO:0000305};EC=3.5.1.- {ECO:0000250|UniProtKB:Q9UBN7}; [Mus musculus]
		SFPESPERLHAIREQLILEGLLGRCVSFQARFAEKEELMLVHSLEYIDLMETTQYMNEGE
		LRVLAETYDSVYLHPNSYSCACLATGSVLRLVDALMGAEIRNGMAVIRPPGHHAQHNLMD
		GYCMFNHLAVAARYAQKKHRIQRVLIVDWDVHHGQGTQFIFDQDPSVLYFSIHRYEHGRF
		WPHLKASNWSTIGFGQGQGYTINVPWNQTGMRDADYIAAFLHILLPVASEFQPQLVLVAA
		GFDALHGDPKGEMAATPAGFAHLTHLLMGLAGGKLILSLEGGYNLRALAKGVSASLHTLL
		G
		>HDAC6_MOUSE_2 74.880 4917 pos. 498 - 799 sp|Q9Z2V5|HDAC6_MOUSE (Hdac6 {ECO:0000312|MGI:MGI:1333752}) RecName: Full=Histone deacetylase 6;Short=HD6;EC=3.5.1.98 {ECO:0000269|PubMed:9891014};AltName: Full=Histone deacetylase mHDA2 {ECO:0000303|PubMed:9891014};AltName: Full=Tubulin-lysine deacetylase HDAC6 {ECO:0000305};EC=3.5.1.- {ECO:0000250|UniProtKB:Q9UBN7}; [Mus musculus]
		HHPETPQRILRIMCHLEEVGLAARCLILPARPALDSELLTCHSAEYVEHLRTTEKMKTRD
		LHREGANFDSIYICPSTFACAKLATGAACRLVEAVLSGEVLNGIAVVRPPGHHAEPNAAC
		GFCFFNSVAVAARHAQIIAGRALRILIVDWDVHHGNGTQHIFEDDPSVLYVSLHRYDRGT
		FFPMGDEGASSQVGRDAGIGFTVNVPWNGPRMGDADYLAAWHRLVLPIAYEFNPELVLIS
		AGFDAAQGDPLGGCQVTPEGYAHLTHLLMGLAGGRIILILEGGYNLASISESMAACTHSL
		LG
		>HDAC5_MOUSE 67.100 4399 pos. 694 - 1015 sp|Q9Z2V6|HDAC5_MOUSE (Hdac5) RecName: Full=Histone deacetylase 5;Short=HD5;EC=3.5.1.98;AltName: Full=Histone deacetylase mHDA1; [Mus musculus]
		VHPEHAGRIQSIWSRLQETGLLGKCERIRGRKATLDEIQTVHSEYHTLLYGTSPLNRQKL
		DSKKLLGPISQKMYAMLPCGGIGVDSDTVWNEMHSSSAVRMAVGCLVELAFKVAAGELKN
		GFAIIRPPGHHAEESTAMGFCFFNSVAITAKLLQQKLSVGKVLIVDWDIHHGNGTQQAFY
		NDPSVLYISLHRYDNGNFFPGSGAPEEVGGGPGVGYNVNVAWTGGVDPPIGDVEYLTAFR
		TVVMPIAQEFSPDVVLVSAGFDAVEGHLSPLGGYSVTARCFGHLTRQLMTLAGGRVVLAL
		EGGHDLTAICDASEACVSALLS
		>A0A009YTU2_9GAMM 29.463 1893 pos. 14 - 285 tr|A0A009YTU2|A0A009YTU2_9GAMM (J500_0284 {ECO:0000313|EMBL:EXD37824.1}) SubName: Full=Histone deacetylase domain protein {ECO:0000313|EMBL:EXD37824.1}; [Acinetobacter sp. 479375]
		THTNSMEKLTAVVKIDEQKQLALCINPGIIEVELLKQLHRPDYVEAFIAGKQPEASIQGF
		RDWNPQLRDAVLSINAGQLLGAELAMKEGIAANIAQGFHHASYEAGAAYCTFNGLALITK
		YYPKKTIFILDCDQHGGDGTAQFTTKLPNLINFGILGIRFGCRANSRNFTRYIHPKQGNF
		EQYLEALHESFEMIERFQADLIVYQAGMDCHQKDKYGSKWFTTELLYQRDQAVFKMAKQK
		GIPILFVLAGGYQPLEELVPLHVNTFIAANVT
		>A0A010JLD4_9GAMM 55.326 3615 pos. 25 - 339 tr|A0A010JLD4|A0A010JLD4_9GAMM (aphA {ECO:0000313|EMBL:EXE62901.1} OR J580_0022 {ECO:0000313|EMBL:EXE62901.1}) SubName: Full=Acetylpolyamine aminohydrolase {ECO:0000313|EMBL:EXE62901.1}; [Acinetobacter sp. 1542444]
		QPQEKPERMYELLKTVERLNLPIFTAKDFGTKPLLEVHTMGYLDFLQNAYKEWTALPEDW
		GDEVLSNIFIRENNREIGILAKAAKYLADGSAPIGKDTWISVYWSAQTALSCADAIAKEG
		EQLAIGLTRPAGHHARKDGAGGFCYVNNAAVIAQYLKKYYSRIAIVDTDMHHGQGIQEIF
		YDRSDVLYVSVHGDPTNFYPVVTGFADEYGVGEGYGYNKNYPMPHGSSENTFFKFLDKAV
		DFVKIFQPEVVIHVMGFDVFVDDPQAKCAVSTSGFQNIAEKIKSIGVPTISLIEGGYCIE
		KLDENFESFLKGFDI
		>A0A010Q9T4_9PEZI 42.004 2728 pos. 262 - 594 tr|A0A010Q9T4|A0A010Q9T4_9PEZI (CFIO01_12568 {ECO:0000313|EMBL:EXF73430.1}) RecName: Full=histone deacetylase {ECO:0000256|ARBA:ARBA00012111};EC=3.5.1.98 {ECO:0000256|ARBA:ARBA00012111}; [Colletotrichum fioriniae PJ7]
		PLTSAAVTNVHGTKWMEELKMMCEGAEIKLATGGKELQRPELNRGSDGPPAKFHEGDLYL
		CSESLEAFEGALGAVCEAVDRVFTSGPRRAFVAVRPPGHHCSASFPSGFCWVNNVHVGIM
		HGILNHGLTHAAIIDFDLHHGDGSQAITWAHNSRGVNAAKNTTAWKKASIGYFSLHDINS
		YPCEWGDEEKVKNASLCIDNAHGQNIYNVHLESYGSEKEFWELYETRYSIILEKTRKYLK
		NQAARLRALNMPPRAAIFFSAGFDASEWETKGMQRHNVNVPTEFYARIAQDVVKLAAEEG
		LGVDGRVISVLEGGYSDRALYSGIFSHLSGLSG
		>A0A010QEA5_9PEZI 63.466 4157 pos. 35 - 329 tr|A0A010QEA5|A0A010QEA5_9PEZI (CFIO01_06730 {ECO:0000313|EMBL:EXF75120.1}) RecName: Full=histone deacetylase {ECO:0000256|ARBA:ARBA00012111};EC=3.5.1.98 {ECO:0000256|ARBA:ARBA00012111}; [Colletotrichum fioriniae PJ7]
		GHPMKPHRIRLAHSLIMHYDLFKNMEIYRAKPATRGEMTQFHTDEYIDFLQKVTPDNMDA
		YQKEQGKYNVGDDCPVFDGLFEFCGISAGGSMEGAARLNRQKCDIAVNWAGGLHHAKKSE
		ASGFCYVNDIVLGILELLRFKKRVLYIDIDVHHGDGVEEAFYTTDRVMTVSFHKYGEYFP
		GTGELRDIGIGTGKHYAVNFPLRDGIDDTSYKSIFEPVIEHVMKFYQPEAVVLQCGGDSL
		SGDRLGCFNLSMEGHANCVGYVKSFGLPTLVLGGGGYTMRNVARTWAFETGVLVG
		>A0A010RY49_9PEZI 59.771 3911 pos. 80 - 384 tr|A0A010RY49|A0A010RY49_9PEZI (CFIO01_01405 {ECO:0000313|EMBL:EXF83179.1}) SubName: Full=Histone deacetylase {ECO:0000313|EMBL:EXF83179.1}; [Colletotrichum fioriniae PJ7]
		THPMKPWRLTLSKSLIYSYGMSFAMDNYIARAATYEELNDFHSDDYLDFLGTVLPEPVPR
		DVENANPDLKFNLGGSDCPLFEGLYDYCSMSAGGSLDAARKICSNQSDIAVSWGGGLHHA
		KKAEASGFCYINDIVLAILQLLRCYPRVLYIDIDVHHGDGVEEAFYSTDRVMTVSFHKYD
		PLNFFPGTGGLDDNGPKNEHNPGAHHAINVPLNDGVTDDQYKWLFENVIGKCMEKFRPSA
		IALQCGADSLAGDRLGRFNLQVQGHGACVEFCKSFGVPMILFGGGGYTPRNVARAWAFET
		SIAIG
		>A0A010S4Z6_9PEZI 68.827 4514 pos. 91 - 420 tr|A0A010S4Z6|A0A010S4Z6_9PEZI (CFIO01_10701 {ECO:0000313|EMBL:EXF79673.1}) RecName: Full=Histone deacetylase {ECO:0000256|ARBA:ARBA00012111, ECO:0000256|PIRNR:PIRNR037919};EC=3.5.1.98 {ECO:0000256|ARBA:ARBA00012111, ECO:0000256|PIRNR:PIRNR037919}; [Colletotrichum fioriniae PJ7]
		HHPEDPRRIEEIFKAFKRNGLVFNGPESKITEVMRHNPSKYMWRIGAREATKEEILTTHT
		PLHYHWVESLSKMDYPTLRETSRQYDQGRASLYVGSLTFTAALLSCGGAIDTCKHVVEGN
		VKNAFAVIRPPGHHAEYDQPLGFCFFNNVPVAVKICQQEYPEACRKVLILDWDVHHGNGI
		QNIFYDDPNVLYISLHVYQNGQFYPGPPENAEIPDGGLEHCGTGPGLGKNINIGWHDQGM
		GDGEYIAAFQKIIMPIAKEFNPDLVVISAGFDAADGDELGGCFVSPACYAHMTHMLMSLA
		EGKVVVCLEGGYNLQAISTSAVSVARTLMG
		>A0A010SF17_PSEFL 55.986 3659 pos. 25 - 341 tr|A0A010SF17|A0A010SF17_PSEFL (HK44_013280 {ECO:0000313|EMBL:EXF91775.1}) SubName: Full=Acetylpolyamine aminohydrolase {ECO:0000313|EMBL:EXF91775.1}; [Pseudomonas fluorescens HK44]
		PCFEMPSRADHVLARVQTRSLGPVEAPQDFGLGPIQRIHSDDYLTFFKGAWQRWTEFERD
		GDLLPYTWPARTLRTVIPKSLHGQLGYYSFDGGAPITAGTWQAAYSAAQVALTAQAAIQR
		GARSAFALCRPPGHHAASDLMGGYCYLNNAAIAAQAFLDQGHQKVAILDVDYHHGNGTQS
		IFYQRSDVLFASIHGHPEAEFPFFLGYEDERGEGAGEGFNFNYPLPAGSGWDSWSAALEQ
		ACKEIERYGADIVVVSLGVDTFKDDPISQFKLDSPDYLAMGERIGALGKPTLFVMEGGYA
		VEEIGINAVNVLEGFKS
		>A0A010SWM3_PSEFL 57.038 3729 pos. 18 - 298 tr|A0A010SWM3|A0A010SWM3_PSEFL (HK44_026700 {ECO:0000313|EMBL:EXF95218.1}) RecName: Full=Histone deacetylase domain-containing protein {ECO:0000259|Pfam:PF00850}; [Pseudomonas fluorescens HK44]
		EHRFPMDKFRLLRDHLVDTGLTADHQLLRPDICPTEILALAHDPAYIERYMGGELSREDQ
		RRLGLPWNEALARRTVRAVGGSLLAAEQALEHGMACHLAGGTHHAHYDHPAGFCIFNDLA
		VISHYLLESGRVGRVLIFDCDVHQGDGTARILEHTPDAVTVSLHCEKNFPARKAKSDWDI
		PLPMGMGDQDYLKVVDDALNYLLPLYQPDLVLYDAGVDVHKDDALGYLKLTDEGVAARDE
		SVLRHCLGRDIPVVGVIGGGYSKDRQALARRHGILHHSAQR
		>A0A010Z2D0_9ACTN 75.886 4984 pos. 33 - 323 tr|A0A010Z2D0|A0A010Z2D0_9ACTN (CryarDRAFT_2700 {ECO:0000313|EMBL:EXG81583.1}) SubName: Full=Deacetylase, histone deacetylase/acetoin utilization protein {ECO:0000313|EMBL:EXG81583.1}; [Cryptosporangium arvum DSM 44712]
		THIEGPDAKRRFANLVAASGLLERLTVLAPRPATVAELTRVHRRSYVDEIARQAAAGGGN
		LGGGTPFGEFSYEIALLAAGGTITAVEAVVGGTVENAYALVRPPGHHATPEHGRGFCLFN
		NIAVAARHAQATLGVGRIAIVDWDVHHGNGTQDTFWDDPSVLAVSIHQDGVYPPRSGPVT
		DTGAHGTIVNVPLPAGSGDGAYRAAFADVVEPALDRFAPDLILVACGFDANGFDPLARQM
		LSSESFRWMTGRVKAAAERHCEGRLVLTHEGGYSPFAVPFCGLAVVEELSG
		>A0A011MHL5_9PROT 75.421 4953 pos. 20 - 307 tr|A0A011MHL5|A0A011MHL5_9PROT (hdaH {ECO:0000313|EMBL:EXI69403.1} OR AW08_00615 {ECO:0000313|EMBL:EXI69403.1}) SubName: Full=Histone deacetylase-like amidohydrolase {ECO:0000313|EMBL:EXI69403.1};EC=3.5.1.- {ECO:0000313|EMBL:EXI69403.1}; [Candidatus Accumulibacter adjunctus]
		YHPEAPERLSAISDHLIAQGLDSYFVYHDAPLATFQQLKRVHTAAHLERLKRASPDLGIV
		HLDPDTAMNRHTWQAAMRAAGAGVLAVDLVLSGQAENAFCAVRPPGHHAERATAMGFCFF
		NNIAVAAAHALAAHNLERVAVIDFDVHHGNGTEDCFRGDQRVLMVSTFQHPFYPYSGTET
		PAANMVNIPLPRGTDGEEFRRVVSDLWMPRLREFQPEMLFISAGFDAHYEDEMGGLRLLE
		QDYAWVTGQLKDLADECAQGRIVSILEGGYSLSALARSVAAHIRVLAQ
		>A0A011ND64_9PROT 55.341 3616 pos. 16 - 293 tr|A0A011ND64|A0A011ND64_9PROT (hdaH_1 {ECO:0000313|EMBL:EXI80628.1} OR AW10_01771 {ECO:0000313|EMBL:EXI80628.1}) SubName: Full=Histone deacetylase-like amidohydrolase {ECO:0000313|EMBL:EXI80628.1};EC=3.5.1.- {ECO:0000313|EMBL:EXI80628.1}; [Candidatus Accumulibacter appositus]
		GHRFPMEKYARLRERLYASGVFVAGDFETPAAATSEQLCRAHDAAYVAQVSAGELSAAEM
		RRIGFPWSPGMVERSRRSTGATIAACRAALQTGCAVNLAGGTHHAHAAHGEGFCVFNDAA
		VAARVLQAEGLLQRVAVIDLDVHQGNGTASICADDDAIFTFSMHGARNFPFRKASSDLDI
		ELPDATGDVAYLDKLASALERVFVLARPDLAIYLAGADPFHDDRLGRLALSFAGLAARDE
		MVLAACRQRAVPVAIAMAGGYARDIDDTVSIHCRTVLA
		>A0A011NXZ1_9PROT 75.451 4955 pos. 20 - 307 tr|A0A011NXZ1|A0A011NXZ1_9PROT (hdaH {ECO:0000313|EMBL:EXI80206.1} OR AW12_02921 {ECO:0000313|EMBL:EXI80206.1}) SubName: Full=Histone deacetylase-like amidohydrolase {ECO:0000313|EMBL:EXI80206.1};EC=3.5.1.- {ECO:0000313|EMBL:EXI80206.1}; [Candidatus Accumulibacter sp. BA-94]
		YHPEAPERLSAISDHLIAQGLDAYFTYHDAPLATFQQLKRVHTAAHLERLKRASPDLGIV
		HLDPDTAMNRHTWQAAMRAAGAGVLAVDLVLSGQVENAFCAVRPPGHHAERASAMGFCFF
		NNIAVAAAHALAAHNLARVAVIDFDVHHGNGTEDCFRGDQRVLMVSTFQHPFYPYSGTES
		PAANMVNVPLPRGTDGEEFRRVVSDLWMPRLREFQPEMLFISAGFDAHYEDEMGGLRLLE
		QDYAWVTGQLKELADDCAHGRIVSILEGGYSLSALARSVAAHIRVLAE
		>A0A011PFG5_9PROT 75.225 4940 pos. 20 - 307 tr|A0A011PFG5|A0A011PFG5_9PROT (hdaH {ECO:0000313|EMBL:EXI75630.1} OR AW07_00941 {ECO:0000313|EMBL:EXI75630.1}) SubName: Full=Histone deacetylase-like amidohydrolase {ECO:0000313|EMBL:EXI75630.1};EC=3.5.1.- {ECO:0000313|EMBL:EXI75630.1}; [Candidatus Accumulibacter sp. SK-11]
		YHPEAPERLSAISDHLIAQGLDAYFMYHDAPLATFQQLRRVHTAAHLERLKRASPDLGIV
		HLDPDTAMNRHTWQAALRAAGAGVLAVDLVLSGQAENAFCAVRPPGHHAERATAMGFCFF
		NNVAVAAAHALAAHNLARVAVIDFDVHHGNGTEDCFRGDQRVLMVSSFQHPFYPYSGTES
		AAANMVNVPLPRGTDGEEFRRVVSDLWMPRLREFRPEMLFISAGFDAHYEDEMGGLRLLE
		QDYAWVTGQLKELADDCAQGRIVSILEGGYSLSALARSVAAHMRVLAE
		>A0A011PLC7_9PROT 73.198 4805 pos. 20 - 307 tr|A0A011PLC7|A0A011PLC7_9PROT (hdaH_3 {ECO:0000313|EMBL:EXI77625.1} OR AW10_03639 {ECO:0000313|EMBL:EXI77625.1}) SubName: Full=Histone deacetylase-like amidohydrolase {ECO:0000313|EMBL:EXI77625.1};EC=3.5.1.- {ECO:0000313|EMBL:EXI77625.1}; [Candidatus Accumulibacter appositus]
		YHPECPERLTAISDHMIAQGLDSYFSYHDAPLADFAHLRRVHSAAHLERVKRASPELGIV
		HLDPDTAMNRHTWKAALRAAGAGVLAVDLVMAGAAQNAFCAVRPPGHHAERESAMGFCFF
		NNIAVAAAHALEAHKLSRVAVVDFDVHHGNGTEDCFKGDQRVLMVSTFQHPFYPYSGTEK
		PASNMLNVPLSRDTDGEEFRQVVSELWMPRLREFQPEMIFISAGFDAHYEDEMGGLRLLE
		KDYAWVTAQLTELADECAQRRIVSMLEGGYALSALARSVVAHLRVMAD
		>A0A011Q4Z1_ACCRE 73.738 4841 pos. 20 - 307 tr|A0A011Q4Z1|A0A011Q4Z1_ACCRE (hdaH_2 {ECO:0000313|EMBL:EXI84220.1} OR AW11_03942 {ECO:0000313|EMBL:EXI84220.1}) SubName: Full=Histone deacetylase-like amidohydrolase {ECO:0000313|EMBL:EXI84220.1};EC=3.5.1.- {ECO:0000313|EMBL:EXI84220.1}; [Accumulibacter regalis]
		YHPECPERLTAISDHMIAQGLDSYFAYHDAPLASFEQLRRVHSAAHLERVKRASPELGIV
		HLDPDTAMNRHTWKAALRAAGAGVLAVDLVMAGEVQNAFCAVRPPGHHAERAAAMGFCFF
		NNIAVAAAHALEAHKLSRVAVIDFDVHHGNGTEDCFKGDQRVLMVSTFQHPFYPYSGTEK
		PASNMLNVPLSRDTDGEEFRNVVSELWMPRLREFQPEMILISAGFDAHYEDEMGGLRLLE
		KDYAWVTGQLTELADECAQRRIVSMLEGGYALSALARSVVAHLRVLAD
		>A0A011QIG5_9PROT 27.796 1782 pos. 16 - 248 tr|A0A011QIG5|A0A011QIG5_9PROT (hdaH_2 {ECO:0000313|EMBL:EXI78634.1} OR AW10_02986 {ECO:0000313|EMBL:EXI78634.1}) SubName: Full=Histone deacetylase-like amidohydrolase {ECO:0000313|EMBL:EXI78634.1};EC=3.5.1.- {ECO:0000313|EMBL:EXI78634.1}; [Candidatus Accumulibacter appositus]
		DPAAEPGRMEAIRDVIRDRVSFVAAQPASEEDIARCHTKSHIDDVRRSGTYDIAALSAGG
		AIQAAEIGMKEPCFGLIRPPGHHASANSCWGFCYFSNMAIALERLRSEGKISKALVLDID
		LHFGDGTVDILDGKGYVTIVNPSSNSPADFIRQVSVALNSESYDMIGISAGFDYAREDWG
		RLLGESDYTDIGRMVRETARKTGAGFFAILEGGYNHQVLGHNCMALLDGMRED
		>A0A011QPK8_ACCRE 57.023 3728 pos. 49 - 326 tr|A0A011QPK8|A0A011QPK8_ACCRE (hdaH_1 {ECO:0000313|EMBL:EXI90975.1} OR AW11_00316 {ECO:0000313|EMBL:EXI90975.1}) SubName: Full=Histone deacetylase-like amidohydrolase {ECO:0000313|EMBL:EXI90975.1};EC=3.5.1.- {ECO:0000313|EMBL:EXI90975.1}; [Accumulibacter regalis]
		GHRFPMEKYARLRERLRASGAFVHGDFETPEAATTEELCRAHDAAYVARVSAGELSAAEV
		RRIGFPWSPGMVERSRRSAGATMAACRAALDTGCAVNLAGGTHHAHAAHGEGFCVFNDAA
		VAARTLRAEGLLQRVAVIDLDVHQGNGTASICADDPAIFTFSMHGARNFPFRKASSDLDI
		ELPDATGDAAYLEQLAGALERVFALARPQLVIYLAGADPYHDDRLGRLALSFAGLAARDE
		MVLAACRQRAVPVAIAMAGGYARDIDDTVRIHCQTVLA
		>A0A011U185_9HYPH 76.006 4992 pos. 19 - 308 tr|A0A011U185|A0A011U185_9HYPH (BG36_08505 {ECO:0000313|EMBL:EXL10182.1}) SubName: Full=Acetoin utilization protein {ECO:0000313|EMBL:EXL10182.1}; [Aquamicrobium defluvii]
		GHPERPDRLRAIERVLMEEPFEALDRVEAPEGDAATLLYAHPESHVERLRAAAPQEGIAT
		IDGDTVLSPKSWQAALTAVGAANAAVDDVFSGTAANVFVASRPPGHHAEKSTAMGFCLFN
		NAAIAARHAQKKHGAERVAIVDWDVHHGNGTQDIFWDDPSVLYCSTHQIPLFPGSGRRNE
		TGAFGNVVNAPLAPDTGSEAFREAFGTRILPRIDDFAPDLIIVSAGFDAHYRDPLADINL
		TEDDFDWATGYLLERATRYCDNRLVSLLEGGYDLHGLAFSVAAHVGRLMK
		>A0A011UGW8_BRUAN 64.682 4238 pos. 25 - 339 tr|A0A011UGW8|A0A011UGW8_BRUAN (BG46_21155 {ECO:0000313|EMBL:EXL05143.1} OR F9L06_13980 {ECO:0000313|EMBL:KAB2797419.1}) SubName: Full=Acetylpolyamine aminohydrolase {ECO:0000313|EMBL:EXL05143.1};SubName: Full=Histone deacetylase family protein {ECO:0000313|EMBL:KAB2797419.1}; [Brucella anthropi]
		PNPEQPERVERLLAGAKAAGYEIIRPQNHGLAPIAAVHTPEYLEFLQHIYARWRRIEEAS
		EEVIPNIHPLARDGRYPASAVGQVGYHMADTACPIAEHTWESVCWSAWGAVDAADAVLAG
		EVAAYALCRPPGHHAFADVAGGFCFVNNSAVAAQRLRSKAERVAILDVDLHHGNGTQGIF
		YARPDVLTVSIHADPVRFYPFFWGHADERGEGAGLGYNLNLPLPRKSGDAEFLASLDTAF
		RRIEAFAPDALVVALGLDPFEGDPFGGLSVTTGGFGRIAEAIAKLRLPTVIVQEGGYLCD
		ALGDNLTAFLGGYQS
		>A0A011UTB2_9HYPH 55.190 3606 pos. 25 - 343 tr|A0A011UTB2|A0A011UTB2_9HYPH (BG36_20315 {ECO:0000313|EMBL:EXL09491.1} OR DES43_1152 {ECO:0000313|EMBL:TDR34234.1}) SubName: Full=Acetoin utilization deacetylase AcuC-like enzyme {ECO:0000313|EMBL:TDR34234.1};SubName: Full=Acetylpolyamine aminohydrolase {ECO:0000313|EMBL:EXL09491.1}; [Aquamicrobium defluvii]
		PGFEKPSRAEFIRARVESEKLGDILPPQEHDLSAARKVHASDYIDFLSTVWSQWQAAGHT
		GPAALPYVWPTRGLRADRRPRAIEAQLGYYSFDAGAPFVKGTWEAVKSSCDVALTAAGLV
		NTGERAAFALCRPPGHHAGSAFMGGYCYINNAAVAAQWFRDHGAARVSVLDIDYHHGNGT
		QEIFYSRADVQVLNLHADPMAEYPFFLGHADEHGSGAGQGCNHNYPMPAGTAWDEWSLAL
		EDACAKIGACRPDVVVVSLGVDTFEKDPISRFRLKSSDYPLIGKRIRKLGLPVLFVMEGG
		YAVEEIGINAVGVLTGFEG
		>A0A011VFB4_BRUAN 76.607 5032 pos. 19 - 315 tr|A0A011VFB4|A0A011VFB4_BRUAN (BG46_09350 {ECO:0000313|EMBL:EXL07125.1} OR IH622_19590 {ECO:0000313|EMBL:MBE0563000.1}) SubName: Full=Acetoin utilization protein {ECO:0000313|EMBL:EXL07125.1};SubName: Full=Histone deacetylase family protein {ECO:0000313|EMBL:MBE0563000.1}; [Brucella anthropi]
		GHPERPDRIRALMSELEGPDFYRLDRVEAPRGDEASVLLAHPEKHLEAIRAGIPEPASDE
		AAPAPVVKLDGDTYVSPKSLDAALTAIGAATAAVDDVFSGAANNVFVAARPPGHHAERST
		AMGFCLFNNIAIAARHAQQRHGAERVAIVDWDVHHGNGTQDIFKDDPSVLFCSTHQFPLY
		PGTGSKDETGVGNIFNAPLSPDTGSREFREAFNSRVLPALDNFRPDLILISAGFDAHFRD
		PLAELNLDEADFDWATGKLMERAERFCDHRLVSVLEGGYDLEGLSQSASTHITRLLK
		>A0A013WY20_9SPHN 54.710 3574 pos. 17 - 295 tr|A0A013WY20|A0A013WY20_9SPHN (BF95_13075 {ECO:0000313|EMBL:EXS71043.1}) SubName: Full=Histone deacetylase {ECO:0000313|EMBL:EXS71043.1}; [Sphingobium sp. Ant17]
		GSQFRFDKYGLVMDALRESGAPFTLHQPDPMPRAWIEAVHDPAYVDQVVNLSVPPDKERR
		IGFAVTERVMRRSLLSPGGTWAAARLALAHGYGANAAGGSHHALAHSGAGYCVFNDLAIA
		ANRLIAEGDVARILILDLDVHQGDGTASLMAGRGDIFTLSIHADKNFPARKARSTLDIAL
		PDGVEDAAYAAILADTLPRVLDDFAPDLILYQAGVDPHADDRLGRLALTDAGLDARDRFV
		MRQARARGIPLASTMGGGYGEDRMQIARRHAACMIRLAQ
		>A0A014MAM6_9BURK 73.033 4794 pos. 20 - 316 tr|A0A014MAM6|A0A014MAM6_9BURK (AX13_09515 {ECO:0000313|EMBL:EXU78796.1}) SubName: Full=Deacetylase {ECO:0000313|EMBL:EXU78796.1}; [Comamonas aquatica DA1877]
		GHPECPQRLDAIEDRLLMTGVLDGLERIEAPAAALSDVELAHDRMHVAALRGLTDRLVEE
		QAAGGPEYTQLDTDTSINAHTFTAALHAAGAAVAATDAVLDGELENAFCAIRPPGHHATR
		DKAMGFCFFNNVAIAALHALQRRNLKRVAIVDFDVHHGNGTEDILAGDNRVLMVSFFQHP
		FYPFSGDKEPAANMLNIPVAAYTKGMDIRELVEMLWIPRLEAFKPEMIFVSAGFDAHRDD
		DMGQLGLTENDYIWLTERIKDIARRFSKGRIVSCLEGGYMMGPLSRSVEAHLRVLAD
		>A0A014MG25_9ACTN 65.508 4293 pos. 21 - 320 tr|A0A014MG25|A0A014MG25_9ACTN (Z951_22820 {ECO:0000313|EMBL:EXU65988.1}) RecName: Full=Acetoin utilization protein AcuC {ECO:0000256|ARBA:ARBA00020218}; [Streptomyces sp. PRh5]
		GHPMDPVRLALTMGLVQAYGLDRAVRVVAAKPAGESTLRLVHGQEYIEAVRRASAAPEGA
		DGSYGLGTIDDPAFAGMHEASALIAGQSVGAAEDVWRGEALHAVNFAGGLHHAMPRGASG
		FCIYNDAALAIARLLELGAERVAYVDVDVHHGDGVQAAFWDDPRVLTISLHEHPRTLFPQ
		TGWPEEAGGEGAEGSAVNLALPAGTSDAGWLRAFHAVVPELLAAFRPQVLVTQHGADTHV
		EDPLAHLAVTVDAQRAVAESCHRLAHEQADGRWVALGGGGYAVVDVVPRSWTHLVAIAAG
		>A0A014N4J1_9HYPO 59.966 3924 pos. 85 - 389 tr|A0A014N4J1|A0A014N4J1_9HYPO (X797_005745 {ECO:0000313|EMBL:EXV01172.1}) RecName: Full=Histone deacetylase {ECO:0000256|ARBA:ARBA00012111, ECO:0000256|PIRNR:PIRNR037913};EC=3.5.1.98 {ECO:0000256|ARBA:ARBA00012111, ECO:0000256|PIRNR:PIRNR037913}; [Metarhizium robertsii]
		THPMKPWRLTLSKSLIYSYGMSFAMDNYISRAATYEELASFHSTDYLDFLGTVLPEPVPR
		DLENQNPDLKFNLGGSDCPLFDGLYDYCSLSAGGALDAARKISSKQSDIAIAWGGGLHHA
		KKAEASGFCYINDIVIAILELLRFYPRVLYIDIDVHHGDGVEEAFFSTDRVMTVSFHKYD
		PHNFFPGTGALDDNGPKNEHNPGAHHAVNVPLNDGITDEQYDMLFNSIIGKIVEKFRPSA
		IALQCGADSLAGDRLGRFNLQVQGHGACVEFCKKVGLPLILFGGGGYTPRNVARAWTYET
		SIAVG
		>A0A015IFX5_RHIIW 49.664 3238 pos. 22 - 316 tr|A0A015IFX5|A0A015IFX5_RHIIW (RirG_248910 {ECO:0000313|EMBL:EXX52910.1}) RecName: Full=histone deacetylase {ECO:0000256|ARBA:ARBA00012111};EC=3.5.1.98 {ECO:0000256|ARBA:ARBA00012111}; [Rhizophagus irregularis]
		IHPFDTQKFKRIYRILLTSGLFDADSFYEPSPPTPLDIANLHSTQYLESLNSNVQLQKIL
		EVPFLAVLPQALMKKKVLEPMLLQTGGSVLAAELALEYGWGINLGGGFHHAHHDGGGGFC
		VYADITLMVEKILSKYPDQVSRVMIVDLDAHQGNGYERDLAHNNKIHIVDAFNVHIYPQD
		NDAFSSITTPIPLTSPELKQDDKYLPLIQSNLFQSFHKFHPQFIIYNAGTDCLEGDPLGA
		MNLSAEAILKRDEIVFRMAFDHGVPIVMLLSGGYQKKNAEIISASILNLISKFGL
		>A0A015J8P4_RHIIW 64.006 4193 pos. 25 - 319 tr|A0A015J8P4|A0A015J8P4_RHIIW (RirG_154040 {ECO:0000313|EMBL:EXX63250.1}) RecName: Full=histone deacetylase {ECO:0000256|ARBA:ARBA00012111};EC=3.5.1.98 {ECO:0000256|ARBA:ARBA00012111}; [Rhizophagus irregularis]
		NHPMKPFRVRMTHNLVMNYGLCKKMEIFRPKPSTIDELTQFHTDDYINFLGKVTPSNMET
		CIKDCTRFNVGDDCPAFDGLLEYCRRATGGSLEGAARLNQGLCDIAVNWAGGLHHAKKQE
		ASGFCYVNDIVVAILELLRYHKRVLYIDIDIHHGDGVEEAFYTTDRVMTLSFHNFGEYFP
		GTGDIHDIGIGKGKYYSVNFPLREGVDDMTYKSVFEPVVSHVVEWYKPSVIVLQCGADSL
		SGDRLGCFNLSSKGHADCIRFVKKFNIPMLVLGGGGYTIRNVSRAWAYETAVIIG
		>A0A015JG02_RHIIW 72.086 4731 pos. 70 - 371 tr|A0A015JG02|A0A015JG02_RHIIW (RirG_127560 {ECO:0000313|EMBL:EXX66035.1}) RecName: Full=histone deacetylase {ECO:0000256|ARBA:ARBA00012111};EC=3.5.1.98 {ECO:0000256|ARBA:ARBA00012111}; [Rhizophagus irregularis]
		HHPEDPKRITVIQEKIKNTGCLNKMVLIKAREVSAEEACLVHTEDHWDFVTKTAHMSDNE
		LIKNADEYNSIYLNNETAFCARLSCGGVIELCKAVVDGTVTNGFANVRPPGHHAEINEPM
		GFCIFNNVAVATQCLRKHYNVEKVFILDWDIHHGNGTQKAFYNDPNVVYCSIHRYENGHF
		YPGDKALANYTAIGGGEAKGKTINIPWPRAGMTDSDYIFAFNKVVMPIAYEFSPDIVIVS
		AGFDAAEGDPIGENHVTPSGFGHMTHMLKTLANGKLILALEGGYNLDSISKSALACVKVL
		LG
		>A0A015K1U9_RHIIW 63.421 4154 pos. 48 - 343 tr|A0A015K1U9|A0A015K1U9_RHIIW (RirG_039240 {ECO:0000313|EMBL:EXX75737.1}) RecName: Full=Histone deacetylase {ECO:0000256|ARBA:ARBA00012111, ECO:0000256|PIRNR:PIRNR037913};EC=3.5.1.98 {ECO:0000256|ARBA:ARBA00012111, ECO:0000256|PIRNR:PIRNR037913}; [Rhizophagus irregularis]
		QHPMKPHRLALTNNLVLSYGLHKKMTVYCPPKATDDELMEFHEVDYIKFLKKVTPENSEE
		FAIDFPRFNINADCPIFEGLYDFCQIYAGASIAAAHHLASDGADICINWSGGLHHAKRYE
		ASGFCFVNDIVLAIQHLLRFYPRVLYIDIDIHHGDGVQEAFFATDRVMTVSFHKYDGSFF
		PGTGNTSEIGCGLGKFFSLNVPLKDGIDDNSYVTLFKEVMLDVRDHYQPSVVVLQCGADS
		LGKDRLGGFNISIKAHGECVRFIKSWQVPLLVLGGGGYRIPNVARCWTYETGILLD
		>A0A015K824_RHIIW 64.667 4237 pos. 30 - 324 tr|A0A015K824|A0A015K824_RHIIW (RirG_019660 {ECO:0000313|EMBL:EXX77897.1}) RecName: Full=histone deacetylase {ECO:0000256|ARBA:ARBA00012111};EC=3.5.1.98 {ECO:0000256|ARBA:ARBA00012111}; [Rhizophagus irregularis]
		GHPMKPHRMRMVHDLVVNYNLFKKMEVLSPKRATPRQMTRFHTDEYIDFLCRVTPQNVEE
		LSMQQTRFNVGEDCPIFEGLFEFCTISAGGSIDAANKLTGGESDIAINWSGGLHHAKRFE
		ASGFCYVNDIVLAILELLRYHQRVLYIDIDIHHGDGVEEAFYTTDRVLTCSFHKFGQFFP
		GTGDVSDVGIGTGKHYAVNFPLKDGMDDWNYQNVFRPVVEHIMGWYRPGAVVLQCGADSL
		AGDRLGCFNLSMKGHAACVEFVKGFNLPMLVVGGGGYTIRNVARAWTYETGLLLG
		>A0A015L3M4_RHIIW 63.646 4169 pos. 48 - 344 tr|A0A015L3M4|A0A015L3M4_RHIIW (RirG_052530 {ECO:0000313|EMBL:EXX74284.1}) RecName: Full=Histone deacetylase {ECO:0000256|ARBA:ARBA00012111, ECO:0000256|PIRNR:PIRNR037913};EC=3.5.1.98 {ECO:0000256|ARBA:ARBA00012111, ECO:0000256|PIRNR:PIRNR037913}; [Rhizophagus irregularis]
		QHPMKPHRLTLTNNLVLSYGLHKKMTVYCPPKATDDELMEFHETDYIKFLKEVTPENSEE
		FAEDFPKFNISEDCPIFEGLYDFCQIYAGASIGAAHQLASDGADICINWSGGLHHAKRFE
		ASGFCFVNDIVLAIQHLLRFYPRVLYIDIDIHHGDGVQEAFYATDRVMTVSFHKYDSGSF
		FPGTGNISEIGYGLGKFFCLNVPLKDGIDDDSYVSLFKDVILDVRDHYQPSVIVLQCGAD
		SLGKDRLGGFNISIKAHGECVKFIKSWQIPLLVLGGGGYRISNVARCWTYETGILLD
		>A0A015LIY5_RHIIW 46.735 3043 pos. 25 - 308 tr|A0A015LIY5|A0A015LIY5_RHIIW (RirG_003540 {ECO:0000313|EMBL:EXX79649.1}) RecName: Full=histone deacetylase {ECO:0000256|ARBA:ARBA00012111};EC=3.5.1.98 {ECO:0000256|ARBA:ARBA00012111}; [Rhizophagus irregularis]
		DYLESPSRLIIIKEYLNSLSNFDFVSPNDYGLDPILSVHSKDYVEYLQTAYEEWVKNGGN
		KNGILPEAFLHHNISSSSSIKRKVKVTSPFAKAGLYCSDLSCCITKDTWESVYESAQVVI
		SATMELKRFVEESSSEEINHFPGIFALCRPPGHHANSILSSGYCFLNNVAISTNVLKKDN
		NKVVILDIDYHHGNGTQEIFYLNSNPLYVSLHGSPDYPWFTGDESERGEGEGEGFNINIP
		LSRDTDDDEYLKALKKVINENIIPYNADYLIVSLGGKFLNIEII
		>A0A015NJS8_RHIIW 57.789 3779 pos. 25 - 358 tr|A0A015NJS8|A0A015NJS8_RHIIW (RirG_003540 {ECO:0000313|EMBL:EXX79648.1}) RecName: Full=histone deacetylase {ECO:0000256|ARBA:ARBA00012111};EC=3.5.1.98 {ECO:0000256|ARBA:ARBA00012111}; [Rhizophagus irregularis]
		DYLESPSRLIIIKEYLNSLSNFDFVSPNDYGLDPILSVHSKDYVEYLQTAYEEWVKNGGN
		KNGILPEAFLHHNISSSSSIKRKVKVTSPFAKAGLYCSDLSCCITKDTWESVYESAQVVI
		SATMELKRFVEESSSEEINHFPGIFALCRPPGHHANSILSSGYCFLNNVAISTNVLKKDN
		NKVVILDIDYHHGNGTQEIFYLNSNPLYVSLHGSPDYPWFTGDESERGEGEGEGFNINIP
		LSRDTDDDEYLKALKKVINENIIPYNADYLIVSLGVDTYKEDIIGALQITTEGYKRIGEM
		IKSINLPTLFVMEGGYHLETIGINVGNVLLGFNT
		>A0A016QL27_9DEIO 51.466 3358 pos. 32 - 313 tr|A0A016QL27|A0A016QL27_9DEIO (DEIPH_ctg064orf0036 {ECO:0000313|EMBL:EYB66870.1}) SubName: Full=Histone deacetylase superfamily protein {ECO:0000313|EMBL:EYB66870.1}; [Deinococcus phoenicis]
		FPLPEGHRFPAYKYAGVAEHLAGLLPVLDTPALRWADAARLHDPAWLRRWRRGEVTAAEE
		RAFGLPWSAGVVERARRAAGGSLAALHDALAHGWGANLAGGTHHAFRDRAEGFCLVNDAA
		ILTHLALEGGLARRVAILDLDVHQGNGTAALLGAEARAFTLSIHGERNYPFRKEVSSLDL
		GLPDGVTDAEYLAVLRGQALPALEAFRPDLLLYLAGVDVLAGDRFGRFALTLDGVRERNR
		AVLTWARRAGVPVVTMLAGGYNRDPALTVAAHASVVQDGLEV
		>A0A016QMR6_9DEIO 53.523 3495 pos. 17 - 300 tr|A0A016QMR6|A0A016QMR6_9DEIO (DEIPH_ctg041orf0045 {ECO:0000313|EMBL:EYB67440.1}) SubName: Full=Histone deacetylase superfamily protein {ECO:0000313|EMBL:EYB67440.1}; [Deinococcus phoenicis]
		YAAGPPPRRQFLPREFVERLLAGAEARLPLLDAPRLDWAHAERVHDPAYLARWRRGEVTR
		AEERALGFPWNEAVVERGLLSSGATLAATRDALAHGLGLNLGGGTHHAYRDRAEGFSFLN
		DVVISARWLLDHGHARRILILDLDVHQGNGTAALLADEPQALTISVHGANNYPFQKEQSG
		LDVALPDGTADEAYLAALDEVVAPAVHAFRPDFAFYLAGADVLEGDQLGRLALTPAGVRE
		RDGRVFGWAARAGTPLVTVMAGGYNRDPQTLIQTRLGTLDAALA
		>A0A016SNK1_9BILA 64.277 4211 pos. 44 - 345 tr|A0A016SNK1|A0A016SNK1_9BILA (Acey_s0196.g1545 {ECO:0000313|EMBL:EYB92273.1} OR Y032_0196g1545 {ECO:0000313|EMBL:EYB92273.1}) RecName: Full=Disintegrin {ECO:0008006|Google:ProtNLM}; [Ancylostoma ceylanicum]
		GHPENPNRIDVCRNLLTECGLIKECQEVDTFPSLDDLDLRQTHTEGHVNRLLKEAISMDQ
		DSLNHLCEDYDSVFMTPGSVEAAKSAVSCCRWLAESIVENKIPNAFALVRPPGHHADRYS
		ACGFCLFNNAAQAAEAAFNFGADRILIVDLDIHHGQGTQQIFYEDKRVMVLSVHRYEDGK
		FWPHLRESNFDHVGDSEGAGYNINITLNETGCGDADYIAIFWNVLWPLAREFCPDFVIIS
		AGFDSCDGDPLGEMRLSPDAYSHIVYHLRGLAHGKLLLILEGGYNHSVQSVGVHRCLRVL
		CG
		>A0A016T904_9BILA 62.745 4109 pos. 52 - 346 tr|A0A016T904|A0A016T904_9BILA (Acey_s0122.g1057 {ECO:0000313|EMBL:EYB99453.1} OR Y032_0122g1057 {ECO:0000313|EMBL:EYB99453.1}) RecName: Full=Histone deacetylase {ECO:0000256|ARBA:ARBA00012111, ECO:0000256|PIRNR:PIRNR037913};EC=3.5.1.98 {ECO:0000256|ARBA:ARBA00012111, ECO:0000256|PIRNR:PIRNR037913}; [Ancylostoma ceylanicum]
		GHVMKPHRIRMTHHLLLNYGVYRDLEVYRPFPATFEEMTRFHSEEYMSFLKCASPDNLKM
		YNKQMLKFNVGEDCPLFDGLYEFCQLSSGGSLAAAVKLNKRKADIAINWMGGLHHAKKSE
		ASGFCYTNDIVLGILELLKYHKRVLYVDIDVHHGDGVEEAFYTTDRVMTVSFHKYGDFFP
		GTGDLKDIGAGKGRLYSLNVPLKDGITDDAYQSIFKPVMTKVMERFQPCAVVLQCGADSL
		NGDRLGPFNLTLRGHGECVKFFRAQNIPLMMVGGGGYTPRNVARCWTYETTLAVD
		>A0A016TA47_9BILA 68.602 4499 pos. 488 - 804 tr|A0A016TA47|A0A016TA47_9BILA (Acey_s0121.g1000 {ECO:0000313|EMBL:EYB99542.1} OR Acey-hda-4 {ECO:0000313|EMBL:EYB99542.1} OR Y032_0121g1000 {ECO:0000313|EMBL:EYB99542.1}) RecName: Full=Histone deacetylase domain-containing protein {ECO:0000259|Pfam:PF00850}; [Ancylostoma ceylanicum]
		SHVEHGGRVQSIWARLLERGLVQKCERIAAKKASLEQLRMVHSPTYVTFFAVSPTACLKM
		EASQLPLKSFVQLPCGGIGIDSDTYFNDATTQTAARVAAGSLIELASQVAENRLRNGFAC
		IRPPGHHSEKDQAMGFCFFNNVAITARYLQNKYPQQCARIAIIDWDVHHGNGTQLCFEED
		PSVLYLSLHRHDNGNFFPGTGAVTEVGRGAGKGFSVNVPFSGGVMRDADYLAAWRVIVQP
		VLEQFQPTFILVSAGFDACCGHPNALGGYKISAEMFGFMTRQLMSFAGGRVVLALEGGYD
		LASISDAAEQCVKVLCG
		>A0A016UEN8_9BILA 40.307 2615 pos. 1 - 269 tr|A0A016UEN8|A0A016UEN8_9BILA (Acey_s0044.g964 {ECO:0000313|EMBL:EYC13391.1} OR Acey-hdac-11 {ECO:0000313|EMBL:EYC13391.1} OR Y032_0044g964 {ECO:0000313|EMBL:EYC13391.1}) RecName: Full=Histone deacetylase domain-containing protein {ECO:0000259|Pfam:PF00850}; [Ancylostoma ceylanicum]
		MLISIELAALQCSGAVRARELSEYLSSLYSPCILAKVVEVPIACIIPTCITDKYFLKRMR
		YQCGGTVAACRLALDRGWAVHLGGGFHHAYRSFGGGFCVYADISLALKILFASKLINKAV
		IVDLDAHQGNGHERDFGNDHRVYILDIYNPRIYPWDHKAQEGISRSVHVGSMTSDAEYLK
		LVKHNLSVALSDFHCNLVIFNAGTDSLENDPLGGLCLSPECIVRRDELVFRLCRQNSTPI
		AMLTSGGYLMKSADVIATSIRNLHEKELI
		>A0A016UEV3_9BILA 40.247 2611 pos. 56 - 261 tr|A0A016UEV3|A0A016UEV3_9BILA (Acey_s0044.g964 {ECO:0000313|EMBL:EYC13392.1} OR Acey-hdac-11 {ECO:0000313|EMBL:EYC13392.1} OR Y032_0044g964 {ECO:0000313|EMBL:EYC13392.1}) RecName: Full=Histone deacetylase domain-containing protein {ECO:0000259|Pfam:PF00850}; [Ancylostoma ceylanicum]
		GGTVAACRLALDRGWAVHLGGGFHHAYRSFGGGFCVYADISLALKILFASKLINKAVIVD
		LDAHQGNGHERDFGNDHRVYILDIYNPRIYPWDHKAQEGISRSVHVGSMTSDAEYLKLVK
		HNLSVALSDFHCNLVIFNAGTDSLENDPLGGLCLSPECIVRRDELVFRLCRQNSTPIAML
		TSGGYLMKSADVIATSIRNLHEKELI
		>A0A016VAA6_9BILA 62.970 4124 pos. 19 - 311 tr|A0A016VAA6|A0A016VAA6_9BILA (Acey_s0014.g2233 {ECO:0000313|EMBL:EYC23947.1} OR Y032_0014g2233 {ECO:0000313|EMBL:EYC23947.1}) RecName: Full=Histone deacetylase domain-containing protein {ECO:0000259|Pfam:PF00850}; [Ancylostoma ceylanicum]
		YHIEVSERLATILRVSEEPEISKSLQHLKPRSATEEEIEMIHTKRYISEIKRTRELKEEK
		LEEFSSNYEDIYVNEHTFDAALLAAGCVFELVDAVSRTGTPGFAAVRPPGHHAFPDQGCG
		FCIFNNVALAAKYALRKGHSRVLIVDWDVHAGQGTQECISDDDRIRLVSIHRFERGHFWP
		NLQQSAVKTKFKNTINVPLNDIGMSDSDYLAIFQLVVHPIINDFKPDIILVSCGFDAALG
		DPEGEMRLTPAGYATLTRQLLTWRIPLVMVLEGGYFLDSIALDFKWVAKALLG
		>A0A016VES0_9BILA 63.631 4168 pos. 27 - 321 tr|A0A016VES0|A0A016VES0_9BILA (Acey_s0011.g1565 {ECO:0000313|EMBL:EYC26109.1} OR Y032_0011g1565 {ECO:0000313|EMBL:EYC26109.1}) RecName: Full=Histone deacetylase {ECO:0000256|ARBA:ARBA00012111, ECO:0000256|PIRNR:PIRNR037913};EC=3.5.1.98 {ECO:0000256|ARBA:ARBA00012111, ECO:0000256|PIRNR:PIRNR037913}; [Ancylostoma ceylanicum]
		GHPMKPHRIRMTHNLLLNYGLYRKLEVYRPTPATFEEMTKYHSDDYMMFLKNIRPDNISD
		YTKQMQRFNVGEDCPVFDGVFEFCQLSCGGSLAAATKLNRKHADIAINWMGGLHHAKKSE
		ASGFCYSNDIVLAILELLKHHQRVLYVDIDIHHGDGVEEAFYTTDRVMTVSFHKYGEYFP
		GTGDLKDIGAEKGKYYALNFPLRDGIDDEAYERIFRPVIQKVMESFQPCAIVLQCGADSL
		TGDRLGCFNLTLKGHGKCVAFLKKFGIPLMLVGGGGYTIRNVSRCWTYETSVAVD
		>A0A016VPI9_9BILA 62.444 4089 pos. 23 - 318 tr|A0A016VPI9|A0A016VPI9_9BILA (Acey_s0006.g2920 {ECO:0000313|EMBL:EYC29335.1} OR Acey-hda-2 {ECO:0000313|EMBL:EYC29335.1} OR Y032_0006g2920 {ECO:0000313|EMBL:EYC29335.1}) RecName: Full=Histone deacetylase {ECO:0000256|ARBA:ARBA00012111, ECO:0000256|PIRNR:PIRNR037913};EC=3.5.1.98 {ECO:0000256|ARBA:ARBA00012111, ECO:0000256|PIRNR:PIRNR037913}; [Ancylosto…
		RHPMKPQRLAALNNLVVHYELDKKMEMRLSPRANAMDMRRFHSKEYVDFLERISPQCAEQ
		YEHLFAQFNIGEDCPIFDGIFEFCSIYTGGSLEGAQRLNHKVSDIVINWSGGLHHAKKAE
		ASGFCYVNDIVIAILELLKYHKRVLYIDIDIHHGDGVQEAFYFTDRVMTVSFHKYGSLFF
		PGTGSIYDLGQGTGHYFAVNVPLQQGIEDDDYLSVFRPVIGQVVENFQPEAVILQCGADS
		LGCDRLGCFNLSFDGHAECVRFVKSLGIPMMVLGGGGYTLRNVARCWANETGVLLD
		>A0A016VRB7_9BILA 56.437 3689 pos. 23 - 274 tr|A0A016VRB7|A0A016VRB7_9BILA (Acey_s0006.g2920 {ECO:0000313|EMBL:EYC29333.1} OR Acey-hda-2 {ECO:0000313|EMBL:EYC29333.1} OR Y032_0006g2920 {ECO:0000313|EMBL:EYC29333.1}) RecName: Full=histone deacetylase {ECO:0000256|ARBA:ARBA00012111};EC=3.5.1.98 {ECO:0000256|ARBA:ARBA00012111}; [Ancylostoma ceylanicum]
		RHPMKPQRLAALNNLVVHYELDKKMEMRLSPRANAMDMRRFHSKEYVDFLERISPQCAEQ
		YEHLFAQFNIGEDCPIFDGIFEFCSIYTGGSLEGAQRLNHKVSDIVINWSGGLHHAKKAE
		ASGFCYVNDIVIAILELLKYHKRVLYIDIDIHHGDGVQEAFYFTDRVMTVSFHKYGSLFF
		PGTGSIYDLGQGTGHYFAVNVPLQQGIEDDDYLSVFRPVIGQVVENFQPEAVILQCGADS
		LGCDRLGCFNLS
		>A0A016WNE4_9BILA 55.536 3629 pos. 24 - 319 tr|A0A016WNE4|A0A016WNE4_9BILA (Acey_s0582.g290 {ECO:0000313|EMBL:EYC41101.1} OR Acey-F43G6.11 {ECO:0000313|EMBL:EYC41101.1} OR Y032_0582g290 {ECO:0000313|EMBL:EYC41101.1}) RecName: Full=Histone deacetylase domain-containing protein {ECO:0000259|Pfam:PF00850}; [Ancylostoma ceylanicum]
		TMQERPERMVHIHDRLLQDGLLKGAVKVEAREATDAELMLNHPGDLVRELDALSTDEECE
		EYCRDKEILWLCPKSAQAARVAAGATIELVKANIEGRVGNSFAIVRPPGHHAFGRVPQGY
		CVFNNVAVAAKYAVEHLGIKKVAVVDFDYHAGNGTHYCLRSDPRFHFTSFHAYHHGSFWP
		YSSEFDYDTEYENTLMFPLNGALNTEGDYVSAFHHVLLPMLRSFKPELILVSAGFDSGYY
		DLQREKGQGVKAHGFGHMVRLLNEICPNRIIAVLEGGYYVSNYTEAASMMVRGLQG
		>A0A016XJK5_9BURK 71.471 4690 pos. 20 - 316 tr|A0A016XJK5|A0A016XJK5_9BURK (AZ34_13745 {ECO:0000313|EMBL:EYC52016.1}) SubName: Full=Deacetylase {ECO:0000313|EMBL:EYC52016.1}; [Hylemonella gracilis str. Niagara R]
		DHPECPQRLDAIEDRLIASGLDVALTRVEAPIASLDELELAHERTHIAALRGLCATLADD
		AAAGGPRYAMIDPDTSMNTATWDAILRSAGAAMAATDAVIAGEFQNAFCAVRPPGHHAMR
		GKAMGFCFINNVAVAAKYALERHGLRRVAIVDFDVHHGNGTEDIVAGDSRILMASFFQHP
		YYPHSGEPPSADNMVNIPVPAYTRGLEIRELVDTYWMPRLEAHQPELIFISAGFDSHRED
		DMGQLGLVEADYAWITERLMEVARRHGKGRIVSCLEGGYNLSALGRSVEAHVRVLAD
		>A0A016XKJ3_9BURK 75.030 4927 pos. 19 - 309 tr|A0A016XKJ3|A0A016XKJ3_9BURK (AZ34_12195 {ECO:0000313|EMBL:EYC51748.1}) SubName: Full=Acetoin utilization protein {ECO:0000313|EMBL:EYC51748.1}; [Hylemonella gracilis str. Niagara R]
		HHPESPERLEAVLKALKTPEFSRAVWRDAPIGTYDQVLRVHTPEYVQEVQDLAPAQGYQM
		LDGGDTIMSPGTLEAVMRCVGAACAGVDDLVSGQANSVFCATRPCGHHAEAGHAMGFCVF
		NQAAIAALHARAVHGIQRVAVVDFDVHHGNGTQNSFYDDPELFYGSCHQSQFYPGTGLRH
		ETGVAGNIVNVPFPRGTGSAAFRAAMRDQLLPALREFAPELLIISAGFDAHELDPLGGLQ
		FTDEDYLWITRELMRVADETARGRVLSVLEGGYSLEGLASGTAAHVRALMA
		>A0A017H9W7_9RHOB 52.442 3423 pos. 21 - 309 tr|A0A017H9W7|A0A017H9W7_9RHOB (Lokhon_02823 {ECO:0000313|EMBL:EYD71176.1}) RecName: Full=Acetoin utilization protein AcuC {ECO:0000256|ARBA:ARBA00020218}; [Limimaricola hongkongensis DSM 17492]
		WHPLRVPRVSTVMDLGRALGWLPPEIYIRSPRARPAALHAFHTPDYVSALLAAEETQAVD
		ARTRARHHLGSPANPVFPEMYRRPATGVGGALLAGELLRAGGRLHLPGGGTHHGLPDRAN
		GFCYLNDPVFAILSLKAHGARRVAYVDIDAHHCDGVEAGFAKDPDTLLVSTHEENRWPRT
		GAVTDEGAGQVFNLPIPSGAADDAMALARDRVIVPAVAAFRPDAIVLQCGADALLEDPQS
		RLAMSGHAHLAVLRALLPLAPRFLLMGGGGYNPWSVGRLWTAAWAVLSE
		>A0A017HEH0_9RHOB 49.784 3246 pos. 25 - 342 tr|A0A017HEH0|A0A017HEH0_9RHOB (Rumeso_04783 {ECO:0000313|EMBL:EYD72907.1}) SubName: Full=Acetylpolyamine aminohydrolase {ECO:0000313|EMBL:EYD72907.1}; [Rubellimicrobium mesophilum DSM 19309]
		TPYERPSRVEYILGQLKERRLGEIVAPGPVDMGPAERLLDAGFLRFLETAYDEWKAAGQG
		GEVIAAGMPTRRQRHDRIPRNIDGKVEYYCHASETAITGGTWRAAQSSLASAQAAQREVA
		GGARGAFALCRPPGHHATSDQYGGYCFINNAAVVAEMFRMGGARRVTVLDVDFHHGNGTQ
		DIFWRRGDVMFASIHGDPLDAYPYFAGYADEIGEGEGKGPTSTCRLPPGTGYGPWAEALD
		GLIARIRDWGAEALVVSLGVDAYKDDPISFFKLDSPDFLDCGRRIGRMGLPTVFCMEGGY
		AIEQVGVNTVNVLEGFED
		>A0A017HGI4_9RHOB 73.228 4807 pos. 19 - 305 tr|A0A017HGI4|A0A017HGI4_9RHOB (Lokhon_00806 {ECO:0000313|EMBL:EYD73278.1}) SubName: Full=Acetylspermidine deacetylase/ Deacetylase {ECO:0000313|EMBL:EYD73278.1};EC=3.5.1.48 {ECO:0000313|EMBL:EYD73278.1}; [Limimaricola hongkongensis DSM 17492]
		GHPEQVARLQAVLDALGGIELLRVKAPLAAEADLLRVHPKPYLDDLRNDAPEHGRRQLDA
		DTWLSPGSLGAAWRGAGAAIRAVDMVLGGEAANAFCAMRPPGHHAERETAMGFCLLGNVA
		AAAKHALDHHGLDRVAIVDFDVHHGNGTQDLVEDDARILFCSTHEMPLYPGTGDPSETGP
		HGTVVNVALRAGTDGAGLLAALEDKVFPRVAAHRPELILVSAGFDAHREDPLAGLMLETE
		DFARITSRICDLADDLCAGRVVSALEGGYDLNALGASAAAHVRILEE
		>A0A017HLK7_9RHOB 76.998 5058 pos. 20 - 306 tr|A0A017HLK7|A0A017HLK7_9RHOB (Rumeso_03301 {ECO:0000313|EMBL:EYD75205.1}) SubName: Full=Acetylspermidine deacetylase, Deacetylase {ECO:0000313|EMBL:EYD75205.1};EC=3.5.1.48 {ECO:0000313|EMBL:EYD75205.1}; [Rubellimicrobium mesophilum DSM 19309]
		GHPERPERLAAALAGLDGLSLRREEPPEATDEELSVLHPRAYLAALALREQEAEQVALDP
		DTWLSPGSLRAARLAAGGALRAVDLVMAGEASKAFVAARPPGHHALAATPMGFCLFGNVA
		LAARRALDRHGAERVAIVDFDVHHGNGTQALVEEDPRILFVSTHQSPFWPGTGDADDAGP
		HGTVMNLPLRAGTGGAAYRKLLTDVILPRLEEHRPDLLLISAGFDAHVDDPLGGLALTAG
		DFGWITARLCEVAERHANGRVASVLEGGYDLQALRDSAAAHVAALGG
		>A0A017S186_ASPRC 70.479 4624 pos. 158 - 471 tr|A0A017S186|A0A017S186_ASPRC (EURHEDRAFT_466590 {ECO:0000313|EMBL:EYE90707.1}) RecName: Full=Histone deacetylase {ECO:0000256|ARBA:ARBA00012111, ECO:0000256|PIRNR:PIRNR037919};EC=3.5.1.98 {ECO:0000256|ARBA:ARBA00012111, ECO:0000256|PIRNR:PIRNR037919}; [Aspergillus ruber]
		VHPEDPRRIYYIYKELCRAGLVDDPESSKPLVSRPLKRINARNATEEEVSLVHTPDHFSF
		VESTKDMSDDELIALEHTRDSIYFNKLTFASSLLSVGGAIETCLAVATRKVKNAIAVIRP
		PGHHAEHDKTMGFCLFNNVSVAARVCQRRLGDSCRKIVILDWDVHHGNGIQKAFYDDPNV
		LYISLHVYQDGRFYPGGDEGDLNHCGAGAGVGRNVNIPWPSQGMGDGDYMYAFQQVVMPI
		AQEFDPDLVIIASGFDAAVGDELGGCFVTPSCYAHMTHMLMGLANGKVSVCLEGGYNFRS
		ISKSALAVTKTLMG
		>A0A017S6J1_ASPRC 41.343 2684 pos. 260 - 588 tr|A0A017S6J1|A0A017S6J1_ASPRC (EURHEDRAFT_415425 {ECO:0000313|EMBL:EYE92643.1}) RecName: Full=histone deacetylase {ECO:0000256|ARBA:ARBA00012111};EC=3.5.1.98 {ECO:0000256|ARBA:ARBA00012111}; [Aspergillus ruber]
		VAHVHGSKWMDDLKTMCDAAESRLALNGKELVRPRSAGKDDHAPEFHQGDLYLCSESLNA
		FEGALGGVCEGVDAVLGPSSTKRAFVCIRPPGHHCSSGHPSGFCWINNVHVGISYAAMSH
		GLTHAAILDFDLHHGDGSQEITWAQNSRAATAPKNAALYKKTRIGYFSLHDINSYPCEMG
		DFEKVRNASVCIDKAHGQSIWNVHLDSWKNESEFWELYATKYAILIEKARAFLRLHTERL
		ASTSNGPKPKAAIFLSAGFDASEWEGAGMQRHKANVPTEFYAKFTADVARMAEEEGLGTD
		GRIISVLEGGYSDRALTSGVLSHLSGLSD
		>A0A017SMM0_ASPRC 63.616 4167 pos. 38 - 332 tr|A0A017SMM0|A0A017SMM0_ASPRC (EURHEDRAFT_472522 {ECO:0000313|EMBL:EYE98016.1}) RecName: Full=histone deacetylase {ECO:0000256|ARBA:ARBA00012111};EC=3.5.1.98 {ECO:0000256|ARBA:ARBA00012111}; [Aspergillus ruber]
		GHPMKPHRIRMAHSLVMNYGLYKKMEIYRAKPASKFEMTQFHTDEYIDFLSKVTPDNMDS
		FAKEQSKYNVGDDCPVFDGLFEFCGISAGGSMEGAARLNRNKCDVAVNWAGGLHHAKKSE
		ASGFCYVNDIVLGILELLRFKQRVLYVDIDVHHGDGVEEAFYTTDRVMTVSFHKYGEYFP
		GTGELRDIGVGQGKNYAVNFPLRDGIDDISYKSIFEPVIKSVMEWYRPEAVVLQCGGDSL
		SGDRLGCFNLSMRGHANCVNFVKSFNLPTLVVGGGGYTMRNVARTWAFETGILLG
		>A0A017SNY8_ASPRC 59.050 3863 pos. 55 - 357 tr|A0A017SNY8|A0A017SNY8_ASPRC (EURHEDRAFT_383979 {ECO:0000313|EMBL:EYE97980.1}) RecName: Full=Histone deacetylase {ECO:0000256|ARBA:ARBA00012111, ECO:0000256|PIRNR:PIRNR037913};EC=3.5.1.98 {ECO:0000256|ARBA:ARBA00012111, ECO:0000256|PIRNR:PIRNR037913}; [Aspergillus ruber]
		SHPMKPWRLTLTKQLVMAYGMHHAMDLYLARAATYEEMADFHKSDYLDFLQQVVPGDIEN
		ADQSDNVARFNFGDDCPIFDGLYNYCSLYAGGTIDAARKLCNNQSEIAVNWSGGLHHAKK
		AEASGFCYVNDIVLGILQLLRHHPRVMYIDIDVHHGDGVEQAFWSTDRVLTVSFHKYDKD
		NFFPGTGALESTGPNHPLNPGAHHALNVPLHDGIDDDSYIQLFQEIVGASVETYRPGAIV
		LQCGADSLGCDRLGCFNLNVRAHGACVAFVKTFNLPLLVCGGGGYTPRNVSRAWAHETSI
		LID
		>A0A017SYZ9_9BACT 63.751 4176 pos. 1 - 223 tr|A0A017SYZ9|A0A017SYZ9_9BACT (CAP_7793 {ECO:0000313|EMBL:EYF01840.1}) SubName: Full=Acetylspermidine deacetylase {ECO:0000313|EMBL:EYF01840.1}; [Chondromyces apiculatus DSM 436]
		MRGAGSAGSAGSARSAGGEGAAVASSVGIALLRPPGHHATRRVGMGFCLLDNVAIAAHAA
		LQKGLKRVAIVDWDVHHGNGTQDIFWRDPRVLFVSLHQWPFYPGTGLTTEVGEGEGQGYT
		VNVPLSEGATDAVYCAAFDEIVLPVLDEYAPELILVSAGYDAHMRDPLAAMQLTAAGYGA
		MAAKLRKAAAKSAEGRLGLFLEGGYSLGALEESIAATLNAATG
		>A0A017T2N1_9BACT 73.483 4824 pos. 19 - 308 tr|A0A017T2N1|A0A017T2N1_9BACT (CAP_6184 {ECO:0000313|EMBL:EYF03070.1}) SubName: Full=Histone deacetylase family protein {ECO:0000313|EMBL:EYF03070.1}; [Chondromyces apiculatus DSM 436]
		EHPESPSRLRSVLAALTNLPEGAVLRDPGRMATAEELGRVHTGAYLEAVLGQRGRACALD
		EETILSEGSVEAALLAAGACLALVDALCDGSARNGFALVRPPGHHATAARAMGYCIFNNV
		AAAAAHAIVRGVKRVLVVDWDVHHGNGTQEIFEARDDVLFFSVHQERLFPGGGGVDERGT
		GPGAGLTRNVPLAPGADDEVYAAVLTRELAPLVAGFEPEMVLVSAGFDAHADDPMSEQQV
		STAGFAALCDTVCALAQRSAGGRVGLVLEGGYDLASLGASVRACVEVLCR
		>A0A021VVQ4_9CELL 64.998 4259 pos. 19 - 318 tr|A0A021VVQ4|A0A021VVQ4_9CELL (N866_15450 {ECO:0000313|EMBL:EYR64125.1}) RecName: Full=Acetoin utilization protein AcuC {ECO:0000256|ARBA:ARBA00020218}; [Actinotalea ferrariae CF5-4]
		GHPMAPVRLDLTFRLARELGLLDADGVVVVGAEPATEEVLATAHDPAYVAAVQQASATGR
		PDPAHGLGTADDPCFPGMHEAAARIVAGSVEAADAVWSGEVLHAVNIAGGMHHARRSTAA
		GFCIYNDAVAAIRRLLEAGAERVAYVDLDAHHGDGVEAAFWDDPRVLTVSVHETGLTLFP
		GTGHATDVGGPHARGTVVNVALPAGTSDTRWLRAVDAVAVAVVRAFAPDVLVTQHGCDAH
		GMDPLTHLDVSVDAQRAAMERVHELAHDVCGGRWLALGGGGYAITQVVPRMWSHLLGIAA
		>A0A021WWL0_9HYPH 59.276 3878 pos. 25 - 343 tr|A0A021WWL0|A0A021WWL0_9HYPH (aphA {ECO:0000313|EMBL:EYR77478.1} OR SHLA_39c000160 {ECO:0000313|EMBL:EYR77478.1}) SubName: Full=Acetylpolyamine aminohydrolase AphA {ECO:0000313|EMBL:EYR77478.1}; [Shinella sp. DD12]
		ETFEMPERAEIVLRRVKDVGLGPVIEPVVYDRAAIERIHTPAYLDFLQNVFAEWRAAGRD
		GEVWPYSWRHRSMPMLDAPPAGLDARLSYYSFDMAGSITETTWQAAKRAADTALAGADAV
		LSGERAAFALCRPPGHHAGRDFFGGYCYLNNAAIAAQRFLDNGHARVAIFDIDYHHGNGT
		QEIFYDRDDVLLASLHGDPDFEFPFHLGYARERGAGSGEGHNLNYPLPAGTDWPEWQAAF
		EDAHAKISAYAPTALVISLGVDTFKEDPISQFKLESEHFLTIGRRIADFALPTLFVMEGG
		YAVDALGVNAVNVLQGFQG
		>A0A021WZK3_9HYPH 64.397 4219 pos. 25 - 339 tr|A0A021WZK3|A0A021WZK3_9HYPH (aphA {ECO:0000313|EMBL:EYR77402.1} OR SHLA_38c000400 {ECO:0000313|EMBL:EYR77402.1}) SubName: Full=Acetylpolyamine aminohydrolase AphA {ECO:0000313|EMBL:EYR77402.1}; [Shinella sp. DD12]
		PNPEQPERVERLLAGARAAGTEIVRPGDHGLAPVSAVHTPEYIDFLSRIYERWQRIEGAS
		AEVIPNIHPIARTGSYPASAVGQAGYHMADTSCPISEHTFESARWSASTAVSAAEAVMAG
		ERWSYALCRPPGHHAFRDVAGGFCFFNNSGIAAQHLLRQAKRVAILDVDLHHGNGTQGLF
		YERADVLTVSIHADPVRFYPFFWGHADERGEGLGLGYNFNLPLPRKSGDDVYLEALAAAI
		RRIGAFAPDALVVALGLDAFEKDPFGGLSVSTPGFARIAEAIGALHLPTVVVQEGGYLCG
		ALGDNLTAFLTGLGM
		>A0A021X776_9HYPH 73.423 4820 pos. 33 - 326 tr|A0A021X776|A0A021X776_9HYPH (hdaH {ECO:0000313|EMBL:EYR81061.1} OR SHLA_20c000320 {ECO:0000313|EMBL:EYR81061.1}) SubName: Full=Histone deacetylase-like amidohydrolase HdaH {ECO:0000313|EMBL:EYR81061.1};EC=3.5.1.- {ECO:0000313|EMBL:EYR81061.1}; [Shinella sp. DD12]
		EHAENAETKRRFRNLMEVSGLTDQLASVKSVPVDEDDLALFHTRDYIRRIKALSDDRGGD
		ASYLTPFGRGSYEIACLAAGGTFALMDKVLSGELQNGYALVRPPGHHAESDNGMGFCLFG
		NIPVAILKSRKKHRFERVATVDWDVHHGNGTQAAFWTDPNVLTISLHQERLYPHDSGDRE
		ERGAGAGYGYNLNVPLPAGCGHGAYIAAFEQVVLPALTAYRPDLIVVPSGFDASGADPLG
		RMMLHSDTYRAMTRMLMEAAGDLCGGRLVMSHEGGYSAAYVPYCGLAVMEQLSG
		>A0A021XCK9_9HYPH 55.671 3638 pos. 25 - 334 tr|A0A021XCK9|A0A021XCK9_9HYPH (SHLA_43c000030 {ECO:0000313|EMBL:EYR82911.1}) SubName: Full=Deacetyase {ECO:0000313|EMBL:EYR82911.1}; [Shinella sp. DD12]
		PSRDVSARLDALLRAVRRAGLAVVDAVDHGSAPLAAVHTDRYLDFLAASEGAEHGPLAPA
		IFETRPDAYRPDWSPIAKAGYHLRDQITPLGAGTWQAAYWAAQVALTAAALIRAGERRAY
		ALCRPSGHHAGRDFGGGATYLNNAAIAARALATSLGRVSLIDIDVHHGNGTQDIFWEDPN
		VFFASLHRSPAGYYPHLTGFSDETGGQPAPGLTLNHPLAERTGDAAYLMAFTACLDAALA
		HRPAALVISLGFDALASDPARGLQLTADAFGTIGNRLGRLDLPVLLVQEGGYDLATLEQA
		ATRFLSAFTG
		>A0A021XEH9_9HYPH 54.980 3592 pos. 25 - 341 tr|A0A021XEH9|A0A021XEH9_9HYPH (aphA {ECO:0000313|EMBL:EYR83658.1} OR SHLA_35c000670 {ECO:0000313|EMBL:EYR83658.1}) SubName: Full=Acetylpolyamine aminohydrolase AphA {ECO:0000313|EMBL:EYR83658.1}; [Shinella sp. DD12]
		PPFEAPFRAEWILAAVKDAGFTDVSAPVRHGLETALKVHDAGYLSFLEGAWEKWKAAGYK
		GEAIATSFPVRRTSSRIPSQIDGLLGYYCNATETAITSGTWQAAVSSMQSAVTAADIVAD
		GAKAAFALCRPPGHHACIDSFGGYCFINNAAVAAQRFLDKGARKVAVLDVDFHHGNGTQD
		IFYERGDVYFASLHGDPTEAFPHFLGYAEETGKGAGVGTTQNYPMPPGTPFSVWEAALAD
		ALKRISAFGAEVIVLSLGVDTFEKDPISFFKLTSPDYITMGRAVAASGVPVLVVMEGGYG
		VPEIGPNVANTLKGVAG
		>A0A021XF16_9HYPH 72.402 4752 pos. 33 - 326 tr|A0A021XF16|A0A021XF16_9HYPH (SHLA_23c000840 {ECO:0000313|EMBL:EYR83833.1}) SubName: Full=Deacetyase {ECO:0000313|EMBL:EYR83833.1}; [Shinella sp. DD12]
		QHAEEPETKRRIRNLMEVSGLLPRLVHIAAEPVDKDLILRVHGRAYVEEIEANSRGLGGT
		AGTNTFFSTDGYDIARLSAGGCLSLMSAVVAGDVSNGYSLTRPPGHHARPNEGMGFCLFA
		NAAIGIREVQARFGLSRIAVVDWDAHHGNGTEEIFYTDPSVLTISIHQDNLFPIGTGAMK
		DRGEGRGEGYNINIPLPPGSGSGAYFAAFDQVVLPALYQYRPELIVVTSGFDASGLDPLA
		RLMLYSDAYRSLTNRLMTAAADLCGGRIAMTHEGGYSRAYAPFCGLAVMETLSG
		>A0A022FSX0_9BURK 74.024 4860 pos. 20 - 310 tr|A0A022FSX0|A0A022FSX0_9BURK (CF68_08415 {ECO:0000313|EMBL:EYS85957.1}) SubName: Full=Acetoin utilization protein {ECO:0000313|EMBL:EYS85957.1}; [Cupriavidus sp. SK-4]
		HHPESPERLRAVVQALRTPEFASLEWRDAPMGTVEQLQLIHDSHYIDEIAQSAPTQGYVP
		LDAGDTVMSSGSWEAVLRCVGAACAGVDAVMDGQARNVFCATRPCGHHAEPAKAMGFCIF
		NQAAIAAAYAYEVHKLERVAVVDFDVHHGNGTQAAFFDRPELFYASSHQSPFYPGTGARS
		ETGVNHNIVNVPLPRGCEPAKFRAAISALVLPALRAFAPEILILSAGFDAHRLDPLAGMN
		LEDSDFHWITKELMQIADETCDGRIVSILEGGYSLDALATSTMAHVSALMQ
		>A0A022FW12_9BURK 57.684 3772 pos. 25 - 338 tr|A0A022FW12|A0A022FW12_9BURK (CF68_03965 {ECO:0000313|EMBL:EYS87067.1}) SubName: Full=Acetylpolyamine aminohydrolase {ECO:0000313|EMBL:EYS87067.1}; [Cupriavidus sp. SK-4]
		SPQELPARAQRLVQAAEALGFALHAPADHGLAPLAAVHDQPYLRFLQDAHASWRELPQDW
		GDEVMSNIFVREPNALRGVLAQAARYLADGSCPVGLNTWRSAYWSAQSAVAGARALLDGE
		RRAYALCRPPGHHARRDAAGGFCYLNNAAIAAQALRARFGRVAILDTDMHHGQGIQEIFY
		DRADVLYVSIHGDPTNFYPVVAGFDDEHGRGAGAGHNINLPMPHRSPESVFFDKLDTARG
		AIERFQADALVLSLGFDIYREDPQSLVDVSTAGFGRLGRAVAALGLPTLIVQEGGYHLDS
		LAANATAFFGGIQQ
		>A0A022G043_9BURK 76.021 4993 pos. 19 - 306 tr|A0A022G043|A0A022G043_9BURK (CF68_34920 {ECO:0000313|EMBL:EYS88497.1}) SubName: Full=Deacetylase {ECO:0000313|EMBL:EYS88497.1}; [Cupriavidus sp. SK-4]
		FHPECPERLQAIEDHLISHGLDGLLERREAPPATREQLERVHRPDYVDSLERASPASGYH
		AIDPDTSMNSHTLAAATLAAGAAVAATDAVIAGEFENAFCCVRPPGHHAEPDRAMGFCFY
		NNVAIAARHALRAHGLERVAIIDFDVHHGNGTEAAFRGDEQVMMCSIFQHPFYPYSGTEH
		LAPNMVNIPLPAYSNGMAVREVVETIWLPRLNEFRPQMLFISAGFDAHREDDLGQMGLVE
		QDYAWITGQLVDLARTHAQGRIVSCLEGGYNLSALGRSVLAHLKVLLE
		>A0A022GRZ6_9BURK 56.092 3666 pos. 16 - 291 tr|A0A022GRZ6|A0A022GRZ6_9BURK (CF68_00240 {ECO:0000313|EMBL:EYS97912.1}) SubName: Full=Deacetylase {ECO:0000313|EMBL:EYS97912.1}; [Cupriavidus sp. SK-4]
		GHRFPMRKYSMLRDAVATQVPGLRLVEAPRAGDDALLLAHTPGYVQAASAGTLDAARQRE
		IGFPWSEAMVERSRRSAGSTIEACRTALREGIAVNLAGGTHHAYADKGGGFYVFNDAAIA
		ARVLQRDGALRRVAVVDLDVHQGNGTASILLGDPSVFTLSLHGEKNYPFHKEASDLDVGL
		PDGCDDDTYAQALQAALDTLFSRFDPELLIYLAGADPHEGDRLGRLRLTLAGLARRDRLV
		FDVAHARQLPVAVAMAGGYGNQIEDTVAVHTQTVSL
		>A0A022L504_9MICO 64.036 4195 pos. 35 - 340 tr|A0A022L504|A0A022L504_9MICO (D641_0100760 {ECO:0000313|EMBL:EYT51033.1}) RecName: Full=Acetoin utilization protein AcuC {ECO:0000256|ARBA:ARBA00020218}; [Brachybacterium muris UCD-AY4]
		YHPMSPVRLTLTRDLARAAGLLDRPGVTVIDAPVASQEQLASVHDAAYIEAVRRASAPHD
		LATDDELIAYGIGGDDVPAFLGMHEASARIAGGSLAAIDAILTGSVRRAVNVAGGMHHAR
		PGRASGFCVYNDAAIAIRHALDAGEQRVLYADVDVHHGDGVETALWDEPRAITLSVHESG
		EHLFPGTGFVQDTGGQKAPGSAINLPLPPRTDADGWVRAIRATVPALARAIRPNLLVTQH
		GADTHRVDPLADFTVSLEAQREVMILMREIAEEVCEGRWLALGGGGYAVVDVVPRSWAHL
		IAVATG
		>A0A022LJS2_9ACTN 68.978 4524 pos. 26 - 327 tr|A0A022LJS2|A0A022LJS2_9ACTN (H483_0112485 {ECO:0000313|EMBL:EYT61809.1}) RecName: Full=Acetoin utilization protein AcuC {ECO:0000256|ARBA:ARBA00020218}; [Dietzia sp. UCD-THP]
		DHPMSPRRLDLTMSLATELGVLQGVEMLDPGSASDEELLRVHTSRYIGAVKAAGDLPPGE
		HYGMSHGLGTADNPTFPAMHEASAAVAGGTLAAARAIASGAATRAVSVAGGMHHAMPAAA
		AGFCVYNDAAVAISWLLDNGYDRIAYVDVDVHHGDGVQAAFYEDPRVLTVSLHQHPATLW
		PSTGWASETGVGRAEGTAVNLAFLPAVTDGLWLRGFHAVVPGALRAFEPQIIVMQAGCDS
		HREDPLADLSLTVDGHRESYLQVIALAEELCEGRIIAIGGGGYELVRVVPRSWTHLIAAI
		LG
		>A0A022MRT9_9ACTN 63.090 4132 pos. 1 - 297 tr|A0A022MRT9|A0A022MRT9_9ACTN (CF54_00020 {ECO:0000313|EMBL:EYT84699.1}) RecName: Full=Acetoin utilization protein AcuC {ECO:0000256|ARBA:ARBA00020218}; [Streptomyces sp. Tu 6176]
		MDPVRLALTRSLVGALGLDRQVRLVSAEPAGESTLRLVHRLDYIEAVKTASADPAAADPA
		YGLGTVDDPAFAGMHEVSALIAGQSVGAAEAVWRGDALHAVNFTGGLHHAMPGAASGFCV
		YNDAALAIARLLELGAERVAYVDVDVHHGDGVQAAFWEDPRVLTVSLHEHPRTLFPQTGW
		PQETGADSAEGSAVNVALPAGTGDAGWLRAFHAIVPELLADFRPQVLVTQHGADTHFEDP
		LAHLAVSLDAQRAVQAACHDLAHEHAEGRWVALGGGGYAVVEVVPRSWTHLVGIAAG
		>A0A022PM10_9GAMM 71.140 4668 pos. 38 - 331 tr|A0A022PM10|A0A022PM10_9GAMM (BA1DRAFT_00773 {ECO:0000313|EMBL:EYU16671.1}) SubName: Full=Deacetylase, histone deacetylase/acetoin utilization protein {ECO:0000313|EMBL:EYU16671.1}; [Photorhabdus aegyptia]
		AHAESPETKRRLKNLMDVSGLSHSLHLSSASPIDEQTLRKIHPEEYLKRFKQVSDNGGGM
		LGPEAPLGPGSYEIAKLSAGLACAAVEAVLSGELDNAYSLSRPPGHHCLPDKPMGFCFLA
		NIPLAIEHAKAHFDLRRVAVIDWDVHHGNGTQHIYWDRSDVLTISMHQDGCFPNGYSGED
		DIGEGEGAGYNLNIPLLAGAGHNSYIYAMTQIVLPALERFEPELIIVACGYDANAVDPLA
		RMQLHSESFREMTRLVQQAADSLCDGKLVVVHEGGYAESYVPFCGLAVLEQMSG
		>A0A022PQH6_ERYGU 63.376 4151 pos. 37 - 333 tr|A0A022PQH6|A0A022PQH6_ERYGU (MIMGU_mgv1a005892mg {ECO:0000313|EMBL:EYU17724.1}) RecName: Full=Histone deacetylase {ECO:0000256|ARBA:ARBA00012111, ECO:0000256|PIRNR:PIRNR037913};EC=3.5.1.98 {ECO:0000256|ARBA:ARBA00012111, ECO:0000256|PIRNR:PIRNR037913}; [Erythranthe guttata]
		GHPMKPHRIRMAHNLIVHYGLHRRMEISRPFPADSADIRRYHSPEYIEFLSSVSPDTLHD
		HTHARSLKRFNVGEDCPVFDGLYSFCQASAGGSIGAAVKLNRQDADITINWAGGLHHAKK
		SEASGFCYVNDIVLGILELLKMHRRVLYIDIDIHHGDGVEEAFYCTDRVMTVSFHKFGEF
		FPGTGHIKDIGAGGGKYYSLNVPLNDGVNDDNFRSLFRPIIQKVMEVYQPEAVVLQCGAD
		SLAGDRLGCFNLSVKGHADCLRFLRSFNVPLMVLGGGGYTIRNVARCWCYETAVAVD
		>A0A022PVD6_ERYGU 36.357 2352 pos. 114 - 322 tr|A0A022PVD6|A0A022PVD6_ERYGU (MIMGU_mgv1a010107mg {ECO:0000313|EMBL:EYU20362.1}) RecName: Full=Histone deacetylase domain-containing protein {ECO:0000259|Pfam:PF00850}; [Erythranthe guttata]
		LHPFDSSKWGRICRFLIAEGLLDKKHIVEPVEAKREDLLVVHSESYLDSLKSSLNVSTIV
		EVPPVALLPNCLVDKYVLLPFRKQVGGTVLAAKLAKERGWAINVGGGFHHCSAERGGGFC
		VYADISICIHFAFTRLNISRVMIIDLDAHQGNGHEVDFSDDKRVYILDVYNPDIYPFDYE
		ARRYINQKVEVASGTATNEYLSKLDGALK
		>A0A022Q4C6_ERYGU 60.852 3983 pos. 1 - 223 tr|A0A022Q4C6|A0A022Q4C6_ERYGU (MIMGU_mgv1a0197122mg {ECO:0000313|EMBL:EYU23512.1}) RecName: Full=Histone deacetylase domain-containing protein {ECO:0000259|Pfam:PF00850};Flags: Fragment; [Erythranthe guttata]
		NSYITVKKVAEKVAKGELDSAFAIVRPPGHHAEETEPMGFCLYNNIAIAASFLLNRRPKL
		GVGKILIVDWDVHHGNGTQKMFYEDPRVLTFSVHRHDSGEFYPYGNDGSYSMIGEGAGAG
		YNINVPWENDLCGDADYFAVWDHILIPVARKFNPDLIMVAAGFDAALGDPLGGCCLSPYA
		YSVMLRKLMDISRGKNIVLALEGGYNLVSLAKSAQACVEVLLQ
		>A0A022Q4D0_ERYGU 61.123 4001 pos. 1 - 239 tr|A0A022Q4D0|A0A022Q4D0_ERYGU (MIMGU_mgv1a019729mg {ECO:0000313|EMBL:EYU23517.1}) RecName: Full=Histone deacetylase domain-containing protein {ECO:0000259|Pfam:PF00850};Flags: Fragment; [Erythranthe guttata]
		WDNHLALVHSGKHIQLIKNISSRKNSTMKRTAERFDSIYFNEGSSEASSLAAGSVIQAAE
		KVAKGELDSAFAIVRPPGHHAEKTEPMGFCLYNNIAIAASFLLNRRPKLGVGKILIVDWD
		VHHGNGTQKMFYDDPRVLTFSVHRHDSGEFYPYGNDGSYSMTGEGAGAGYNINVPWENDS
		CGDADYFAVWDHILIPVARKFNPDLIMVAAGFDAALGDPLGGCCLSPYAYSVMLHKLME
		>A0A022Q6E2_ERYGU 73.153 4802 pos. 32 - 338 tr|A0A022Q6E2|A0A022Q6E2_ERYGU (MIMGU_mgv1a021496mg {ECO:0000313|EMBL:EYU23516.1}) RecName: Full=Histone deacetylase domain-containing protein {ECO:0000259|Pfam:PF00850}; [Erythranthe guttata]
		DHDEKPNRIRAIWDKLNASGLAQRTACIVLKAKEAKDNHLALVHSAKHIQLIKNISSRKN
		STMKRTAERFDSIYFNEGSSEASSLAAGSVIQAAEKVAKGELDSAFAIVRPPGHHAEEAE
		PMGFCLYNNIAIAASFLLNRRPKLGVGKILIVDWDVHHGNGTQKMFYEDPRVLTFSVHRH
		DSGEFYPYGNDGSYSMIGEGAGAGYNINVPWENDSCGDADYFAVWDHILIPVAKKFNPDM
		IMVAAGFDAALGDPLGGCCLSPYAYSVMLRKLMDISRGKKIVLALEGGYDPVSLANSTQA
		CVEVLLQ
		>A0A022Q6Y2_ERYGU 72.867 4783 pos. 80 - 389 tr|A0A022Q6Y2|A0A022Q6Y2_ERYGU (MIMGU_mgv1a006979mg {ECO:0000313|EMBL:EYU23736.1}) RecName: Full=Histone deacetylase domain-containing protein {ECO:0000259|Pfam:PF00850}; [Erythranthe guttata]
		SHPECNARVPAITGALEKMRLTSEFRSLEVVELQKFRSAKIDDIASVHERVYVSGLEKAM
		DQASEQGLIFLDGSGPTYATSTTFKESLLAAGAGISLVDTVVAASKVRKDPPVGFALIRP
		PGHHAVPAGPMGFCVFGNVAIAARYAQRAHGLKRVFIIDFDVHHGNGTNDAFYDDPDIFF
		LSTHQDGSYPGTGKINQIGSGNGEGSTLNLPLPGGSGDRAMRSVFDEVIVPSAQRFKPDI
		ILVSAGYDAHVLDPLANLQFTTGTYYMLASNIQQLATELCGGRCVFFLEGGYNLTSLSNS
		VADSFRAFLG
		>A0A022Q7D5_ERYGU 72.146 4735 pos. 32 - 336 tr|A0A022Q7D5|A0A022Q7D5_ERYGU (MIMGU_mgv1a023963mg {ECO:0000313|EMBL:EYU23514.1}) RecName: Full=Histone deacetylase domain-containing protein {ECO:0000259|Pfam:PF00850}; [Erythranthe guttata]
		DHDENPNRIRAIWDKLNASGLAQRCIVSNGKEAKDNHLALVHSEKHIKLIKNISSRKNST
		MKRTAKKMDSIYFNEGSSEASSLAAGSVIQVAEKVAKGELDSAFAIVRPPGHHAEETEPM
		GFCLYNNIAVAASFLLNRRPKLGVGKILIVDWDVHHGNGTQKMFYEDPRVLTFSVHRHDS
		GKFYPYGNDGSYSMIGEGAGAGYNINVPWENDSCGDADYFAVWDHILIPVARKFNPDLIM
		VAAGFDAALGDSLGGCCLSPYGYSVILRKLMDISSGKNIVLALEGGYDLVSLANSAQACV
		EVLLQ
		>A0A022Q9V3_ERYGU 23.411 1490 pos. 35 - 177 tr|A0A022Q9V3|A0A022Q9V3_ERYGU (MIMGU_mgv1a0240462mg {ECO:0000313|EMBL:EYU24731.1}) RecName: Full=Histone deacetylase domain-containing protein {ECO:0000259|Pfam:PF00850};Flags: Fragment; [Erythranthe guttata]
		ANPMRPYRTAMTFSLLKNYDVLQHMQVFKPVPARETDLHSFHADDYVDFLKRVTPENQKE
		HLLQLKRFNLGAFDCPVFDGLYSYCRSYAGGSISGAVRLNNGLSDIAVNWAGGLHHAKKC
		GASGFCYVNDIVLAILELLANHQ
		>A0A022QP82_ERYGU 74.730 4907 pos. 43 - 347 tr|A0A022QP82|A0A022QP82_ERYGU (MIMGU_mgv1a005254mg {ECO:0000313|EMBL:EYU29766.1}) RecName: Full=Histone deacetylase domain-containing protein {ECO:0000259|Pfam:PF00850}; [Erythranthe guttata]
		DHPESPARIRVIWEILNSSGIANRCVILDAKDAEDNQLALVHTKNHINLIKNISSGNSDS
		KLIRIAAQYNSVYFNQGSSEAAYLAAGSVIEVAEKVAKGELDSGFAIVRPPGHHAEESRP
		MGFCLYSNVAVATRFLLNERSELGIGKILIVDWDVHHGNGTQNTFYNDPRVLFFSVHRYN
		NGDFYPGGNGGSHIMTGKGEGAGYNINVPWENGGCRDADYLAVWDHVLIPVAKQFNPDLI
		FISAGFDAAVGDPLGGCSVTPYGYSVMLDKLMGFAGGKIVMALEGGYDLNSLAKSAKACV
		EVLLH
		>A0A022QP97_ERYGU 63.195 4139 pos. 35 - 329 tr|A0A022QP97|A0A022QP97_ERYGU (MIMGU_mgv1a017867mg {ECO:0000313|EMBL:EYU30487.1}) RecName: Full=histone deacetylase {ECO:0000256|ARBA:ARBA00012111};EC=3.5.1.98 {ECO:0000256|ARBA:ARBA00012111};Flags: Fragment; [Erythranthe guttata]
		GHPMKPHRMRMTHALLAQYGLLEQMHVLKPNPAREKDLCRFHADDYVAFLKRITPHTQQE
		YMRQLKRFNVGEDCPVFDGLYSYCQTYAGGSIGGAVKLNHGHCDIAVNWAGGLHHAKKCE
		ASGFCYVNDIVLAILELLKNHERVLYVDIDIHHGDGVEEAFYITDRVMTVSFHKFGDYFP
		GTGDFRDIGYGKGKYYAINVPLDDGIDDESYQSLFKPIMSKVMEVYRPGAVVLQCGADSL
		SGDRLGCFNLTVKGHSECVKYMRSFNVPLLLLGGGGYTIRNVARCWCYETGVALG
		>A0A022R581_ERYGU 62.970 4124 pos. 35 - 330 tr|A0A022R581|A0A022R581_ERYGU (MIMGU_mgv1a024527mg {ECO:0000313|EMBL:EYU35732.1}) RecName: Full=histone deacetylase {ECO:0000256|ARBA:ARBA00012111};EC=3.5.1.98 {ECO:0000256|ARBA:ARBA00012111};Flags: Fragment; [Erythranthe guttata]
		GHPMRPYRTAMTFSLLKNYNLLQHMQVFKPAPAQETDLRSFHADDYVDFLKRVTPENQKE
		HLLQLKRFNLGVFDCPVFDGLYSYCRSYAGGSISGAVRLNNGLSDIAVNWAGGLHHAKNC
		GASGFCYVNDIVLAILELLANHQRVLYVDIDVHHGDGVEEAFYTTDRVMTVSFHKFGNYF
		PGTGHILDIGYGEGKYYSVNIPLHEGIDDESYQLLFKPIMSKVMEVYRPEAVVLQCGADS
		LSGDRLGRFNLTVKGHAECVKYMRSFNVPLLLLGGGGYTLRNVARCWCYETGVAVG
		>A0A022R5I3_ERYGU 62.880 4118 pos. 35 - 329 tr|A0A022R5I3|A0A022R5I3_ERYGU (MIMGU_mgv1a006051mg {ECO:0000313|EMBL:EYU34888.1}) RecName: Full=Histone deacetylase {ECO:0000256|ARBA:ARBA00012111, ECO:0000256|PIRNR:PIRNR037913};EC=3.5.1.98 {ECO:0000256|ARBA:ARBA00012111, ECO:0000256|PIRNR:PIRNR037913}; [Erythranthe guttata]
		GHPMKPHRMRMTHALLAHYGLLQHMHVMKPNPAREKDLCRFHADDYVSFLRRITPESTQD
		QLRQLKRFNVGEDCPVFDGLYNFCQTYAGGSIGGAVKLNHGHCDIAVNWAGGLHHAKKCE
		ASGFCYVNDIVLAILELLKTHERVLYIDIDIHHGDGVEEAFYVTDRVMTVSFHKFGDYFP
		GTGDILDNGYGAGKYYALNVPLDDGIDDESYQSLFKPIISKVMEVYRPGAVVLQCGADSL
		SGDRLGCFNLSVKGHAECVRFMRSFNVPLLLLGGGGYTIRNVARCWCYETGVALG
		>A0A022R7Q6_ERYGU 66.364 4350 pos. 51 - 347 tr|A0A022R7Q6|A0A022R7Q6_ERYGU (MIMGU_mgv1a008061mg {ECO:0000313|EMBL:EYU36034.1}) RecName: Full=Histone deacetylase domain-containing protein {ECO:0000259|Pfam:PF00850}; [Erythranthe guttata]
		NHPENSDRVKNMVSILKRGPISPFISWHQGRPALISELLSFHTQEYINELIEADEKQGKT
		ICAGTFLNPRSWYAALLAAGSTISAMKHVLDGHGKIAYALVRPPGHHAQPSRADGYCFLN
		NAGLAVQSALTSGLDSVAVIDIDVHYGNGTAEGFYRSDKVLTVSLHMNHGSWGPSHPQNG
		AVDELGEGEGFGYNLNIPLPNGSGDSGYACAMTELVVPAVEKFEPKIMVLVIGQDSSAFD
		PNGRQCLTMEGYRKIGQIVREMADKHSKGRLVIVQEGGYHVTYSAYCLHATLEGVLN
		>A0A022R7T9_ERYGU 61.633 4035 pos. 23 - 318 tr|A0A022R7T9|A0A022R7T9_ERYGU (MIMGU_mgv1a006831mg {ECO:0000313|EMBL:EYU36089.1}) RecName: Full=Histone deacetylase {ECO:0000256|ARBA:ARBA00012111, ECO:0000256|PIRNR:PIRNR037913};EC=3.5.1.98 {ECO:0000256|ARBA:ARBA00012111, ECO:0000256|PIRNR:PIRNR037913}; [Erythranthe guttata]
		NHPMKPHRLCMTHHLVLSYDLHHKMEIYRPHKAYPVELAQFHSPDYVEFLQRITPDTQEL
		FSNEMVKHNLGEDCPIFENLFEFCQIYAGGTIDAARRLNNKLCDIAINWAGGLHHAKKCE
		ASGFCYINDLVLGILELLKYHARVLYIDIDVHHGDGVEEAFYFTDRVMTVSFHKYGDMFF
		PGTGDVKDVGEREGKNYAINVPLRDGIDDGSFFRLFKMIILKVMECYVPGAIVLQCGADS
		LAGDRLGCFNLSIDGHAACVKFVKQLNLPLLVTGGGGYTKENVARCWTVETGALLD
		>A0A022RMB9_ERYGU 63.060 4130 pos. 35 - 329 tr|A0A022RMB9|A0A022RMB9_ERYGU (MIMGU_mgv1a005940mg {ECO:0000313|EMBL:EYU41224.1}) RecName: Full=Histone deacetylase {ECO:0000256|ARBA:ARBA00012111, ECO:0000256|PIRNR:PIRNR037913};EC=3.5.1.98 {ECO:0000256|ARBA:ARBA00012111, ECO:0000256|PIRNR:PIRNR037913}; [Erythranthe guttata]
		GHPMKPHRIRMTHALLAHYGLLQHMHVLKPNPARDKDLCRFHADDYVGFLRSITPETQQE
		QLRQLKRFNVGEDCPVFDGLYSFCQTYAGGSVGGAVKLNHGHCDIAVNWAGGLHHAKKCE
		ASGFCYVNDIVLAILELLKVHERVLYVDIDIHHGDGVEEAFYTTDRVMTVSFHKFGDYFP
		GTGDVRDIGYGKGKYYSLNVPLDDGIDDDSYQSLFKPIMGKVMEIFRPGAVVLQCGADSL
		SGDRLGCFNLSIKGHAECVKFMRSFNVPLLLLGGGGYTIRNVARCWCYETGVALG
		>A0A022RYT7_ERYGU 59.441 3889 pos. 134 - 403 tr|A0A022RYT7|A0A022RYT7_ERYGU (MIMGU_mgv1a005265mg {ECO:0000313|EMBL:EYU44130.1}) RecName: Full=RanBP2-type domain-containing protein {ECO:0000259|PROSITE:PS01358}; [Erythranthe guttata]
		PHPERSDRLRAIAASLAATGIFPGRCYPIPPREITREELLMVHSLENIEAVELTSQVFSS
		YFTSDTYANQNSARAARLAAGLCFDLAAAIFSGSVKNGFALVRPPGHHAGVKQAMGFCLH
		NNAAIAALAAQNAGAKKVLIIDWDVHHGNGTQEIFDKNKSVGTMGAEGYCVNVPWSRGGV
		GDNDYVFAFQQVVLPIVSEFDPDFTIISAGFDAARGDPLGRCDITPSGYAQMTQMCSDLS
		GGKLLVILEGGYNLRSISSSATAVIKVLLG
		>A0A022W7K4_TRIRU 39.886 2587 pos. 263 - 606 tr|A0A022W7K4|A0A022W7K4_TRIRU (H103_03046 {ECO:0000313|EMBL:EZF54106.1}) RecName: Full=histone deacetylase {ECO:0000256|ARBA:ARBA00012111};EC=3.5.1.98 {ECO:0000256|ARBA:ARBA00012111}; [Trichophyton rubrum CBS 288.86]
		VRTMPLDSPAVTHIHGTKWMEELRLMCDAAEGRLATNGRELVRPSSSGRETKGNAVPKLH
		EWDLYLCPESLNAFEGALGGVCDAVDSVFTSPSIRRAFVCIRPPGHHCSGSYPSGFCWLN
		NVHVGISYAAVTHGLTHAAIIDFDLHHGDGSQAIAWEQNEQATNATKNAAACKKTAIGYF
		SLHDINSYPCEEGDETKIRNASVCIDNAHGQSIWNVHMETWETSQEFWKIYETKYTILLE
		KARAFLRAHSLQLRSNASPNAPQPKAAIFLSAGFDGSEWEGVNMQRHKANVPTDFYARFT
		ADVVRMAEEEDLAVDGRVISVLEGGYKDRALASGVFSHLSGLSD
		>A0A022WAX6_TRIRU 57.488 3759 pos. 59 - 361 tr|A0A022WAX6|A0A022WAX6_TRIRU (H103_02109 {ECO:0000313|EMBL:EZF55276.1}) RecName: Full=Histone deacetylase {ECO:0000256|ARBA:ARBA00012111, ECO:0000256|PIRNR:PIRNR037913};EC=3.5.1.98 {ECO:0000256|ARBA:ARBA00012111, ECO:0000256|PIRNR:PIRNR037913}; [Trichophyton rubrum CBS 288.86]
		SHPMKPWRLTLTKQLVMAYGMHHAMDLYVARAATYDEMAEFHSTDYLDFLSQVIPADMDS
		AAQQDRLAGFNFGDDCPIFDGLYDYCALYSGGTVDAARKLCNNQSEIAINWSGGLHHAKK
		TEASGFCYINDIVLGILQLLRHHPRVMYIDIDVHHGDGVEQAFWSTDRVLTVSFHKYDKD
		NFFPGTGPLDSTGPTHPLNPGAHHSLNVPLNDGIEDNDYVNLFKAIIGPCITTYQPTAIV
		LQCGADSLGCDRLGCFNLNIRAHGACVAFTKSFGLPTLVLGGGGYTPRNVSRLWAYETAI
		CVG
		>A0A022XYJ9_TRISD 39.631 2570 pos. 263 - 606 tr|A0A022XYJ9|A0A022XYJ9_TRISD (H105_03050 {ECO:0000313|EMBL:EZF75351.1}) RecName: Full=histone deacetylase {ECO:0000256|ARBA:ARBA00012111};EC=3.5.1.98 {ECO:0000256|ARBA:ARBA00012111}; [Trichophyton soudanense CBS 452.61]
		VRTMPLDSPAVTHIHGTKWMEELRLMCDAAEGRLATNGRELVRPSSSGRETKGNAVPKLH
		EWDLYLCPESLNAFEGALGGVCDAVDSVFTSPSIRRAFVCIRPPGHHCSGSYPSGFCWLN
		NVHVGISYAAVTHGLTHAAIIDFDLHHGDGSQAIAWEQNEQATNATKNAAACKKTAIGYF
		SLHDINSYPCEEGDETKIRNASVCIDNAHGQSIWNVHMETWETSQEFWKIYETKYTILLE
		KARAFLRAHSLQLRSNASPNAPQPKAAIFLSAGFDGSEWEGVNMQRHKANVPTDFYARFT
		ADVVRMAEEEDLAVDGRVISVLEGGYKDRALTSGVFSHLSGLSD
		>A0A023B5Y2_GRENI 49.618 3235 pos. 437 - 827 tr|A0A023B5Y2|A0A023B5Y2_GRENI (GNI_086190 {ECO:0000313|EMBL:EZG63932.1}) SubName: Full=Putative histone deacetylase {ECO:0000313|EMBL:EZG63932.1}; [Gregarina niphandrodes]
		ENVENPHRLEVLLHPSQGILRLPKFRSSYFHWAMEEETLACWADIARVHDHTYIEWLRSI
		CLGAPAFLRETETGLGLETADPETKLDADTKVTQGSFAAALAAAQCVISAVKAVCSGQHR
		NAFCAIRPPGHHVGTFGACQDASGQPIDKSIGSQGFCLFNNVAIGAAWARYNLHEKGIRR
		IAIVDFDVHHGNGTECIVRNLAPRERVLSSEISCGMSVEFRVPMNFAWRDPASDNEDVMF
		LSIHGYDGKFYPGMGGEAVVGEAVAGEAVAGEAVAGGGQVYNVPVTSGTTSGEYKRLFDT
		RVIAPLIEFRPDLILVSAGFDAHVLDPVGTGQYGQLTEHDFRYMTERLQSAANYCCEGRL
		VSVLEGGYNTQLGMNSPFARSVAVHLEALGS
		>A0A023BCA4_GRENI 61.378 4018 pos. 38 - 334 tr|A0A023BCA4|A0A023BCA4_GRENI (GNI_014530 {ECO:0000313|EMBL:EZG83563.1}) RecName: Full=Histone deacetylase {ECO:0000256|ARBA:ARBA00012111, ECO:0000256|PIRNR:PIRNR037913};EC=3.5.1.98 {ECO:0000256|ARBA:ARBA00012111, ECO:0000256|PIRNR:PIRNR037913}; [Gregarina niphandrodes]
		GHPMKPQRIRMAHSLILSYGLYKHMDVFRPHDAGHVELAQFHDSEYVNFLSEITVDNFKM
		YGGRLNRFNLSQTDDCPVFDGLFEFQSSCAGATIDSAMQLNHRNCDIAVNWSGGLHHAKR
		SEAAGFCYVNDIVLGILELLKYHARVMYIDIDVHHGDGVEEAFYLSHRVMTVSFHKYGEF
		FPGTGDVVDVGAGAGRYYAVNVPLDDGITDEMYVTLYKQIIQRCVDVYRPEAIVLQCGAD
		SITGDRLGNFNMTTKGHGACVQWTKSLGIPLIILGGGGYTIRNVARAWVYETAVALG
		>A0A023BPD5_9FLAO 53.238 3476 pos. 17 - 297 tr|A0A023BPD5|A0A023BPD5_9FLAO (ATO12_05350 {ECO:0000313|EMBL:EZH71804.1}) SubName: Full=Deacetylase {ECO:0000313|EMBL:EZH71804.1}; [Aquimarina atlantica]
		KHRFPMIKYELLPKQLLYEGTCKEENFFEPEIPDPQPILAVHTKGYYQSLIELSLGSKAA
		RKIGFPLSKELIDREVIIADGTIKASQYAMQYGIAMNIAGGTHHAYTDRGEAFCLLNDQA
		IGARYLLQHGLAKKVLIVDLDVHQGNGTAQIFENDESVFTFSMHGANNYPFKKEKSDLDI
		ELLNQTEDEEYLRILKETLPQLIEDQKPDFMYYLSGVDILSTDKLGKLGCSLAGCAERDR
		FVLQTCKDLNIPVMCSMGGGYSPDIKTIIEAHSNTYRLAQD
		>A0A023CM14_9BACI 66.725 4374 pos. 21 - 322 tr|A0A023CM14|A0A023CM14_9BACI (H839_14589 {ECO:0000313|EMBL:EZP76513.1}) RecName: Full=Acetoin utilization protein AcuC {ECO:0000256|ARBA:ARBA00020218}; [Parageobacillus genomosp. 1]
		EHPFNQLRVKLTYDLLRAMNALEDEQIVAPRIATDEELSLIHDRSYIEAVKAAGRGELPE
		SIALNYGLGTEDTPIFPNMHEASALLVGSTLTAVDYVLTGKATHALSLGGGLHHGFRGKA
		SGFCIYNDSAVAIKYIQEKYGLRVLYVDTDAHHGDGVQWAFYDDPNVCTFSIHETGRYLF
		PGTGNVNERGHGAGYGYSFNIPVDAFTEDESWIDAYTQALREIADFFRPDVIFTQNGADA
		HYYDPLTHLSVTMKTYRVIPKLAHQIAHEYCDGRWIAVGGGGYDIWRVVPRAWALIWLEM
		TE
		>A0A023DCL8_9BACI 66.394 4352 pos. 21 - 322 tr|A0A023DCL8|A0A023DCL8_9BACI (acuC {ECO:0000313|EMBL:GAJ39039.1} OR GCA01S_011_00920 {ECO:0000313|EMBL:GAJ39039.1}) RecName: Full=Acetoin utilization protein AcuC {ECO:0000256|ARBA:ARBA00020218}; [Parageobacillus caldoxylosilyticus NBRC 107762]
		EHPFNQLRVKLTYDLLRAMNALDDEQIVAPRIAMDEELALIHDHSYIEAVKAAGRGELSE
		QIALNYGLGTEDTPIFPNMHEASALLVGSTLTAVDFVLSGKATHALSLGGGLHHGFRGKA
		SGFCIYNDSAVAIKYIQEKYGLRVLYVDTDAHHGDGVQWAFYDDPNVCTFSIHETGRYLF
		PGTGNVNERGHGAGYGYSFNIPVDAFTEDESWIDAYTQALREIADFFRPDVILTQNGADA
		HYYDPLTHLSVTMKTYRVIPKLAHQIAHEYCDGRWIAVGGGGYDIWRVVPRAWALIWLEM
		TE
		>A0A023ERM0_AEDAL 54.409 3554 pos. 1 - 240 tr|A0A023ERM0|A0A023ERM0_AEDAL RecName: Full=histone deacetylase {ECO:0000256|ARBA:ARBA00012111};EC=3.5.1.98 {ECO:0000256|ARBA:ARBA00012111};Flags: Fragment; [Aedes albopictus]
		HTQGYTKCLSVFNVGDDCPVFDGLFEFCAMYTGASLEGAQKLNHNHSDICINWSGGLHHA
		KKFEASGFCYVNDIVIGILELLKYHPRVLYIDIDVHHGDGVQEAFYLTDRVMTVSFHKYG
		NYFFPGTGTMYEIGAESGRYYSVNVPXKEGIDDQSYVQVFKPVISAVMEFYQPTAIVLQC
		GADSLAGDRLGCFSLSTKGHGECVKFVKDLNVPTLVVGGGGYTLRNVARCWTYETSLLID
		>A0A023EU07_AEDAL 76.172 5003 pos. 131 - 429 tr|A0A023EU07|A0A023EU07_AEDAL SubName: Full=Putative histone deacetylase complex catalytic component hda1 {ECO:0000313|EMBL:JAC12865.1};Flags: Fragment; [Aedes albopictus]
		AHPEQPERIAKIYTRHEEYKLLSRMKRLKPRHATTTELCMVHSRQHVNVIRRTVEREEMK
		QVADQFNSVYFHPKTFECATLAAGSVLQVVDEVLNGQSSSGVCIVRPPGHHAESDMPHGF
		CIFNNVAIAAQYAIRDHGLKRVLIVDWDVHHGNGTQHIFESDPRVLYVSVHRYDNGTFFP
		KSTDANYDVVGSGSGEGFNVNIPWNKKGMGDQEYAAAFQQVILPIAYEFDPELVLVSAGF
		DAAIGDPLGGCKVTPEAYGFFTHWLSSLANGRVVVCLEGGYNVNSISHAMALCTKSLLG
		>A0A023EUU4_AEDAL 64.802 4246 pos. 25 - 319 tr|A0A023EUU4|A0A023EUU4_AEDAL RecName: Full=histone deacetylase {ECO:0000256|ARBA:ARBA00012111};EC=3.5.1.98 {ECO:0000256|ARBA:ARBA00012111};Flags: Fragment; [Aedes albopictus]
		GHPMKPHRIRMTHNLLLNYGLYRKMEIYRPHKATADEMTKFHSDDYIRFLRSIRPDNMSE
		YNKQMQRFNVGEDCPVFDGLYEFCQLSAGGSVAAAVKLNKQASEICINWGGGLHHAKKSE
		ASGFCYVNDIVLGILELLKYHQRVLYIDIDVHHGDGVEEAFYTTDRVMTVSFHKYGEYFP
		GTGDLRDIGAGRGKYYAVNIPLRDGMDDESYESIFVPIISKVMETFQPSAVVLQCGADSL
		TGDRLGCFNLTVKGHGKCVEFVKKYNLPFLMVGGGGYTIRNVSRCWTYETSVALG
		>A0A023EXA5_AEDAL 69.774 4577 pos. 734 - 1050 tr|A0A023EXA5|A0A023EXA5_AEDAL RecName: Full=histone deacetylase {ECO:0000256|ARBA:ARBA00012111};EC=3.5.1.98 {ECO:0000256|ARBA:ARBA00012111};Flags: Fragment; [Aedes albopictus]
		AHPEHSGRLQSIWARLMETGLAARCDKLRSRKATQEELQSVHSEAHSLLFGTNQINRQKM
		DASGVSFVRLGCGGVGVDLDTTWNEHHTAAAARMAAGCVIDLSYKAAKGEIRNGFAVVRP
		PGHHAEPNAAMGFCFFNSIAIAAKLLRQRLASEIQRVLVVDWDVHHGNGTQQVFYDDPSV
		LYLSIHRHDDGNFFPGTGGPTECGAGPGLGFNVNIAWSGGLNPPLGDAEYLAAFRTIVMP
		IARDFQPDIVLVSAGFDAALGHPAPLGGYMVSPACFGYLTRELMKLADGKVILALEGGYD
		LPAICDSAQECVRALLG
		>A0A023EXW4_TRIIF 47.771 3112 pos. 20 - 311 tr|A0A023EXW4|A0A023EXW4_TRIIF SubName: Full=Putative histone deacetylase {ECO:0000313|EMBL:JAC13856.1};Flags: Fragment; [Triatoma infestans]
		LHPFDATKWGNIFKYLKELLCIGDEDILYPDEATLEDLKLVHTKRYLNSLKWGWNVAAIA
		EIPLLVFLPNTLIQRCYLRPMRYQTRGSVLAGQLAVKRGWAINLGGGFHHCSRDKGGGFC
		PYADITLLVENMFKSTDNIKRIMIVDLDAHQGNGYERDFEGNPNVFIMDVYNKGIYPHDI
		EAKRAIKCKVELHFYTEDDEYLDKVETNLEKSLSQFHPDLLVYNAGTDILSGDSLGRLSI
		TPQGVIRRDELVFMKARERRVPIVMLTSGGYCRESAQVIAESIGNLYHTGLI
		>A0A023F1K9_TRIIF 58.194 3806 pos. 16 - 310 tr|A0A023F1K9|A0A023F1K9_TRIIF RecName: Full=histone deacetylase {ECO:0000256|ARBA:ARBA00012111};EC=3.5.1.98 {ECO:0000256|ARBA:ARBA00012111};Flags: Fragment; [Triatoma infestans]
		KLPKVAERGFVVHKLIEAYDLLRNVTVYQTKPGTESDLCNFHASDYIQYLKSIDEIYTPD
		DEVELDHGLGYDCPPLDGVFEYCKWIAGGTLTAAKALVNRDVDIAINWTGGWHHAQRYEA
		EGFCYINDVVLGILELRSCFNRIFYIDLDVHHGNGVEEAFEMTDKVFTLSLHKFEAGFYP
		GSGSLTDIGSSKGRYYTVNVPLKEGIHDQNYCTIFDRVFDAINRVFPADAFVLQCGADGL
		SGDPLGGFNLTEMAYGHCVNRVLSLHKPTLVLGGGGYHIANTARCWTYLTSVIIG
		>A0A023F4R3_TRIIF 66.905 4386 pos. 643 - 963 tr|A0A023F4R3|A0A023F4R3_TRIIF RecName: Full=Histone deacetylase {ECO:0000256|ARBA:ARBA00012111, ECO:0000256|PIRNR:PIRNR037911};EC=3.5.1.98 {ECO:0000256|ARBA:ARBA00012111, ECO:0000256|PIRNR:PIRNR037911}; [Triatoma infestans]
		WHPEHGGRLQSVWARLGETGLTQRCARVRSRKATLDEIQTCHSEPHTLLFGTNPINRQKL
		DMSKLAQLPIKSFVRLPCGGVGVDSDTTWNEIHTAPAARMAVGSVIDLAFKTATGDIKNG
		FAVVRPPGHHAEVSQAMGFCFFNSVAIATRILQQRLDLRRILIVDWDVHHGNGTQQMFYD
		DRRVLFISLHRHDDGNFFPGTGGPTECGVGPGLGYTVNVAWSGGLNPPMGDAEYLAAFRT
		IVMPIAKEFCPDIVMVSAGFDAATGHPAPLGGYKLSPACFGHMTQQLMQLADGKVVLSLE
		GGYDLPAICDSAEECVRALLG
		>A0A023F5P1_TRIIF 63.391 4152 pos. 20 - 315 tr|A0A023F5P1|A0A023F5P1_TRIIF RecName: Full=histone deacetylase {ECO:0000256|ARBA:ARBA00012111};EC=3.5.1.98 {ECO:0000256|ARBA:ARBA00012111};Flags: Fragment; [Triatoma infestans]
		GHPMKPHRLSVIHSLVLNYNLHKKMQIYRPYRASAHDMCRFHSDEYIEFLQRVTPQNIQG
		YTKYLSHFNVGDDCPVFEGLFDFCSMYTGASLEGATKLNHKCCDIAINWSGGLHHAKKFE
		ASGFCYVNDIVIAILELLKYYARVLYIDIDVHHGDGVQEAFYLTDRVMTVSFHKYGSYFF
		PGTGDMYEIGADSGRYYSVNVPLKEGIDDQSYFQVFKPVIQYVMEFFQPTAIVLQCGADS
		LDNDRLGCFSLSTKGHGECVKFVRDLNVPLLAVGGGGYTLRNVARCWTYETSLLVN
		>A0A023F5U2_TRIIF 64.322 4214 pos. 20 - 314 tr|A0A023F5U2|A0A023F5U2_TRIIF RecName: Full=histone deacetylase {ECO:0000256|ARBA:ARBA00012111};EC=3.5.1.98 {ECO:0000256|ARBA:ARBA00012111};Flags: Fragment; [Triatoma infestans]
		GHPMKPHRIRMTHNLLLNYGLYRKMEIYRPHKATAEEMTKFHSDEYIRFLRSIRPDNMSE
		YNKQMQRFNVGEDCPVFDGLYEFCQLSGGGSVAAAVKLNKQAADICINWGGGLHHAXXSE
		ASGFCYVNDIVLGILELLKYHQRVLYIDIDVHHGDGVEEAFYTTDRVMTVSFHKYGEYFP
		GTGDLRDIGAGKGKYYAVNIPLRDGMDDESYESIFVPIITKVMETFQPSAVVLQCGADSL
		TGDRLGCFNLTVRGHGKCVEFVKKYNLPFLMVGGGGYTIRNVSRCWTYETSVALG
		>A0A023FEJ9_AMBCJ_2 72.657 4769 pos. 262 - 562 tr|A0A023FEJ9|A0A023FEJ9_AMBCJ SubName: Full=Putative histone deacetylase complex catalytic component hda1 {ECO:0000313|EMBL:JAC19318.1};Flags: Fragment; [Amblyomma cajennense]
		GHPERPERIVKPWEVLGKRGLLDQCLLLDSRSATIEELLLVHDKEYVATMRGSQELRGRD
		LIRLQEKYSSLYLCRESFSSALLAAGSLLQLVDAVCMKKCLNGMALIRPPGHHAERDEAS
		GFCLFNNVAIAARHALDTHGLQRILLLDWDVHHGNGSQHAFYDDPRVLYLSLHRYDHGMF
		FPCSSDADCGAVGEGDGRGFNINVAWNKDGIFDADYLAAFFQLVLPVAYEYAPDLVLVSC
		GFDSCVGDPLGHCRVTAEAYAHLTHLLLPLANGRVILALEGGYNLSKLPSAVCHCVGALL
		G
		>A0A023FND0_AMBCJ 62.850 4116 pos. 26 - 320 tr|A0A023FND0|A0A023FND0_AMBCJ RecName: Full=histone deacetylase {ECO:0000256|ARBA:ARBA00012111};EC=3.5.1.98 {ECO:0000256|ARBA:ARBA00012111};Flags: Fragment; [Amblyomma cajennense]
		GHPMKPHRMRMTHNLILNYGLYRKMEIYRPHKATQEEMTKYHSDDYIRFLRSIRPDNMSE
		YNKQMQRFNVGEDCPVFDGLYEFCQLSTGGSVAGAVKLNKQATDIAINWAGGLHHAKKSE
		ASGFCYVNDIVLAILELLKYHQRVLYIDVDIHHGDGVEEAFYTTDRVMTCSFHKYGEYFP
		GTGDLRDIGAGKGKYYAVNXXLRDGIDDESYESIFQPLISKVMEMYQPSAVVLQCGADSL
		SGDRLGCFNLTLKGHGKCAEFVRRYNLPLLQLGGGGYTIRNVARCWTYETAVALG
		>A0A023FUV4_AMBCJ 63.120 4134 pos. 22 - 317 tr|A0A023FUV4|A0A023FUV4_AMBCJ RecName: Full=Histone deacetylase {ECO:0000256|ARBA:ARBA00012111, ECO:0000256|PIRNR:PIRNR037913};EC=3.5.1.98 {ECO:0000256|ARBA:ARBA00012111, ECO:0000256|PIRNR:PIRNR037913}; [Amblyomma cajennense]
		GHPMKPQRLSVTHSLVMHYGLYKKMQVFRPYRASSHDMCRFHSEEYIDFLERVTPQNIQT
		FTKSLSHFNVGDDCPVFDGLYDFCSMYTGASLEGAVKLNNECCDIAINWSGGLHHAKKFE
		ASGFCYVNDIVIAILELLKYHPRVLYIDIDIHHGDGVQEAFYLTDRVMTVSFHKYGNYFF
		PGTGDMYELGAESGRYYSVNVPLKEGIDDASYFQVFKPVIQGVMEFFQPNCIVLQCGADS
		LAGDRLGCFNLSIRGHGECVKFIRELGLPTLVLGGGGYTVRNVARAWTYETALLLD
		>A0A023FXR0_AMBPA 63.961 4190 pos. 27 - 321 tr|A0A023FXR0|A0A023FXR0_AMBPA RecName: Full=Histone deacetylase {ECO:0000256|ARBA:ARBA00012111, ECO:0000256|PIRNR:PIRNR037913};EC=3.5.1.98 {ECO:0000256|ARBA:ARBA00012111, ECO:0000256|PIRNR:PIRNR037913}; [Amblyomma parvum]
		GHPMKPHRMRMTHNLILNYGLYRKMEIYRPHKATQEEMTKYHSDDYIRFLRSIRPDNMSE
		YNKQMQRFNVGEDCPVFDGLYEFCQLSTGGSVAGAVKLNKQATDIAINWAGGLHHAKKSE
		ASGFCYVNDIVLAILELLKYHQRVLYIDVDIHHGDGVEEAFYTTDRVMTCSFHKYGEYFP
		GTGDLRDIGAGKGKYYAVNFPLRDGIDDESYESIFQPLISKVMEMYQPSAVVLQCGADSL
		SGDRLGCFNLTLKGHGKCAEFVRRYNLPLLQLGGGGYTIRNVARCWTYETAVALG
		>A0A023G4L6_AMBTT 62.850 4116 pos. 22 - 317 tr|A0A023G4L6|A0A023G4L6_AMBTT RecName: Full=Histone deacetylase {ECO:0000256|ARBA:ARBA00012111, ECO:0000256|PIRNR:PIRNR037913};EC=3.5.1.98 {ECO:0000256|ARBA:ARBA00012111, ECO:0000256|PIRNR:PIRNR037913}; [Amblyomma triste]
		GHPMKPQRLSVTHSLVMHYGLYKKMQVFRPYRASSHDMCRFHSDEYIDFLERVTPQNIQT
		FTKSLSHFNVGDDCPVFDGLYDFCSMYTGASLEGAVKLNNECCDIAINWSGGLHHAKKFE
		ASGFCYVNDIVIAILELLKYHPRVLYIDIDIHHGDGVQEAFYLTDRVMTVSFHKYGNYFF
		PGTGDMYELGAESGRYYSVNVPLKEGIDDASYFQVFKPVIQGVMEFFQPSCIVLQCGADS
		LAGDRLGCFNLSIRGHGECVKFIRELGLPTLVLGGGGYTVRNVARAWTYETALLLD
		>A0A023G8S2_AMBTT 60.612 3967 pos. 69 - 367 tr|A0A023G8S2|A0A023G8S2_AMBTT RecName: Full=Histone deacetylase {ECO:0000256|ARBA:ARBA00012111, ECO:0000256|PIRNR:PIRNR037913};EC=3.5.1.98 {ECO:0000256|ARBA:ARBA00012111, ECO:0000256|PIRNR:PIRNR037913}; [Amblyomma triste]
		RLPRIRRRCLLVHGLLKGYNLVKNLHPIRPLLASRDDLCLFHSTDYVDFLEACEAAKDLD
		EEDIVSRAQAYNLVDDCAPTERLLTLVKCVAGGTIAAARALIERTCDVAVHWEGGWHHAH
		RSEAAGFCYVNDVVLGILELRRKFGRVLYIDLDVHHGDGVQEAFEGTDKVLTVSVHQHEP
		GFYPGTGAVDDVGFGLGRGYSINLPLRSGACNSTFLRVVLPVINEVKQRYSPEAVVCQCG
		ADGLSGDPLGAWNLTPAAFVQCVRVVQSWGLPLLLLGGGGYAAANTARCWTAVTAALLD
		>A0A023GDE3_AMBTT_1 67.821 4447 pos. 40 - 341 tr|A0A023GDE3|A0A023GDE3_AMBTT SubName: Full=Putative histone deacetylase complex catalytic component hda1 {ECO:0000313|EMBL:JAC31874.1}; [Amblyomma triste]
		RHPECPERLTASYQRCVDYGLVNRCVRIPARSAEEAEVLALHDQAHLDQLKQTNGKTDAE
		ALEALCARFDSIYIHPKTYELALLAVGCTVDLVTAVVKGTVRNGMALVRPPGHHAMRNEY
		CGYCFFNNVALAAQHALDNLNLNKVLIVDWDVHHGQATQYAFYEDRRVLYFSVHRYEHGE
		FWPELRESDFPYVGKGAGAGYNINVPLNQVGLGNADYLAIWHQLLLPVAYEFQPELVLIS
		AGYDAALGCPEGLMRLSPAAYAHLLHPLMALAGGRLCVVLEGGYCVPSLAEGVALTLRTL
		LG
		>A0A023GDE3_AMBTT_2 71.981 4724 pos. 466 - 766 tr|A0A023GDE3|A0A023GDE3_AMBTT SubName: Full=Putative histone deacetylase complex catalytic component hda1 {ECO:0000313|EMBL:JAC31874.1}; [Amblyomma triste]
		GHPERPERISKPWEVLGKRGLLDQCLLLDSRSATIEELLLIHDKEYVHTMRSSQDLRGRD
		LIELQERYSSLYLCRESFSSALLAAGSLLQLVDAVCMKKCVNGMALIRPPGHHAERDVAS
		GFCLFNNMAIAARHALDTHGLQRILLVDWDVHHGNGIQHAFYDDPRVLYVSLHRYDHGMF
		FPCSSDADFGAVGKDDGQGFNINVAWNKDGICDADYLAAFFHLVLPVAYAYAPDLVLVSC
		GFDSCVGDPLGHCRVTPDAYAHLTHLLLPLANGRVILALEGGYNLSKLPSAVCHCVGALL
		G
		>A0A023IUM3_ARAHY 63.946 4189 pos. 38 - 334 tr|A0A023IUM3|A0A023IUM3_ARAHY (HDA1 {ECO:0000313|EMBL:AHA85938.1}) RecName: Full=Histone deacetylase {ECO:0000256|ARBA:ARBA00012111, ECO:0000256|PIRNR:PIRNR037913};EC=3.5.1.98 {ECO:0000256|ARBA:ARBA00012111, ECO:0000256|PIRNR:PIRNR037913}; [Arachis hypogaea]
		GHPMKPHRIRMAHNLIVHYSLHRRMEINRPFPAAPDDIRRFHSDDYVDFLASVSPDTLAD
		PAFSRHLKRFNVGEDCPVFDGLFPFCQASAGGSIGAAVKLNRQDADIAVNWAGGLHHAKK
		SEASGFCYVNDIVLGILELLKYHRRVLYVDIDVHHGDGVEEAFYTTDRVMTVSFHKFGDF
		FPGTGHIKDVGVGSGKNYAINVPLNDGMDDESFRALFRPIIQKVMEVYQPDAVVLQCGAD
		SLSGDRLGCFNLSVKGHADCLRFLRSFNVPLMVLGGGGYTIRNVARCWCYETAVAVG
		>A0A023IUN7_ARAHY 71.170 4670 pos. 194 - 486 tr|A0A023IUN7|A0A023IUN7_ARAHY SubName: Full=Histone deacetylase {ECO:0000313|EMBL:AHA85936.1}; [Arachis hypogaea]
		LHPERPDRLRAIAASLARAGIFPGRCFPIPAREITREELVMVHSLEQINSVEVTSQAFSS
		YFTADTYANEHSALAARLAAGLCADLASAIVSGHAKNGFALVRPPGHHAGVAHAMGFCLH
		NNAAVAALAAQAAGARKVLILDWDVHHGNGTQEIFNRNKSVLYISLHRHERGLFYPGTGA
		ADEVGSRGAEGFCVNIPWSRGGVGDNDYIFAFQNVVLPIASEFAPDFTIISAGFDAARGD
		PLGCCDVTPSGYAQMTHMLNTLSGGKMLVILEGGYNLRSISSSATAVIKVLLG
		>A0A023WNC3_STUST 57.353 3750 pos. 18 - 297 tr|A0A023WNC3|A0A023WNC3_STUST (UIB01_03830 {ECO:0000313|EMBL:AHY41638.1}) RecName: Full=Histone deacetylase domain-containing protein {ECO:0000259|Pfam:PF00850}; [Stutzerimonas stutzeri]
		GHRFPMEKFRLLRDHLVALGLTTDAALLRPELCSHDILALAHDPDYVARYCSGEMGRDEL
		RRLGLPWSQELARRTVRAVGGSLLAAEQALQHGLACHLAGGTHHAHRDHASGFCIFNDLA
		VIALYLLESGRVGRVLIFDCDVHQGDGTARILENVADAVTVSLHCEKNFPTRKAHSDWDI
		PLPPGMGDDAYLKVVHDTLNYLLPIYQPDLVLYDAGVDVHRDDALGLLSLTDAGLAARDR
		AVLDHCLGRDIPVVGLIGGGYDKDRALLARRHATLHVSAA
		>A0A023X256_9ACTN 55.326 3615 pos. 16 - 302 tr|A0A023X256|A0A023X256_9ACTN (RradSPS_1155 {ECO:0000313|EMBL:AHY46438.1}) SubName: Full=Deacetylase {ECO:0000313|EMBL:AHY46438.1}; [Rubrobacter radiotolerans]
		GHRFPMRKYSRLRERVDEADLVPEGERRVPRPLEDRELLAVHTPGYLKKLVTGTLERKEE
		RRIGFPWSEAMVERCRRTCGATVEGAEAALGDAGRFGWGVAANLAGGTHHAFAHRGEGFC
		VFNDSAIAARHAVTGGLVERVVIVDTDVHQGNGTAAILDGDERVFTFSIHGEKNFPFHKE
		RSDLDIALEDGTGDEEYLRSLRWGLEKALDASEAELAIFLAGADPFEGDRLGRMSVSKAG
		LMERDRLVLDALAERRIPTVVTMAGGYARDVEDTVEVHFNTVSYAAD
		>A0A023X2F9_9ACTN 67.341 4415 pos. 57 - 359 tr|A0A023X2F9|A0A023X2F9_9ACTN (RradSPS_0966 {ECO:0000313|EMBL:AHY46249.1}) RecName: Full=Acetoin utilization protein AcuC {ECO:0000256|ARBA:ARBA00020218}; [Rubrobacter radiotolerans]
		GHPFNPLRIRLTLELCEALGLISAPSYVSAEPATDEDLTTVHSLNYVRRVQGCNEPGADL
		ADLLAYGIGSDDNPIFTDMHRACAHVVGAVLEASRLVMRGEVEHAMCISGGLHHAHRSRA
		SGFCVYNDAGVAISRLKEEYPGIRIAYLDTDAHHGDGVQWMFYDDPEVLTISMHETGRYL
		FPGTGDVDEKGGGEAAGYSVNVPLEPFTHDESWIETFEAVVPEALRAFKPDIVISQNGCD
		GHALDPLTHLSATMRLYEHIPRRVHDLVHELCDGRWVATGGGGYDIWRVVPRAWTALWCA
		VSH
		>A0A023X717_9ACTN 67.416 4420 pos. 17 - 308 tr|A0A023X717|A0A023X717_9ACTN (RradSPS_2542 {ECO:0000313|EMBL:AHY47825.1}) SubName: Full=Deacetylase {ECO:0000313|EMBL:AHY47825.1}; [Rubrobacter radiotolerans]
		SSVEVPSRYPAMLAGIESARALGAKVERRAFESATEGELLAVHDRDYLRLLRETSAAGGG
		HLDADTAVNGRSWEATLAASGAAAAAVEAALDGAASLALVRPPGHHAGPGYAMGFCLTNH
		AAHAAAHALRLGVRRVAVLDWDVHHGNGTQDVFYARDDVLYLSVHRGGFFYPGTGRVGET
		GAGAGEGFTANAPLPARSGEAVFTAALEGIFARILREYEPEVIVVSAGFDAHALDPLGGM
		ELPSAAFGRFAAGLAGLAREIGAAPPALITEGGYSPRALTESVAATVVGAES
		>A0A023X9X3_BRAJP 59.426 3888 pos. 25 - 339 tr|A0A023X9X3|A0A023X9X3_BRAJP (aphA {ECO:0000313|EMBL:AHY48844.1} OR BJS_07451 {ECO:0000313|EMBL:AHY48844.1}) SubName: Full=Acetylpolyamine aminohydrolase {ECO:0000313|EMBL:AHY48844.1}; [Bradyrhizobium japonicum SEMIA 5079]
		RTTEQPERADRLLKGLKDGKHQLVESTTFGQGPRARIHSPEYLLFLSEAWDAWTALGDSG
		PEMIGNIHPVRHAATYPTHIVGRLGWHTADTAAPIGPGTWAAACAATDVAVTAAQMVMDG
		EDATYALCRPPGHHAYRDMAGGFCFLNNSAIAAAHLRLKHERVVILDVDVHHGNGTQGIF
		YARPDVYTVSIHADPIAYYPYVWGYAHERGEGPGLGANLNIPLAIGTGDDGYIQAMDVAR
		RAIESFAPGALVIALGLDASEHDPLKGLAVTTPGFRRIGQAIAKLGLPTVFVQEGGYLSD
		ILGANLTSVLAGFEE
		>A0A023XJL0_BRAJP 75.285 4944 pos. 19 - 308 tr|A0A023XJL0|A0A023XJL0_BRAJP (BJS_05950 {ECO:0000313|EMBL:AHY52488.1}) RecName: Full=Histone deacetylase domain-containing protein {ECO:0000259|Pfam:PF00850}; [Bradyrhizobium japonicum SEMIA 5079]
		GHPERPDRLRAVEEALSQERFQFLARDLAPEGDLDLVTLCHNEHYVTELRHIAPTSGQVY
		IDGDTSMSPGTWEAVMRGVGGAVAATEAVMNGEHRNAFVAVRPPGHHAEIGKPMGFCFFD
		NAAIAARHAQRKYGIQRAAIIDFDVHHGNGTQDIFWSDQTVMYCSTHQMPLFPGTGAKGE
		RGDHDTIVNAPLASEDGGPEFRAAFEQLILPRLEKFSPELLVISAGFDAHYRDPLASLNL
		RAEDYTWVTRKLMDLADKSAGGRIVSVLEGGYDLQGLKESVTAHVGALMG
		>A0A023Y7A4_9GAMM 71.200 4672 pos. 17 - 303 tr|A0A023Y7A4|A0A023Y7A4_9GAMM (DX03_16475 {ECO:0000313|EMBL:AHY60235.1} OR SrhCFBP13529_14490 {ECO:0000313|EMBL:TKK05697.1}) SubName: Full=Acetoin utilization protein {ECO:0000313|EMBL:AHY60235.1}; [Stenotrophomonas rhizophila]
		GHPESPQRLQVVLDALLAAFPDQLDWRQAPPAKLGELARVHDSELIDLVLKAQTEPLRQI
		DMDTLTSPGSASAALHAAGAGVAAVDAVMLGDDPVAFCAVRPPGHHATASTAMGFCLLNN
		IAVAAAYARDRYGLERIAIVDFDVHHGNGTQDIFIADPGVAYYSTHQAGLFPNSGLRRDR
		GAGNLMNILLPPGSGGFRFRNTWADEMLPAIDDFRPQLLLISAGFDAHLRDPQADLMLET
		DDFAWITAELRGLARRHGGGRVVSMLEGGYDLQALAECSVAHVGQLR
		>A0A024EE47_9PSED 56.602 3700 pos. 25 - 341 tr|A0A024EE47|A0A024EE47_9PSED (OU5_3534 {ECO:0000313|EMBL:AHZ70613.1}) SubName: Full=Histone deacetylase superfamily protein {ECO:0000313|EMBL:AHZ70613.1}; [Pseudomonas mandelii JR-1]
		PCFEMPSRADHVLQRVQTQNLGPVEAPKDFGLDPIARIHSRDYLDFFKGAWARWTEFKTD
		GDLLPYTWPARTLRRIIPTSLHGQLGYYSFDGGAPITAGTWQAAYSAAQVALTAQAAIQR
		GVRSAFALCRPPGHHAASDLMGGYCYLNNAAIAAQAFLDQGHKKIAILDVDYHHGNGTQS
		IFYERSDVLFTSIHGHPEAEFPFFLGYEDELGEGAGEGFNFNYPLPAGSGWDRWSAALEQ
		ACNEIETYGADIVVVSLGVDTFKDDPISQFKLDSPDYLAMGARIAKLGKPTLFVMEGGYA
		VEEIGINAVNVLEGFES
		>A0A024EEI6_9PSED 57.563 3764 pos. 18 - 298 tr|A0A024EEI6|A0A024EEI6_9PSED (OU5_4265 {ECO:0000313|EMBL:AHZ71344.1}) SubName: Full=Histone deacetylase superfamily protein {ECO:0000313|EMBL:AHZ71344.1}; [Pseudomonas mandelii JR-1]
		DHRFPMDKFRLLRDHLVDSGLTRDADLLRPELCPPEILALAHDAAYIERYMSGELSREDQ
		RRLGLPWSEALARRTVRAVGGSLLAAEQALEHGLACHLAGGTHHAHYDYPAGFCIFNDLA
		VISHFLLESGRVNRVLIFDCDVHQGDGTARILHNTPEAVTVSLHCEKNFPARKAESDWDI
		PLPKGMGDADYLKVVDDALNYLLPLYQPDLVLYDAGVDVHKDDALGYLKLTDEGVAARDE
		SVMRHCLGRDIPVVGVIGGGYSKDRQALARRHGILHHSAQR
		>A0A024FGS7_9FLAO 54.034 3529 pos. 1 - 276 tr|A0A024FGS7|A0A024FGS7_9FLAO (WPG_1518 {ECO:0000313|EMBL:BAO75748.1}) SubName: Full=Deacetylases, including yeast histone deacetylase and acetoin utilization protein {ECO:0000313|EMBL:BAO75748.1}; [Winogradskyella sp. PG-2]
		MEKYELLPQQLLYEGTCSGNNFFEPTKPNDKHILAVHDPEYYYDLVNITLNQRAARKIGF
		PLSEVLVEREVIIADGTIKASKFALEYGIAMNIAGGTHHAYTNRGEAFCLLNDQAIGARY
		LQNKGLAKKILIVDLDVHQGNGTAEIFQNDDSVFTFSMHGKSNYPFKKELSDLDIPLEND
		IDDSTYLELLRQTLPKLIKEQQPDFIYYLSGVDVIASDKLGKLGMSIEGCKARDRFVLEQ
		CKANNINVMCSMGGGYSPNIKTIVDAHANTFRLARE
		>A0A024FZJ9_9STRA 63.150 4136 pos. 23 - 319 tr|A0A024FZJ9|A0A024FZJ9_9STRA (BN9_008030 {ECO:0000313|EMBL:CCI40019.1}) RecName: Full=Histone deacetylase {ECO:0000256|ARBA:ARBA00012111, ECO:0000256|PIRNR:PIRNR037913};EC=3.5.1.98 {ECO:0000256|ARBA:ARBA00012111, ECO:0000256|PIRNR:PIRNR037913}; [Albugo candida]
		GHPMKPHRMKLTHHLVVNYDLYRKMDVFEPHWASPEEIKAFHSPEYIDFLQRVTPTNQKE
		YAQELQKFNCGEFTDCPIFDGVFDFCRIYSGGTLDAAHRLNHGLCDIAINWAGGLHHAKK
		SEGSGFCYVNDIVLGILELLRYHPRVLYIDIDVHHGDGVEEAFYVTDRVMTVSFHKYGDF
		FPGTGDIKDLGAKNGKYYAVNFPLLSGMTDESYKNIFKPVIAKVMETFQPSAVVLQCGAD
		SLTGDRLGCFNVTTKGHGECVDFVKSYGLPLLVLGGGGYTIRNVARAWAYETAVLLG
		>A0A024FZK2_9STRA 61.844 4049 pos. 1 - 287 tr|A0A024FZK2|A0A024FZK2_9STRA (BN9_008080 {ECO:0000313|EMBL:CCI40024.1}) RecName: Full=Histone deacetylase {ECO:0000256|ARBA:ARBA00012111, ECO:0000256|PIRNR:PIRNR037913};EC=3.5.1.98 {ECO:0000256|ARBA:ARBA00012111, ECO:0000256|PIRNR:PIRNR037913}; [Albugo candida]
		MKPHRMKLTHHLVVNYDLYRKMDVFEPHWASPEEIKAFHSPEYIDFLQRVTPTNQKEYAQ
		ELQKYCPIFDGVFDFCRIYSGGTLDAAHRLNHGLCDIAINWAGGLHHAKKSEGSGFCYVN
		DIVLGILELLRYHPRVLYIDIDVHHGDGVEEAFYVTDRVMTVSFHKYGDFFPGTGDIKDL
		GAKNGKYYAVNFPLLSGMTDESYKNIFKPVIAKVMETFQPSAVVLQCGADSLTGDRLGCF
		NVTTKGHGECVDFVKSYGLPLLVLGGGGYTIRNVARAWAYETAVLLG
		>A0A024FZK6_9STRA 59.651 3903 pos. 1 - 266 tr|A0A024FZK6|A0A024FZK6_9STRA (BN9_008130 {ECO:0000313|EMBL:CCI40029.1}) RecName: Full=Histone deacetylase {ECO:0000256|ARBA:ARBA00012111, ECO:0000256|PIRNR:PIRNR037913};EC=3.5.1.98 {ECO:0000256|ARBA:ARBA00012111, ECO:0000256|PIRNR:PIRNR037913}; [Albugo candida]
		MDVFEPHWASPEEIKAFHSPEYIDFLQRVTPTNQKEYAQELQKYCPIFDGVFDFCRIYSG
		GTLDAAHRLNHGLCDIAINWAGGLHHAKKSEGSGFCYVNDIVLGILELLRYHPRVLYIDI
		DVHHGDGVEEAFYVTDRVMTVSFHKYGDFFPGTGDIKDLGAKNGKYYAVNFPLLSGMTDE
		SYKNIFKPVIAKVMETFQPSAVVLQCGADSLTGDRLGCFNVTTKGHGECVDFVKSYGLPL
		LVLGGGGYTIRNVARAWAYETAVLLG
		>A0A024FZT6_9STRA 61.438 4022 pos. 1 - 294 tr|A0A024FZT6|A0A024FZT6_9STRA (BN9_008050 {ECO:0000313|EMBL:CCI40021.1}) RecName: Full=Histone deacetylase {ECO:0000256|ARBA:ARBA00012111, ECO:0000256|PIRNR:PIRNR037913};EC=3.5.1.98 {ECO:0000256|ARBA:ARBA00012111, ECO:0000256|PIRNR:PIRNR037913}; [Albugo candida]
		MKPHRMKLTHHLVVNYDLYRKMDVFEPHWASPEEIKAFHSPEYIDFLQRVTPTNQKEYAQ
		ELQKFNCGEFTDCPIFDGVFDFCRIYSGGTLDAAHRLNHGLCDIAINWAGGLHHAKKSEG
		SGFCYVNDIVLGILELLRYHPRVLYIDIDVHHGDGVEEAFYVTDRVMTVSFHKYGDFFPG
		TGDIKDLGAKNGKYYAVNFPLLSGMTDESYKNIFKPVIAKVMETFQPSAVVLQCGADSLT
		GDRLGCFNVTTKGHGECVDFVKSYGLPLLVLGGGGYTIRNVARAWAYETAVLLG
		>A0A024FZU1_9STRA 60.026 3928 pos. 1 - 289 tr|A0A024FZU1|A0A024FZU1_9STRA (BN9_008100 {ECO:0000313|EMBL:CCI40026.1}) RecName: Full=Histone deacetylase {ECO:0000256|ARBA:ARBA00012111, ECO:0000256|PIRNR:PIRNR037913};EC=3.5.1.98 {ECO:0000256|ARBA:ARBA00012111, ECO:0000256|PIRNR:PIRNR037913}; [Albugo candida]
		MKLTHHLVVNYDLYRKMDVFEPHWASPEEIKAFHSPEYIDFLQRVTPTNQKEYAQELQKF
		NCGEFTDCPIFDGVFDFCRIYSGGTLDAAHRLNHGLCDIAINWAGGLHHAKKSEGSGFCY
		VNDIVLGILELLRYHPRVLYIDIDVHHGDGVEEAFYVTDRVMTVSFHKYGDFFPGTGDIK
		DLGAKNGKYYAVNFPLLSGMTDESYKNIFKPVIAKVMETFQPSAVVLQCGADSLTGDRLG
		CFNVTTKGHGECVDFVKSYGLPLLVLGGGGYTIRNVARAWAYETAVLLG
		>A0A024FZU6_9STRA 58.915 3854 pos. 1 - 275 tr|A0A024FZU6|A0A024FZU6_9STRA (BN9_008150 {ECO:0000313|EMBL:CCI40031.1}) RecName: Full=Histone deacetylase {ECO:0000256|ARBA:ARBA00012111, ECO:0000256|PIRNR:PIRNR037913};EC=3.5.1.98 {ECO:0000256|ARBA:ARBA00012111, ECO:0000256|PIRNR:PIRNR037913}; [Albugo candida]
		MDVFEPHWASPEEIKAFHSPEYIDFLQRVTPTNQKEYAQELQKCMFNCGEFTDCPIFDGV
		FDFCRIYSGGTLDAAHRLNHGLCDIAINWAGGLHHAKKSEGSGFCYVNDIVLGILELLRY
		HPRVLYIDIDVHHGDGVEEAFYVTDRVMTVSFHKYGDFFPGTGDIKDLGAKNGKYYAVNF
		PLLSGMTDESYKNIFKPVIAKVMETFQPSAVVLQCGADSLTGDRLGCFNVTTKGHGECVD
		FVKSYGLPLLVLGGGGYTIRNVARAWAYETAVLLG
		>A0A024G045_9STRA 61.108 4000 pos. 1 - 296 tr|A0A024G045|A0A024G045_9STRA (BN9_008060 {ECO:0000313|EMBL:CCI40022.1}) RecName: Full=Histone deacetylase {ECO:0000256|ARBA:ARBA00012111, ECO:0000256|PIRNR:PIRNR037913};EC=3.5.1.98 {ECO:0000256|ARBA:ARBA00012111, ECO:0000256|PIRNR:PIRNR037913}; [Albugo candida]
		MKPHRMKLTHHLVVNYDLYRKMDVFEPHWASPEEIKAFHSPEYIDFLQRVTPTNQKEYAQ
		ELQKCMFNCGEFTDCPIFDGVFDFCRIYSGGTLDAAHRLNHGLCDIAINWAGGLHHAKKS
		EGSGFCYVNDIVLGILELLRYHPRVLYIDIDVHHGDGVEEAFYVTDRVMTVSFHKYGDFF
		PGTGDIKDLGAKNGKYYAVNFPLLSGMTDESYKNIFKPVIAKVMETFQPSAVVLQCGADS
		LTGDRLGCFNVTTKGHGECVDFVKSYGLPLLVLGGGGYTIRNVARAWAYETAVLLG
		>A0A024G0E7_9STRA 63.556 4163 pos. 23 - 312 tr|A0A024G0E7|A0A024G0E7_9STRA (BN9_008020 {ECO:0000313|EMBL:CCI40018.1}) RecName: Full=Histone deacetylase {ECO:0000256|ARBA:ARBA00012111, ECO:0000256|PIRNR:PIRNR037913};EC=3.5.1.98 {ECO:0000256|ARBA:ARBA00012111, ECO:0000256|PIRNR:PIRNR037913}; [Albugo candida]
		GHPMKPHRMKLTHHLVVNYDLYRKMDVFEPHWASPEEIKAFHSPEYIDFLQRVTPTNQKE
		YAQELQKYCPIFDGVFDFCRIYSGGTLDAAHRLNHGLCDIAINWAGGLHHAKKSEGSGFC
		YVNDIVLGILELLRYHPRVLYIDIDVHHGDGVEEAFYVTDRVMTVSFHKYGDFFPGTGDI
		KDLGAKNGKYYAVNFPLLSGMTDESYKNIFKPVIAKVMETFQPSAVVLQCGADSLTGDRL
		GCFNVTTKGHGECVDFVKSYGLPLLVLGGGGYTIRNVARAWAYETAVLLG
		>A0A024G0F5_9STRA 59.245 3876 pos. 1 - 273 tr|A0A024G0F5|A0A024G0F5_9STRA (BN9_008120 {ECO:0000313|EMBL:CCI40028.1}) RecName: Full=Histone deacetylase {ECO:0000256|ARBA:ARBA00012111, ECO:0000256|PIRNR:PIRNR037913};EC=3.5.1.98 {ECO:0000256|ARBA:ARBA00012111, ECO:0000256|PIRNR:PIRNR037913}; [Albugo candida]
		MDVFEPHWASPEEIKAFHSPEYIDFLQRVTPTNQKEYAQELQKFNCGEFTDCPIFDGVFD
		FCRIYSGGTLDAAHRLNHGLCDIAINWAGGLHHAKKSEGSGFCYVNDIVLGILELLRYHP
		RVLYIDIDVHHGDGVEEAFYVTDRVMTVSFHKYGDFFPGTGDIKDLGAKNGKYYAVNFPL
		LSGMTDESYKNIFKPVIAKVMETFQPSAVVLQCGADSLTGDRLGCFNVTTKGHGECVDFV
		KSYGLPLLVLGGGGYTIRNVARAWAYETAVLLG
		>A0A024G135_9STRA 59.696 3906 pos. 1 - 291 tr|A0A024G135|A0A024G135_9STRA (BN9_008090 {ECO:0000313|EMBL:CCI40025.1}) RecName: Full=Histone deacetylase {ECO:0000256|ARBA:ARBA00012111, ECO:0000256|PIRNR:PIRNR037913};EC=3.5.1.98 {ECO:0000256|ARBA:ARBA00012111, ECO:0000256|PIRNR:PIRNR037913}; [Albugo candida]
		MKLTHHLVVNYDLYRKMDVFEPHWASPEEIKAFHSPEYIDFLQRVTPTNQKEYAQELQKC
		MFNCGEFTDCPIFDGVFDFCRIYSGGTLDAAHRLNHGLCDIAINWAGGLHHAKKSEGSGF
		CYVNDIVLGILELLRYHPRVLYIDIDVHHGDGVEEAFYVTDRVMTVSFHKYGDFFPGTGD
		IKDLGAKNGKYYAVNFPLLSGMTDESYKNIFKPVIAKVMETFQPSAVVLQCGADSLTGDR
		LGCFNVTTKGHGECVDFVKSYGLPLLVLGGGGYTIRNVARAWAYETAVLLG
		>A0A024G850_9STRA 61.123 4001 pos. 24 - 318 tr|A0A024G850|A0A024G850_9STRA (BN9_036820 {ECO:0000313|EMBL:CCI42898.1}) RecName: Full=Histone deacetylase {ECO:0000256|ARBA:ARBA00012111, ECO:0000256|PIRNR:PIRNR037913};EC=3.5.1.98 {ECO:0000256|ARBA:ARBA00012111, ECO:0000256|PIRNR:PIRNR037913}; [Albugo candida]
		NHPMKPHRVRMTHNMIVNYGLTKHMEIFRPPLVPWTELTRFHSDDYIYFLRLVTPDNMHE
		YVRQLQRFNVGEDCPVFDGVFEFCQLYASASIGGAAKLNEKSADIVINWSGGLHHAKRSE
		ASGFCYINDCVLGILELLKTHQRVLYIDIDIHHGDGVEEAFYTTNRVMTCSFHKYGEYFP
		GTGDIKDTGYGEGKNYAVNFPCRDGMDDEAFTNIFRSVIATIMQHFAPDAVLMQCGTDSL
		SGDRLGCFNLSVKGHADCVAYVRSFNIPMLVVGGGGYTLRNVARCWCYETSVLTN
		>A0A024GDW4_9STRA 47.801 3114 pos. 364 - 769 tr|A0A024GDW4|A0A024GDW4_9STRA (BN9_057520 {ECO:0000313|EMBL:CCI44928.1}) RecName: Full=Histone deacetylase domain-containing protein {ECO:0000259|Pfam:PF00850}; [Albugo candida]
		PPPECPERLETLLNSTYGILRSKEFLEHHVVHDTNIPHADIADILRVHEYHYVNKIQQCC
		ERLKDDASSTASLDSDTALSSNSYKAATRAAGAVCRAVDLLMQSKHTNAFCLVRPPGHHA
		GPVGKVVSINDPEGSNGFCLFNNVAIGAAYARSIYKHAGLENIAILDFDVHHGNGTEEIV
		RHLIPRKKIVPFETAYGEGSHSVHQYKPWRSTDDTDHVFFCSVHGYGVKMEDREDNDDDE
		YVDDDDDDEKAKPRGWFYPASGATNETKPSSAPYIWNVGLDHPPCDYREKSSGLMKKYKA
		SRNAISRLRWRQVFREEILPALLRFKPDIIFLSSGFDAHTKEYVNWGYVSLLEQDYEWLT
		DQIKLVAETCCQGRIVSVLEGGYNFHGRMISPFARSVAAHARSLIR
		>A0A024GT73_9STRA 64.892 4252 pos. 94 - 394 tr|A0A024GT73|A0A024GT73_9STRA (BN9_109030 {ECO:0000313|EMBL:CCI49551.1}) RecName: Full=Histone deacetylase domain-containing protein {ECO:0000259|Pfam:PF00850}; [Albugo candida]
		QRSERPERISTIMRRLEQCFPHVRIVDGVNPASRYQLERFHTKSYINMLYQFHRKINASR
		RADPSNTSFQYVTIDEDTIMMDGTLDACLAAAGAVCDAIDAVMNPLGSIKNAFCVIRPPG
		HHAEANTAMGFCFLNNVGIGAFHAIDRYLLQRVVIIDFDVHHGNGIEHRLKQENRTLYIS
		IHQHPLYPFTGTQSTLNCHNVAVPKNTTSHEYRKHILQSVVPRIQSFEPDLILLASGFDA
		HKNDPLAQVRLQTEDYYWLTNRFTELAWQYCHGRIVSVLEGGYHLPSLADSTEEHFRALI
		H
		>A0A024GYD8_9MICC 67.596 4432 pos. 9 - 310 tr|A0A024GYD8|A0A024GYD8_9MICC (hdac11 {ECO:0000313|EMBL:CCQ44803.1} OR ARTSIC4J27_733 {ECO:0000313|EMBL:CCQ44803.1}) RecName: Full=Acetoin utilization protein AcuC {ECO:0000256|ARBA:ARBA00020218}; [Pseudarthrobacter siccitolerans]
		GHPMAPERMDLTARLARSLGLFELDHVTVEAPYVATDPELESVHSAEFVAAVRRVSEDPY
		ATDESRGLGTEDDPAFAGMHEAAARLAGGSLLSAAKILDGSALHAVNFGGGMHHASRDRA
		SGFCIYNDAALAVQKLLDGGIGKVAYLDVDAHHGDGTESIFWDDPRVLTVSLHESGLTLF
		PGTGFANEIGGPAAEGTAVNIALPSGTGDAGWLRAFHAVVPQLVAAFQPEVIVSQHGCDS
		HRTDPLTHLNLSVDGQREAATAVGNLAARCCDNRWIATGGGGYNVLQVVPRSWSHLIAIA
		AG
		>A0A024HAG4_PSEKB 74.670 4903 pos. 38 - 331 tr|A0A024HAG4|A0A024HAG4_PSEKB (hdah1 {ECO:0000313|EMBL:CDF81559.1} OR PKB_0180 {ECO:0000313|EMBL:CDF81559.1}) SubName: Full=Histone deacetylase-like amidohydrolase {ECO:0000313|EMBL:CDF81559.1};EC=3.5.1.- {ECO:0000313|EMBL:CDF81559.1}; [Pseudomonas knackmussii]
		GHAESAESKRRLKSLMDVSGLSDKLKLSSAPMASEEDLLRVHPADYLARFKAMSDAGHGE
		LGEEAMVGPGTYEIARQSAGLAIAAVEAVLSGELDNAYALSRPPGHHCLADRGMGFCYLA
		NIAVAVEAAKARHGLKRVAVLDWDVHHGNGTQSIFYGRDDVLTLSIHQANCFPTDSGYVE
		ERGEGAGLGFNLNVPLYPGSGDDAYRQAMERVIVPALEQFQPELIVVACGFDANGVDPLA
		RMLAHSETFRAMTRSIREAAERLCKGRLVLVHEGGYAESYVPFCGHAVIEELAG
		>A0A024HCG5_PSEKB 56.647 3703 pos. 18 - 298 tr|A0A024HCG5|A0A024HCG5_PSEKB (PKB_0829 {ECO:0000313|EMBL:CDF82197.1}) RecName: Full=Histone deacetylase domain-containing protein {ECO:0000259|Pfam:PF00850}; [Pseudomonas knackmussii]
		NHRFPMEKFRLLKEHLVDSGLTCDEALLRPELCSQDILALAHDRAYIERYCSGNMSHEEL
		RRLGLPWSEELARRTVRAVGGSLLGADLALQHGLACHLAGGTHHAHFDHASGFCIFNDLA
		VIALYLLESGRAGRVLIFDCDVHQGDGTARILEHVPDAITVSLHCEKNFPARKAQSDWDI
		PLPLHMGDADYLRVVDEALDYLLPLYQPDLVLYDAGVDVHKDDALGYLNLTDEGLAARDE
		RVIERCLARDIPVLGVIGGGYDKDRQALARRHGILHHSAQR
		>A0A024HH61_PSEKB 72.417 4753 pos. 38 - 331 tr|A0A024HH61|A0A024HH61_PSEKB (hdah3 {ECO:0000313|EMBL:CDF83788.1} OR PKB_2441 {ECO:0000313|EMBL:CDF83788.1}) SubName: Full=Histone deacetylase-like amidohydrolase {ECO:0000313|EMBL:CDF83788.1};EC=3.5.1.- {ECO:0000313|EMBL:CDF83788.1}; [Pseudomonas knackmussii]
		GHAESPESKRRLKSLMDVSGLTRRLDLRSAEPASEQDLLRIHPEHYLQRFKALSDAGGGE
		LGDHAPIGPGSYEIARLSAGLAMAAVDCVLRGEADNAYSLSRPPGHHCLADQAMGFCMLA
		NIPVAIEAAKARHGLERVAVIDWDVHHGNGTQAIYEERGDVLSISLHQENCFPPGYGGVA
		DRGRGAGLGANLNIPLPAGSGHDAYLQALDEIVLPALQRFRPQLIIVACGYDANAVDPLA
		RMLLHSGSFRAMTARLREAAEQLCDGRLVLVHEGGYAEAYVPFCGLAVLEEMSG
		>A0A024HLC4_PSEKB 56.873 3718 pos. 25 - 343 tr|A0A024HLC4|A0A024HLC4_PSEKB (apha1 {ECO:0000313|EMBL:CDF85332.1} OR PKB_4003 {ECO:0000313|EMBL:CDF85332.1}) SubName: Full=Acetylpolyamine aminohydrolase {ECO:0000313|EMBL:CDF85332.1}; [Pseudomonas knackmussii]
		PCFEMPSRADTVLARVKSQNLGEVIAPKDFGFDPIHRIHDPKYIAFLKGAWARWAAEGHT
		GDLVSTTFPARRLRQNGPIPTALMGELGHYSFDTEAPITAGTWQAVYSSAQVALTAQDHM
		RQGARTAFGLCRPPGHHAGSDFMGGYCFINNASVVAQAFLDQGAKRVAILDVDYHHGNGT
		QELFYKRGDVLFASIHGDPLVEYPYFLGHADERGEGAGEGFNHNYPLAHGTGWDGWSAAL
		EDACRKIAAYAPDAVVVSLGVDTYKEDPISEFKLDSPDYLRMGERIAALGLPTLFIMEGG
		YAVEAIGVNAVNVLQGYEG
		>A0A024HQQ9_PSEKB 57.533 3762 pos. 25 - 341 tr|A0A024HQQ9|A0A024HQQ9_PSEKB (apha3 {ECO:0000313|EMBL:CDF86883.1} OR PKB_5573 {ECO:0000313|EMBL:CDF86883.1}) SubName: Full=Acetylpolyamine aminohydrolase {ECO:0000313|EMBL:CDF86883.1}; [Pseudomonas knackmussii]
		PCFEKPSRADMVLDRVKAVGLGDIQGPRDFGLEPIRRIHTEGFVNFLQHAWRDWVATGRT
		HDMLPIAWPTRRLRQKEPDSIDGRLGYYSFDAGAPITAGTWQAVLSSVNVALTGQAELAK
		GARSVFSLCRPPGHHASADYMGGYCFFNNAAIAAQAVLDQGTARVAILDVDYHHGNGTQD
		IFYDRADVLFTSIHGDPRFEYPYFLGYADEKGQGVGEGFNFNYPLASGSDWSVWSLALQA
		AIRQISAYAPDVLIVSLGVDTFKEDPISQFKLDSPDYLRMGEAIGKLGLPTLFVMEGGYA
		VEEIGINAVNVLQGFDS
		>A0A024JVT2_9MYCO 75.330 4947 pos. 19 - 308 tr|A0A024JVT2|A0A024JVT2_9MYCO (BN973_02308 {ECO:0000313|EMBL:CDO87950.1}) SubName: Full=Histone deacetylase {ECO:0000313|EMBL:CDO87950.1}; [Mycobacterium triplex]
		GHPERPDRYRVVEAVLSQPQFDPLVREHAEPADLAAARYVHSNRYVDDLEAACPEQGYVY
		LDGGDTMMEPSTWAVALRGVGGTLQAIDSVLTGQAQNAFVACRPPGHHAEIERAMGFCLF
		NNISIGARHAQQKYGLTRVAIVDFDVHHGNGTQQIFYSDSDVLYASTHQMPLFPGTGAAI
		ETGVGNIFNSPLKPGDGGAELREAFVQRILPALDRFAPELMLVSAGFDAHERDPLGSLTM
		TADDFGWVTRELMKSAERLCDGRLVAVLEGGYDLQGLADSVAAHVGELLK
		>A0A024P7T7_9BACI 65.103 4266 pos. 30 - 331 tr|A0A024P7T7|A0A024P7T7_9BACI (acuC {ECO:0000313|EMBL:CDQ24676.1} OR BN983_02971 {ECO:0000313|EMBL:CDQ24676.1}) RecName: Full=Acetoin utilization protein AcuC {ECO:0000256|ARBA:ARBA00020218}; [Halobacillus karajensis]
		DHPFNQMRVVLTKELLESTGYLSEKDIIAPRLATEKELLLAHSRSYIEAVKKAGQGLLTV
		EEGMEYGIGTEDTPMFKGMHEASQLLVGSTLAAIDAVMKGEVKHALNLGGGLHHGFERKA
		SGFCIYNDCAVGIKYLRQKYNCKVLYVDTDAHHGDGVQWAFYDDPNVCTFSIHETGRYLF
		PGTGHVNERGLKEGYGYSFNLPIDAFTEDDSFLHVYEDAFSEIVEFFQPDVIITQNGADA
		HYLDPLTHLCSTMKIYERIPKLAHRLAHENCHGKWIALGGGGYDIWRVVPRAWAQIWKVM
		ND
		>A0A024QAH6_9BACI 64.472 4224 pos. 21 - 322 tr|A0A024QAH6|A0A024QAH6_9BACI (acuC {ECO:0000313|EMBL:CDQ39292.1} OR BN990_01586 {ECO:0000313|EMBL:CDQ39292.1}) RecName: Full=Acetoin utilization protein AcuC {ECO:0000256|ARBA:ARBA00020218}; [Virgibacillus massiliensis]
		DHPFNQKRLLLTRELLEAAHMLKPEAILLPRKATDDELALFHDRSYIEAVKQASVGRLST
		EEGLAFGLGTEDTSIFKGMHEASAYLVGGTLEAVDKVLTGQSTHALNLGGGLHHGFKRKA
		SGFCIYNDSAVAIRYIRKKYNLRVLYVDTDAHHGDGVQWAFYDDPDVCTFSIHETGRYLF
		PGTGNVNERGIKNGHGFSFNLPIDAFTEDASFLEVYQTALIEIASFFKPDVIITQNGADA
		HCYDPLTHLCGTMSLFEQIPLLAHEIAHQYCKGRWIALGGGGYDIWRVVPRAWAQLWNVM
		SN
		>A0A024S1S9_HYPJR 68.948 4522 pos. 89 - 418 tr|A0A024S1S9|A0A024S1S9_HYPJR (M419DRAFT_26130 {ECO:0000313|EMBL:ETR99042.1}) RecName: Full=Histone deacetylase {ECO:0000256|ARBA:ARBA00012111, ECO:0000256|PIRNR:PIRNR037919};EC=3.5.1.98 {ECO:0000256|ARBA:ARBA00012111, ECO:0000256|PIRNR:PIRNR037919}; [Hypocrea jecorina]
		HHPEDPRRIHEIFKAFKKMGLVYTGPESELPAIMKNCPTKYMWRIPARSATREEICLAHS
		PEHLAWVESLGSISTAELRELTKKFDQGRESLYVGSMSYPAALLSVGGAIETCKSVVTGQ
		VKNAFAVIRPPGHHAEFDQPMGFCFFNNVPVAVKVCQQDYPDECRKVLILDWDVHHGNGT
		QNIFYQDPNVLYISIHVYQNGVFYPGKPPNPMTPDGGIEHCGTGPGLGKNINIGWHDQGM
		GDGEYMAALQKIVMPIANEFNPDLVVISAGFDAADGDELGGCFVTPACYAHMTHMLMSLA
		DGKVAVCLEGGYNLQAISNSAVAVARTLMG
		>A0A024S551_HYPJR 41.689 2707 pos. 267 - 594 tr|A0A024S551|A0A024S551_HYPJR (M419DRAFT_83812 {ECO:0000313|EMBL:ETS00480.1}) RecName: Full=histone deacetylase {ECO:0000256|ARBA:ARBA00012111};EC=3.5.1.98 {ECO:0000256|ARBA:ARBA00012111}; [Hypocrea jecorina]
		VTNVHGTKWMEEFKMMCESAESILARGGKELQRPSITRGPDHAAPETLHEGDLYLCNESL
		EAIEGALGAVCEGVDAVFSAGPRRAFVAVRPPGHHCSANLPSGFCWVNNVHVGIMHGILN
		HGLTHAAIIDFDLHHGDGSQAIAWAHNSRSMAATKNHAAWKKTSIGYFSLHDINSYPCEN
		GDDDKIKNASICIENAHGQNIWNAHLQPWKTTEEFWDLYETRYSILLDKARSYLRGQAER
		LRDAGASPRAVIFLSAGFDASEWESAGMQRHKVNVPTEFYARLTQDVVRLAAEEGLCVDG
		RIVSVLEGGYSNRALTSGIISHLSGLVG
		>A0A024S8I6_HYPJR 59.321 3881 pos. 82 - 386 tr|A0A024S8I6|A0A024S8I6_HYPJR (M419DRAFT_79848 {ECO:0000313|EMBL:ETS01670.1}) RecName: Full=Histone deacetylase {ECO:0000256|ARBA:ARBA00012111, ECO:0000256|PIRNR:PIRNR037913};EC=3.5.1.98 {ECO:0000256|ARBA:ARBA00012111, ECO:0000256|PIRNR:PIRNR037913}; [Hypocrea jecorina]
		THPMKPWRLTLSKSLIYSYGMSFAMDNYLTRAATYEELASFHSTDYLDFLGTVLPEAVPR
		DLENQNPDLKFNLGGSDCPLFDGLYDYCSMSAGSALDAARKICSQQSDIAIAWGGGLHHA
		KKAEASGFCYINDIVIAILELLRFYPRVLYIDIDVHHGDGVEEAFFSTDRVMTVSFHKYD
		PNNFFPGTGALDDNGPKSEHNPGAHHAVNVPLQDGITDEQYDSLFNNIVGRIVEKFRPGA
		IALQCGADSLAGDRLGRFNLQVQGHGACVEFCKRMNIPMILFGGGGYTPRNVARAWTYET
		SIAIN
		>A0A024SM68_HYPJR 64.802 4246 pos. 38 - 332 tr|A0A024SM68|A0A024SM68_HYPJR (M419DRAFT_94649 {ECO:0000313|EMBL:ETS06907.1}) RecName: Full=histone deacetylase {ECO:0000256|ARBA:ARBA00012111};EC=3.5.1.98 {ECO:0000256|ARBA:ARBA00012111}; [Hypocrea jecorina]
		GHPMKPHRIRLAHSLIMQYGLYQKMEIYRAKPATRGEMTQFHTDDYIDFLQKVTPDNMDS
		YMREQGKYNVGDDCPVFDGLFEFCGISAGGSMEGAARLNRQKCDIAINWAGGLHHAKKCE
		ASGFCYVNDIVLGILELLRFMKRVLYIDIDVHHGDGVEEAFYTTDRVMTVSFHKYGEYFP
		GTGELRDIGIGQGKNYAVNFPLRDGITDESYKSIFEPVIENVMKYFQPEAVVLQCGGDSL
		SGDRLGAFNLSMDGHANCVNFVKSFNLPTLVLGGGGYTMRNVARTWAFETGVLVG
		>A0A024TB72_9STRA 62.399 4086 pos. 1 - 316 tr|A0A024TB72|A0A024TB72_9STRA (H310_14055 {ECO:0000313|EMBL:ETV91380.1}) RecName: Full=Histone deacetylase domain-containing protein {ECO:0000259|Pfam:PF00850}; [Aphanomyces invadans]
		MARVQVILDRLVDVFPMIPHVTTAPQATLEQLHAFHTPLHVNSVLKWCGKIERSMEELDR
		LATDSRPASAARRDVLKQYSCLDIDGDTTIMRYTREAALHAAGAACAAVDAVMTGACTNA
		FCAVRPPGHHAEPHKAMGFCFFNNIGVAAMHAIHAHGVRRVAIVDFDVHHGNGTDTKARR
		AAPGELLYISTHQKPPCFPGTGIAADNTSNVCNVEMDESTSSATFRSKFVDHVEPKLLAY
		NPELLLISAGFDAHRDDPLANVNLTADDFYWVTSRLVDAAIAGASCRGRIVSVLEGGYHL
		RALADSAEAHVRALTE
		>A0A024TBK3_9STRA 65.433 4288 pos. 71 - 391 tr|A0A024TBK3|A0A024TBK3_9STRA (H310_14055 {ECO:0000313|EMBL:ETV91379.1}) RecName: Full=Histone deacetylase domain-containing protein {ECO:0000259|Pfam:PF00850}; [Aphanomyces invadans]
		GHPERPERVQVILDRLVDVFPMIPHVTTAPQATLEQLHAFHTPLHVNSVLKWCGKIERSM
		EELDRLATDSRPASAARRDVLKQYSCLDIDGDTTIMRYTREAALHAAGAACAAVDAVMTG
		ACTNAFCAVRPPGHHAEPHKAMGFCFFNNIGVAAMHAIHAHGVRRVAIVDFDVHHGNGTD
		TKARRAAPGELLYISTHQKPPCFPGTGIAADNTSNVCNVEMDESTSSATFRSKFVDHVEP
		KLLAYNPELLLISAGFDAHRDDPLANVNLTADDFYWVTSRLVDAAIAGASCRGRIVSVLE
		GGYHLRALADSAEAHVRALTE
		>A0A024TG54_9STRA 47.816 3115 pos. 298 - 683 tr|A0A024TG54|A0A024TG54_9STRA (H310_12849 {ECO:0000313|EMBL:ETV93018.1}) RecName: Full=Histone deacetylase domain-containing protein {ECO:0000259|Pfam:PF00850}; [Aphanomyces invadans]
		PPPENYERMKSLVLPGLGILRTTEFTNTPELHPVQWDHDIPKADIADVLRIHDVAYVEKL
		KGLCGRIPPDMTADDLASYCLDPDTALSSQSYEAALRAAGNVCAAVDRVVAGTTRNAFCI
		VRPPGHHAGPVGKVTCDHDRVGSHGFCLLNNVAIGAAYARSHFKSQGIHKVAIVDFDVHH
		GNGTEECIRHLVHRVQDHSFETPFVSGTHRTHQYKPWRSADDAANVFFCSVHGYGPKDPK
		QEYPPGQFAGAWFYPGSGESTPILNLGELAAPSEPLVVNVGLPYQRGNLARQEWRRVFRS
		DILPQVVAFQPDIIFLSAGFDGHRSENVNWGYVGLMEHDFEWLTQSVVKVANTVCNGRVI
		SVLEGGYNFHGRVASPFCRRSAILLD
		>A0A024TG80_9STRA 66.860 4383 pos. 200 - 472 tr|A0A024TG80|A0A024TG80_9STRA (H310_12858 {ECO:0000313|EMBL:ETV93048.1}) RecName: Full=Histone deacetylase domain-containing protein {ECO:0000259|Pfam:PF00850}; [Aphanomyces invadans]
		VHPERPDRIAAIFAQCQHDGLVQRCTHIPSVLVDRSDLLRCHDDAYLAQLDELCKLPHHH
		LTPDTYCCSDTGIAAHLSAGIVLSLVDKVVHNQARNGFAIVRPPGHHAESSHAMGFCMFN
		NVAVAAKAAVAKFGLSRVLILDWDIHHGNGTEHMFEDDPTVLYCSLHRYDNQGAFYPGTG
		APNSVGSGAGAGFNVNVGWPCGGVGDAEYLAAFDSLLMPIFRAYAPELVLVSAGFDSALG
		DPLGRCRLTPPGYAHLTHMLSSLAGGKIVLALE
		>A0A024TGB9_9STRA 74.024 4860 pos. 200 - 493 tr|A0A024TGB9|A0A024TGB9_9STRA (H310_12858 {ECO:0000313|EMBL:ETV93044.1}) RecName: Full=Histone deacetylase domain-containing protein {ECO:0000259|Pfam:PF00850}; [Aphanomyces invadans]
		VHPERPDRIAAIFAQCQHDGLVQRCTHIPSVLVDRSDLLRCHDDAYLAQLDELCKLPHHH
		LTPDTYCCSDTGIAAHLSAGIVLSLVDKVVHNQARNGFAIVRPPGHHAESSHAMGFCMFN
		NVAVAAKAAVAKFGLSRVLILDWDIHHGNGTEHMFEDDPTVLYCSLHRYDNQGAFYPGTG
		APNSVGSGAGAGFNVNVGWPCGGVGDAEYLAAFDSLLMPIFRAYAPELVLVSAGFDSALG
		DPLGRCRLTPPGYAHLTHMLSSLAGGKIVLALEGGYNLKSIAMSASACLRILLG
		>A0A024TI58_9STRA 49.078 3199 pos. 298 - 687 tr|A0A024TI58|A0A024TI58_9STRA (H310_12849 {ECO:0000313|EMBL:ETV93017.1}) RecName: Full=Histone deacetylase domain-containing protein {ECO:0000259|Pfam:PF00850}; [Aphanomyces invadans]
		PPPENYERMKSLVLPGLGILRTTEFTNTPELHPVQWDHDIPKADIADVLRIHDVAYVEKL
		KGLCGRIPPDMTADDLASYCLDPDTALSSQSYEAALRAAGNVCAAVDRVVAGTTRNAFCI
		VRPPGHHAGPVGKVTCDHDRVGSHGFCLLNNVAIGAAYARSHFKSQGIHKVAIVDFDVHH
		GNGTEECIRHLVHRVQDHSFETPFVSGTHRTHQYKPWRSADDAANVFFCSVHGYGPKDPK
		QEYPPGQFAGAWFYPGSGESTPILNLGELAAPSEPLVVNVGLPYQRGNLARQEWRRVFRS
		DILPQVVAFQPDIIFLSAGFDGHRSENVNWGYVGLMEHDFEWLTQSVVKVANTVCNGRVI
		SVLEGGYNFHGRVASPFCRSVAAHARALVA
		>A0A024TIF7_9STRA 61.438 4022 pos. 32 - 326 tr|A0A024TIF7|A0A024TIF7_9STRA (H310_12254 {ECO:0000313|EMBL:ETV93910.1}) RecName: Full=Histone deacetylase {ECO:0000256|ARBA:ARBA00012111, ECO:0000256|PIRNR:PIRNR037913};EC=3.5.1.98 {ECO:0000256|ARBA:ARBA00012111, ECO:0000256|PIRNR:PIRNR037913}; [Aphanomyces invadans]
		NHPMKPHRVRMTHNLVTNYGLTKHMQIYRPKLLGWEELTRFHSDDYIHFLRLISPDNMHH
		YLRQLQRFNVGEDCPVFDGLYEFCQLYASASIGGAARLNDNSADIVINWSGGLHHAKRSE
		ASGFCYVNDCVLGILELLKEHQRVVYIDIDIHHGDGVEEAFYTTNRVMTVSFHKYGEFFP
		GTGDVKDVGYGEGKNYAVNFPCRDGMDDESFSSIFRSVMSKVMEHFAPGAIVLQCGADSL
		SGDRLGSFNLSVKGHADCVAYMRSFNVPMLVIGGGGYTLRNVPRAWCYETSVLLD
		>A0A024TKM6_9STRA 53.659 3504 pos. 285 - 612 tr|A0A024TKM6|A0A024TKM6_9STRA (H310_11856 {ECO:0000313|EMBL:ETV94593.1}) RecName: Full=Histone deacetylase domain-containing protein {ECO:0000259|Pfam:PF00850}; [Aphanomyces invadans]
		SHQESPLRIHAILDPIRANQDKKWMHDLIDISSDFAFASMAIVRRVHSAKYVDTLKSLHY
		QVQSHCVGFMALTPRLQVHVQGTAADQAKLEAICDTSFSRGTLKAALRAAGSVCHAVQSV
		MKGEHRNAFCIVRPPGHHAGWSGLLKDSISCGFCILNNVMIGAQYALDSFPHVKKVAIVD
		FDAHHGNGTQDILTQQPRPNVLFVSLHLFAEGFYPGSGGGHDYARNIYNVPINPMWSHGK
		DKGSSAFRHKITHVVLPLLRAFGPDLILVSAGFDGCHHDIGNKQYGQRDGPVGLDLTPGD
		FHWVTTQLMYMANLCCNGRLVSVLEGGY
		>A0A024TPT3_9STRA 55.085 3599 pos. 944 - 1305 tr|A0A024TPT3|A0A024TPT3_9STRA (H310_11063 {ECO:0000313|EMBL:ETV95641.1}) RecName: Full=PHD-type domain-containing protein {ECO:0008006|Google:ProtNLM}; [Aphanomyces invadans]
		EHPECPERLTRAIAVLKPLLVKYPDALSVEALTGTADDLSPPETTLLLVHSPNYLDRLKQ
		RSKDVTSGAVVFETDPGDDNDGIESVAPDTIRPFAAIGGAFKVAASIKRDSAMDTFVSTA
		SWDVARIAAGTVCLAVDKVLAGEFVNAVCLVRPPGHHVGRNGRTPNAPSSGFCLLNNVVI
		GALHARMHPSVTRIAVLDWDIHHGNGTEELLRGDPRSFFASIHLYHKDFFPGTGPSASDD
		NIVNVGLQNSGRGSGSEAFRHALTHDIFPAMELFQPDIIFISAGFDGHKDDILGGCAAVS
		NHDIPAGYVEDDYAWATKEVLKLADKFCKGRVISVLEGGYDVRDETNSLAKSIESHIDAI
		VE
		>A0A024TQK1_9STRA 47.846 3117 pos. 944 - 1238 tr|A0A024TQK1|A0A024TQK1_9STRA (H310_11063 {ECO:0000313|EMBL:ETV95642.1}) RecName: Full=PHD-type domain-containing protein {ECO:0008006|Google:ProtNLM}; [Aphanomyces invadans]
		EHPECPERLTRAIAVLKPLLVKYPDALSVEALTGTADDLSPPETTLLLVHSPNYLDRLKQ
		RSKDVTSGAVVFETDPGDDNDGIESVAPDTIRPFAAIGGAFKVAASIKRDSAMDTFVSTA
		SWDVARIAAGTVCLAVDKVLAGEFVNAVCLVRPPGHHVGRNGRTPNAPSSGFCLLNNVVI
		GALHARMHPSVTRIAVLDWDIHHGNGTEELLRGDPRSFFASIHLYHKDFFPGTGPSASDD
		NIVNVGLQNSGRGSGSEAFRHALTHDIFPAMELFQPDIIFISAGFDGHKDDILGG
		>A0A024U3H9_9STRA 63.015 4127 pos. 18 - 311 tr|A0A024U3H9|A0A024U3H9_9STRA (H310_07583 {ECO:0000313|EMBL:ETW00183.1}) RecName: Full=Histone deacetylase {ECO:0000256|ARBA:ARBA00012111, ECO:0000256|PIRNR:PIRNR037913};EC=3.5.1.98 {ECO:0000256|ARBA:ARBA00012111, ECO:0000256|PIRNR:PIRNR037913}; [Aphanomyces invadans]
		SLPVHSNRDCMTFSLLQHTGLLAHVHVIAPDVASPSDLKRFHSSDYVDALKAETSSAAAI
		MLEHGLVDDAYAFPGLFSYCSYVAGASLTASKLLVSGSIDIAINWGGGRHHAKKDHASGF
		CYVNDVVLAVDYLLHNIHACKVLVIDIDVHHGDGVEEAFYFSSQVFTLSFHKFARGFFPG
		TGSPSSIGRGAGRHRNLNVPLDDGITDNQFFEVFEVVVQAIVEAFMPTHVVMTCGVDTLA
		TDPLGTFNLTATGLCWCLDVVKELELPLLLLGGGGYNESDAARCFAALTATAID
		>A0A024U4Y9_9STRA 62.159 4070 pos. 22 - 318 tr|A0A024U4Y9|A0A024U4Y9_9STRA (H310_06587 {ECO:0000313|EMBL:ETW00932.1}) RecName: Full=Histone deacetylase {ECO:0000256|ARBA:ARBA00012111, ECO:0000256|PIRNR:PIRNR037913};EC=3.5.1.98 {ECO:0000256|ARBA:ARBA00012111, ECO:0000256|PIRNR:PIRNR037913}; [Aphanomyces invadans]
		GHPMKPHRLKLAHHLVLNYDLFRKMEVFEPHWASSEEVKAFHTADYVEFLKKISPSNEKQ
		YQSDVNKFNVGEFTDCPVFDGIFNFCQIYSGGSLDAAYRLNHGLTDVAINWAGGLHHAKK
		SEASGFCYINDIVLGILELLKYHPRVLYIDIDVHHGDGVEEAFYVTDRVMTVSFHKYGDF
		FPGTGDIKDIGAKAGKYYSVNCPLKSGIDDDNYLTIFKPVIEKVIESFRPGAIVLQCGAD
		SLTGDRLGCFNLTVQGHGECVKFVKSFGLPTMVLGGGGYTIRNVSRCWAYETAVCLD
		>A0A024UQG7_9STRA 71.125 4667 pos. 31 - 329 tr|A0A024UQG7|A0A024UQG7_9STRA (H310_02297 {ECO:0000313|EMBL:ETW07883.1}) RecName: Full=Histone deacetylase domain-containing protein {ECO:0000259|Pfam:PF00850}; [Aphanomyces invadans]
		APWESPDTKRRFHGLLAATGLLDKLHVVRARRATQAELELNHGKAYVESIQEKSLLPNGG
		DAGDWAQFSQGAYEIACLSVGGVLALVDAVMSRQVSCGYALVRPPGHHALPDIGMGFCIF
		NNVAIAAYYLLHEYPSKIRKVAIVDYDVHHGNGTQASFEADDRVLFISVHQDNNYPLNSG
		RIEETGTGKGEGYTINIPLPAGSGTGAYNSTMDRVVVPALHAFEPDFILISSGFDASYMD
		PLGNMMVSSECFGQMARALKAAASAIPSCNGRLAFCHEGGYSEFYVPFCGAAVIESLLG
		>A0A024V6M4_PLAFA 60.041 3929 pos. 23 - 319 tr|A0A024V6M4|A0A024V6M4_PLAFA (PFFVO_02559 {ECO:0000313|EMBL:ETW18663.1}) RecName: Full=Histone deacetylase {ECO:0000256|ARBA:ARBA00012111, ECO:0000256|PIRNR:PIRNR037913};EC=3.5.1.98 {ECO:0000256|ARBA:ARBA00012111, ECO:0000256|PIRNR:PIRNR037913}; [Plasmodium falciparum Vietnam Oak-Knoll]
		GHPMKPQRIRMTHSLIVSYNLYKYMEVYRPHKSDVNELTLFHDYEYIDFLSSISLENYRE
		FTYQLKRFNVGEATDCPVFDGLFQFQQSCAGASIDGASKLNHHCADICVNWSGGLHHAKM
		SEASGFCYINDIVLGILELLKYHARVMYIDIDVHHGDGVEEAFYVTHRVMTVSFHKFGDY
		FPGTGDITDVGVNHGKYYSVNVPLNDGMTDDAFVDLFKVVIDKCVQTYRPGAIIIQCGAD
		SLTGDRLGRFNLTIKGHARCVEHVRSYNIPLLVLGGGGYTIRNVSRCWAYETGVVLN
		>A0A024V7T5_PLAFA 43.911 2855 pos. 959 - 1292 tr|A0A024V7T5|A0A024V7T5_PLAFA (PFFVO_02761 {ECO:0000313|EMBL:ETW18245.1}) RecName: Full=Histone deacetylase domain-containing protein {ECO:0000259|Pfam:PF00850}; [Plasmodium falciparum Vietnam Oak-Knoll]
		FAAIRPPGHHCSRSHPSGFCIFNNISVACKYIFKKYGIRKVFIFDWDVHHDNGTQEIFYG
		DKDVLCFSIHRFDKKVEEKNKKKRHVNKKKKKKKYDIKKDDDNKKDDDNKKDDDNKKDGD
		NKKDGDNKKDDDNKIYGDNKIYDDNKKDDDNKIYGDNKKDDDNKIYGDNKIYGDNKISNL
		EKNLKYEKTSNNYKKYKRKNKKSRKRYEENLFYPRTGAKNELGEKEGYKFNINVPLEKGY
		NNCDVYYVFKYLLLPILEKFRPEFIFISCGFDASINDPLGKCNLTHNLYQWMTFQLKHFA
		NIFCNGRIILVLEGGYNLNYLPKCALACIKALIK
		>A0A024VRA3_PLAFA 46.014 2995 pos. 884 - 1197 tr|A0A024VRA3|A0A024VRA3_PLAFA (PFFCH_01795 {ECO:0000313|EMBL:ETW30755.1}) RecName: Full=Histone deacetylase domain-containing protein {ECO:0000259|Pfam:PF00850}; [Plasmodium falciparum FCH/4]
		FAAIRPPGHHCSRSHPSGFCIFNNISVACKYIFKKYGIRKVFIFDWDVHHDNGTQEIFYG
		DKDVLCFSIHRFDKKVEEKNKKKRHDDDNKKDDDNKKDGDNKKDDDNKIYDDNKKDDDNK
		IYGDNKKDDDNKIYGDNKKDDDNKIYGDNKIYGDNKISNLEKNLKYEKTSNNYKKYKRKN
		KKSRKRYEENLFYPRTGAKNELGEKEGYKFNINVPLEKGYNNCDVYYVFKYLLLPILEKF
		RPEFIFISCGFDASINDPLGKCNLTHNLYQWMTFQLKHFANIFCNGRIILVLEGGYNLNY
		LPKCALACIKALIK
		>A0A024W6B0_PLAFA 47.065 3065 pos. 973 - 1276 tr|A0A024W6B0|A0A024W6B0_PLAFA (PFTANZ_02814 {ECO:0000313|EMBL:ETW36414.1}) RecName: Full=Histone deacetylase domain-containing protein {ECO:0000259|Pfam:PF00850}; [Plasmodium falciparum Tanzania]
		FAAIRPPGHHCSRSHPSGFCIFNNISVACKYIFKKYGIRKVFIFDWDVHHDNGTQEIFYG
		DKDVLCFSIHRFDKKVEEKNKKKRHVNKKKKKKNGDNKKDDDNKIYGDNKIYDDNKKDDD
		NKIYGDNKKDDDNKIYGDNKIYDDNKISNLEKNLKYEKTSNNYKKYKRKNKKSRKRYEEN
		LFYPRTGAKNELGEKEGYKFNINVPLEKGYNNCDVYYVFKYLLLPILEKFRPEFIFISCG
		FDASINDPLGKCNLTHNLYQWMTFQLKHFANIFCNGRIILVLEGGYNLNYLPKCALACIK
		ALIK
		>A0A024X6Z7_PLAFC 44.542 2897 pos. 968 - 1295 tr|A0A024X6Z7|A0A024X6Z7_PLAFC (PFMC_02737 {ECO:0000313|EMBL:ETW61317.1}) RecName: Full=Histone deacetylase domain-containing protein {ECO:0000259|Pfam:PF00850}; [Plasmodium falciparum]
		FAAIRPPGHHCSRSHPSGFCIFNNISVACKYIFKKYGIRKVFIFDWDVHHDNGTQEIFYG
		DKDVLCFSIHRFDKKVEEKNKKKRHVNKKKKKKKYDIKKDDDNKKDDDNKKDDDNKKDGD
		NKKDGDNKKDDDNKIYGDNKIYDDNKIYGDNKKDDDNKIYGDNKIYGDNKISNLEKNLKY
		EKTSNNYKKYKRKNKKSRKRYEENLFYPRTGAKNELGEKEGYKFNINVPLEKGYNNCDVY
		YVFKYLLLPILEKFRPEFIFISCGFDASINDPLGKCNLTHNLYQWMTFQLKHFANIFCNG
		RIILVLEGGYNLNYLPKCALACIKALIK
		>A0A024YS32_9ACTN 63.285 4145 pos. 14 - 313 tr|A0A024YS32|A0A024YS32_9ACTN (AW27_07200 {ECO:0000313|EMBL:EYU69433.1}) RecName: Full=Acetoin utilization protein AcuC {ECO:0000256|ARBA:ARBA00020218}; [Streptomyces sp. PCS3-D2]
		SHPMDPVRLALTMGLVRAFGLDRAMEVRAAPVAGDSTLRLVHREDYVAAVREVSVDPDAA
		DGSYGLGTVDDPAFRGMHEASALIAGQSVAGAEAIWRGEAEHAVNFAGGLHHAMPGGAAG
		FCVYNDASLAIARLLELGAERVAYVDVDVHHGDGVQAAFWDDPRVLTVSLHEHPRTLFPQ
		TGWPEETGGPAAEGSAVNVALEAGTGDEGWLRAFHATVPELLADFRPQVLVTQHGADTHF
		EDPLAHLAVSLDAQRAVQEACHALAHAYADGRWLALGGGGYAVVDVVPRSWTHLVAIAAH
		>A0A026WEW9_OOCBI_1 65.448 4289 pos. 121 - 422 tr|A0A026WEW9|A0A026WEW9_OOCBI (X777_04920 {ECO:0000313|EMBL:EZA54635.1}) SubName: Full=Histone deacetylase {ECO:0000313|EMBL:EZA54635.1}; [Ooceraea biroi]
		NYPECPARFMRVLQRCEELDLVQRCKLIESRLATESEILMKHNQKQIDILKATDGCTDSE
		NLELLSSKYDCVFVHPSTYRLSLLAAGSTINLVESICKDEVQNGMAIVRPPGHHAMKSEF
		CGYCFFNNVALAAEKALSSNLASRILIVDWDVHHGQATQQMFYNDPRVVYFSIHRYEYGE
		FWPNLKESDFHYIGEDLGEGYNFNIPLNKTGMTNADYIAIFQQVLLPMAYEFQPDLVIVS
		AGYDAALGCPEGEMLITPACYTHLLSSLLSLAAGKVAVILEGGYCLKSLAESAALTLRTL
		LR
		>A0A026WEW9_OOCBI_2 73.753 4842 pos. 549 - 849 tr|A0A026WEW9|A0A026WEW9_OOCBI (X777_04920 {ECO:0000313|EMBL:EZA54635.1}) SubName: Full=Histone deacetylase {ECO:0000313|EMBL:EZA54635.1}; [Ooceraea biroi]
		THPEKPSRISSIYKNHEEYGLLERCHLLQGRSATIEELSLVHSKEYIEAMKTTSTLKLKE
		LQKLASEYNSVYFHPETWSSACLSAGSLLQVLDDVLNRRSQSGVAIVRPPGHHAGDNTAC
		GFCIFNNVAVAAACAVQFYHLKRVLIVDWDVHHGNGTQYIFEEDPRVLYISVHRYDNGSF
		FPNSKAANYTSVGLKAGEGFSVNVPWNKKGMGDAEYIAAFQQVVMPIAYQFNPELVLVSA
		GFDACVGDPLGGCHVSPEMYGHLTHWLSSLANGRIILSLEGGYNINSISHAMTMCTKALL
		G
		>A0A026WK05_OOCBI 69.278 4544 pos. 655 - 970 tr|A0A026WK05|A0A026WK05_OOCBI (X777_04400 {ECO:0000313|EMBL:EZA55439.1}) RecName: Full=Histone deacetylase {ECO:0000256|ARBA:ARBA00012111, ECO:0000256|PIRNR:PIRNR037911};EC=3.5.1.98 {ECO:0000256|ARBA:ARBA00012111, ECO:0000256|PIRNR:PIRNR037911}; [Ooceraea biroi]
		GHPEHGGRLQSVWARLSETGLLQRCDRIRSRKATLEEIQTCHSEAHALLFGTNPISRQKL
		DVLPIKNFVRLPCGGIGVDSDTTWNEFNTAPAARMAVGCVVDLAFKTAMGDIKNGFAVVR
		PPGHHAEPNQAMGFCFFNSVAIAARLLQQKFNVKKILILDWDVHHGNGTQQMFYDDSRVL
		YLSIHRHDDGNFFPGTGGPTECGAGEGLGYNVNVAWSGGLNPPMGDAEYLAAFRTIVMPI
		AKEFDPDIVLVSAGFDAAVGHPTPLGGYEVSPACFGKMTQQLLTLADGKVVLALEGGYDL
		TAICDSAQECVRALLG
		>A0A026WND6_OOCBI 64.742 4242 pos. 32 - 326 tr|A0A026WND6|A0A026WND6_OOCBI (DMN91_006618 {ECO:0000313|EMBL:RLU20012.1} OR X777_01757 {ECO:0000313|EMBL:EZA57151.1}) RecName: Full=Histone deacetylase {ECO:0000256|ARBA:ARBA00012111, ECO:0000256|PIRNR:PIRNR037913};EC=3.5.1.98 {ECO:0000256|ARBA:ARBA00012111, ECO:0000256|PIRNR:PIRNR037913}; [Ooceraea biroi]
		GHPMKPHRIRMTHNLLLNYGLYRKMEIYRPHKATADEMTKFHSDEYIRFLRSIRPDNMSE
		YNKQMQRFNVGEDCPVFDGLYEFCQLSAGGSVAAAVKLNKQASEICINWGGGLHHAKKSE
		ASGFCYVNDIVLGILELLKYHQRVLYIDIDVHHGDGVEEAFYTTDRVMTVSFHKYGEYFP
		GTGDLRDMGAGKGKYYAVNIPLRDGMDDESYESIFVPIISKVMETFQPSAVVLQCGADSL
		TGDRLGCFNLTVRGHGKCVEFVKKYNLPFLMVGGGGYTIRNVSRCWTYETSVALG
		>A0A026WPY7_OOCBI 64.547 4229 pos. 26 - 320 tr|A0A026WPY7|A0A026WPY7_OOCBI (DMN91_006616 {ECO:0000313|EMBL:RLU20010.1} OR X777_01755 {ECO:0000313|EMBL:EZA57149.1}) RecName: Full=Histone deacetylase {ECO:0000256|ARBA:ARBA00012111, ECO:0000256|PIRNR:PIRNR037913};EC=3.5.1.98 {ECO:0000256|ARBA:ARBA00012111, ECO:0000256|PIRNR:PIRNR037913}; [Ooceraea biroi]
		GHPMKPHRIRMTHNLLLNYGLYRKMEIYRPQKAMAEEITKFHSDDYIRFLRSIRPDNMSD
		YNKQMQRFNVGEDCPVFDGLYEFCQLSSGGSIAAAVKLNKQASEICINWGGGLHHAKKSE
		ASGFCYVNDIVLGILELLKYHQRVLYIDIDVHHGDGVEEAFYTTDRVMTVSFHKYGEYFP
		GTGDLRDMGAGKGKYYAVNIPLRDGMDDESYESIFVPIISKVMETFQPSAVVLQCGADSL
		TGDRLGCFNLTVRGHGKCVEFVKKYNLPFLMVGGGGYTIRNVSRCWTHETSVALG
		>A0A026WVG4_OOCBI 63.871 4184 pos. 23 - 318 tr|A0A026WVG4|A0A026WVG4_OOCBI (DMN91_008427 {ECO:0000313|EMBL:RLU19868.1} OR X777_15312 {ECO:0000313|EMBL:EZA60030.1}) RecName: Full=Histone deacetylase {ECO:0000256|ARBA:ARBA00012111, ECO:0000256|PIRNR:PIRNR037913};EC=3.5.1.98 {ECO:0000256|ARBA:ARBA00012111, ECO:0000256|PIRNR:PIRNR037913}; [Ooceraea biroi]
		GHPMKPHRLSVIHSLVFNYGLHRKMQMYRPYRASTHDMCRFHSEDYVEFLQRVTPQNLQG
		YTKYLSHFNVGDDCPVFDGLFDFCSMYTGASLDGATKLNNNCCDIAVNWSGGLHHAKKFE
		ASGFCYINDIVIAILELLKYRARVLYIDIDVHHGDGVQEAFYLTDRVMTVSFHKYGNYFF
		PGTGDMYEIGAESGRYYSVNVPLKEGIDDGSYIQVFKPVISHVMEFFQPTAIVLQCGADS
		LANDRLGCFNLSTKGHGECVKFVRDLNVPLLAVGGGGYTLRNVARCWTYETSLLVD
		>A0A031FLT9_9PSED 57.548 3763 pos. 18 - 298 tr|A0A031FLT9|A0A031FLT9_9PSED (BW33_05537 {ECO:0000313|EMBL:EZP25563.1}) SubName: Full=Histone deacetylase {ECO:0000313|EMBL:EZP25563.1}; [Pseudomonas sp. RIT288]
		DHRFPMDKFRLLRDHLVDSGLTRDADLLRPEICPNDILALAHDRRYIERYMSGELSREDQ
		RRLGLPWNEALARRTVRAVGGSILAAEKALEHGLACHLAGGTHHAHYDYPAGFCIFNDLA
		IISHYLLQSGRVNRVLIFDCDVHQGDGTARILHDTPEAITVSLHCEKNFPARKAESDWDI
		PLPKGMGDADYLQVVDETLNYLLPLYQPDLVLYDAGVDVHKDDALGYLQLTDAGVAARDE
		SVMRHCLGRDIPVVGVIGGGYSKDRHALARRHGILHHSAQR
		>A0A031GCS5_9PSED 56.542 3696 pos. 25 - 341 tr|A0A031GCS5|A0A031GCS5_9PSED (BW33_00520 {ECO:0000313|EMBL:EZP34342.1}) SubName: Full=Histone deacetylase superfamily protein {ECO:0000313|EMBL:EZP34342.1}; [Pseudomonas sp. RIT288]
		PCFEMPSRADHVLQRVQHQNLGPVEAPKDFGLEPIARIHSRDYLDFFKGAWQRWTEFNTD
[truncated: 382,303+ more rows]
