# Supplementary material for: Distribution and diversity of classical deacylases in bacteria
Source: Nat Commun. 2024 Nov 3;15:9496. doi: 10.1038/s41467-024-53903-0 (PMC11532494; doi:10.1038/s41467-024-53903-0)
Supplement: Supplementary file 5 — Supplementary Data 3 [file 41467_2024_53903_MOESM5_ESM.xlsx]

## Sheet: Tabelle1
		cdhit_domains_active.seq
		>Bacillus_subtilis_AcuC__B3___ 66.545 4362 pos. 20 - 321 Bacillus_subtilis_AcuC__B3___ B. subtilis AcuC P39067 ACUC BACSU Acetoin utilization protein AcuC OS=Bacillus subtilis __strain 168___ OX=224308 GN=acuC PE=3 SV=1_x0001_BacillussubtilisAcuCB3) B. subtilis AcuC P39067 ACUC BACSU Acetoin utilization protein AcuC OS=Bacillus subtilis (strain 168) OX=224308 GN=acuC PE=3 SV=1
		EHPFNQQRVLLTYDLLKTINAFDDGDIVTPRLASEEELSLVHTDDYIQAVKLAGAGKLPA
		EEGESYGLGTEDTPVFAGMHEAASLLVGGTLTAADWVMSGQALHAANLGGGLHHGFRGRA
		SGFCIYNDSAVAIQYIQKKYSARVLYIDTDAHHGDGVQFTFYDNPDVCTLSIHETGRYLF
		PGTGQIQEKGSGKGYGYSFNIPLDAFTEDDSFLEAYRTAASEVAAYFEPDVIISQNGADA
		HYYDPLTHLSATINIYEEIPRLAHTLAHQYCGGKWIAVGGGGYDIWRVVPRAWARIWLEM
		KG
		>Klebsiella_pneumoniae_HdaH__A3___ 71.245 4675 pos. 38 - 331 Klebsiella_pneumoniae_HdaH__A3___ K. pneumoniae HdaH A0A378F8Q8 A0A378F8Q8 KLEPN Deacetylase OS=Klebsiella pneumoniae OX=573 GN=hdaH PE=3 SV=1_x0001_KlebsiellapneumoniaeHdaH(A3) K. pneumoniae HdaH A0A378F8Q8 A0A378F8Q8 KLEPN Deacetylase OS=Klebsiella pneumoniae OX=573 GN=hdaH PE=3 SV=1
		GHAESPETKRRMKKLMDVSGLTPQLALRSAAPASLEDLRRIHPDSYLERFKAISDNGGGM
		LGKEAPLGPGSYEIACLSAGLACAAVEAVLKGELDNAYSLSRPPGHHCLPDQSMGFCFLA
		NIPIAVERAKAQLGLGKVAIIDWDVHHGNGTQHIYLQRDDVLTISLHQDGCFPPGYAGED
		DRGVGAGEGYNINIPLLAGAGDDSWRYALETIVIPALARFEPELIIIACGYDANAMDPLA
		RMQLHSDSFRAMTEQVQQAADRLCGGKLVMVHEGGYAESYVPFCGLAVMEALSG
		>Synechococcus_sp_ApaH__A6___ 66.274 4344 pos. 18 - 305 Synechococcus_sp_ApaH__A6___ trB1XMP1 B1XMP1 SYNP2 Acetylpolyamine aminohydrolase OS=Synechococcus sp. __strain ATCC 27264 / PCC 7002 / PR-6___ OX=32049 PE=1 SV=1_x0001_Synechococcussp.ApaH(A6) trB1XMP1 B1XMP1 SYNP2 Acetylpolyamine aminohydrolase OS=Synechococcus sp. (strain ATCC 27264 / PCC 7002 / PR-6) OX=32049 PE=1 SV=1
		SHPESARRLTAIAQALKAVSWANQIQWHEPTAIAFRDPLPWVRQLHDDYYLKELQKLAES
		GGGYWDPDTPVSPQSFDVALLAVNACLDGVDLALQTKEPVFALVRPPGHHATRSTGMGFC
		LLGNVAIAAHYALGLAGIKKVAILDWDVHHGNGTEYLVEENPQIIYCSLHQDPAYPGTGQ
		AHHHGRHQNILNIPLKPGADRRIYVQKFQDVVLPYLQEFQPDLLIVSAGYDATAKDPLAG
		MNLQPQDYKVFSEFCQQLPCPILFALEGGYHLQTLAESVVATLEPFAQ
		>Mycoplana_ramosa_ApaH__D3___ 56.647 3703 pos. 25 - 341 Mycoplana_ramosa_ApaH__D3___ Q48935 APAH MYCRA Acetylpolyamine amidohydrolase OS=Mycoplana ramosa OX=40837 GN=aphA PE=1 SV=1_x0001_MycoplanaramosaApaH(D3) Q48935 APAH MYCRA Acetylpolyamine amidohydrolase OS=Mycoplana ramosa OX=40837 GN=aphA PE=1 SV=1
		PPFEAPFRAEWILAAVKEAGFDDVVAPARHGLETVLKVHDAGYLNFLETAWDRWKAAGYK
		GEAIATSFPVRRTSPRIPTDIEGQIGYYCNAAETAISPGTWEAALSSMASAIDGADLIAA
		GHKAAFSLCRPPGHHAGIDMFGGYCFINNAAVAAQRLLDKGAKKIAILDVDFHHGNGTQD
		IFYERGDVFFASLHGDPAEAFPHFLGYAEETGKGAGAGTTANYPMGRGTPYSVWGEALTD
		SLKRIAAFGAEAIVVSLGVDTFEQDPISFFKLTSPDYITMGRTIAASGVPLLVVMEGGYG
		VPEIGLNVANVLKGVAG
		>Pseudomonas_aeruginosa_ApaH2__D3___ 56.602 3700 pos. 25 - 341 Pseudomonas_aeruginosa_ApaH2__D3___ Q9I6H0 APAH2 PSEAE Acetylpolyamine amidohydrolase 2 OS=Pseudomonas aeruginosa __strain ATCC 15692 / DSM 22644 / CIP 104116 / JCM 14847 / LMG 12228 / 1C / PRS 101 / PAO1___ OX=208964 GN=aphB PE=1 SV=1_x0001_PseudomonasaeruginosaApaH2(D3) Q9I6H0 APAH2 PSEAE Acetylpolyamine amidohydrolase 2 OS=Pseudomo…
		PCFEKPSRADMVLDRVKAVGLGEVRAPRDFGLEPIRRVHSEGFVRFLQNAWQDWLATGRS
		HDMLPIAWPTRRLRQTEPDNIDGRLGYYSFDAGAPITAGTWQAITSSANVALSGQSELAN
		GARSVFSLCRPPGHHAAADYMGGYCFFNNAAIAAQAFLDRGAGRVAILDVDYHHGNGTQD
		IFYDRADVLFTSIHGDPRFEYPYFLGYADEKGNGVGTGYNFNYPLAAGSDWATWSQALQA
		AIRQIQAYAADALIVSLGVDTFKEDPISQFRLDSPDYLRMGEAIGKLGLATLFVMEGGYA
		VEEIGINAVNVLQGFEG
		>Pseudomonas_aeruginosa_ApaH1__D3___ 57.714 3774 pos. 25 - 343 Pseudomonas_aeruginosa_ApaH1__D3___ Q9I3T5 APAH1 PSEAE Acetylpolyamine amidohydrolase 1 OS=Pseudomonas aeruginosa __strain ATCC 15692 / DSM 22644 / CIP 104116 / JCM 14847 / LMG 12228 / 1C / PRS 101 / PAO1___ OX=208964 GN=aphA PE=1 SV=1_x0001_PseudomonasaeruginosaApaH1(D3) Q9I3T5 APAH1 PSEAE Acetylpolyamine amidohydrolase 1 OS=Pseudomo…
		PCFEMPSRADTVLARVKSQNLGEVIAPKDFGREPLLRLHDAAYLDFLQGAWARWTAEGHS
		GDLVSTTFPGRRLRRDGPIPTALMGELGYYSFDTEAPITAGTWQAIYSSAQVALTAQEHM
		RQGARSAFALCRPPGHHAGGDFMGGYCFLNNAAIATQAFLDQGARRVAILDVDYHHGNGT
		QDIFYRRDDVLFASIHGDPRVEYPYFLGYADERGEGAGEGCNHNYPLAHGSGWDLWSAAL
		DDACVRIAGYAPDALVISLGVDTYKEDPISQFRLDSPDYLRMGERIARLGLPTLFIMEGG
		YAVEAIGINAVNVLQGYEG
		>Alcaligenes_sp_HdaH__A3___ 70.524 4627 pos. 35 - 330 Alcaligenes_sp_HdaH__A3___ Q70I53 HDAH ALCSD Histone deacetylase-like amidohydrolase OS=Alcaligenes sp. __strain DSM 11172___ OX=242601 GN=hdaH PE=1 SV=3_x0001_Alcaligenessp.HdaH(A3) Q70I53 HDAH ALCSD Histone deacetylase-like amidohydrolase OS=Alcaligenes sp. (strain DSM 11172) OX=242601 GN=hdaH PE=1 SV=3
		HHLAHPDTKRRFHELVCASGQIEHLTPIAAVAATDADILRAHSAAHLENMKRVSNLPTGG
		DTGDGITMMGNGGLEIARLSAGGAVELTRRVATGELSAGYALVNPPGHHAPHNAAMGFCI
		FNNTSVAAGYARAVLGMERVAILDWDVHHGNGTQDIWWNDPSVLTISLHQHLCFPPDSGY
		STERGAGNGHGYNINVPLPPGSGNAAYLHAMDQVVLHALRAYRPQLIIVGSGFDASMLDP
		LARMMVTADGFRQMARRTIDCAADICDGRIVFVQEGGYSPHYLPFCGLAVIEELTG
		>Pseudomonas_aeruginosa_HdaH__A3___ 75.015 4926 pos. 38 - 331 Pseudomonas_aeruginosa_HdaH__A3___ Q9HXM1 HDAH PSEAE Histone deacetylase-like amidohydrolase OS=Pseudomonas aeruginosa __strain ATCC 15692 / DSM 22644 / CIP 104116 / JCM 14847 / LMG 12228 / 1C / PRS 101 / PAO1___ OX=208964 PE=1 SV=1_x0001_PseudomonasaeruginosaHdaH(A3) Q9HXM1 HDAH PSEAE Histone deacetylase-like amidohydrolase OS=Pseudom…
		GHAESPETKRRLKSLLDVSGLTARLQLRSAPPASDEDLLRVHPAHYLERFKALSDAGGGS
		LGQDAPIGPGSYEIARLSAGLAIAALDAVLAGEADNAYSLSRPPGHHCLPDQAMGFCFFA
		NIAVAIEAAKARHGVERVAVLDWDVHHGNGTQAIYYRRDDVLSISLHQDGCFPPGYSGAE
		DIGEDRGRGFNLNVPLLPGGGHDAYMQAMQRIVLPALERFRPQLIVVASGFDANAVDPLA
		RMQLHSDSFRAMTAMVRDAAERHAGGRLVVVHEGGYSEAYVPFCGLAVIEELSG
		>Homo_sapiens_HDAC1__B2___ 64.757 4243 pos. 27 - 321 Homo_sapiens_HDAC1__B2___ Q13547 HDAC1 HUMAN Histone deacetylase 1 OS=Homo sapiens OX=9606 GN=HDAC1 PE=1 SV=1_x0001_Homo_sapiens_HDAC1(B2) Q13547 HDAC1 HUMAN Histone deacetylase 1 OS=Homo sapiens OX=9606 GN=HDAC1 PE=1 SV=1
		GHPMKPHRIRMTHNLLLNYGLYRKMEIYRPHKANAEEMTKYHSDDYIKFLRSIRPDNMSE
		YSKQMQRFNVGEDCPVFDGLFEFCQLSTGGSVASAVKLNKQQTDIAVNWAGGLHHAKKSE
		ASGFCYVNDIVLAILELLKYHQRVLYIDIDIHHGDGVEEAFYTTDRVMTVSFHKYGEYFP
		GTGDLRDIGAGKGKYYAVNYPLRDGIDDESYEAIFKPVMSKVMEMFQPSAVVLQCGSDSL
		SGDRLGCFNLTIKGHAKCVEFVKSFNLPMLMLGGGGYTIRNVARCWTYETAVALD
		>Homo_sapiens_HDAC2__B2___ 64.427 4221 pos. 28 - 322 Homo_sapiens_HDAC2__B2___ Q92769 HDAC2 HUMAN Histone deacetylase 2 OS=Homo sapiens OX=9606 GN=HDAC2 PE=1 SV=2_x0001_Homo_sapiens_HDAC2(B2) Q92769 HDAC2 HUMAN Histone deacetylase 2 OS=Homo sapiens OX=9606 GN=HDAC2 PE=1 SV=2
		GHPMKPHRIRMTHNLLLNYGLYRKMEIYRPHKATAEEMTKYHSDEYIKFLRSIRPDNMSE
		YSKQMQRFNVGEDCPVFDGLFEFCQLSTGGSVAGAVKLNRQQTDMAVNWAGGLHHAKKSE
		ASGFCYVNDIVLAILELLKYHQRVLYIDIDIHHGDGVEEAFYTTDRVMTVSFHKYGEYFP
		GTGDLRDIGAGKGKYYAVNFPMRDGIDDESYGQIFKPIISKVMEMYQPSAVVLQCGADSL
		SGDRLGCFNLTVKGHAKCVEVVKTFNLPLLMLGGGGYTIRNVARCWTYETAVALD
		>Homo_sapiens_HDAC3__B2___ 60.867 3984 pos. 21 - 316 Homo_sapiens_HDAC3__B2___ O15379 HDAC3 HUMAN Histone deacetylase 3 OS=Homo sapiens OX=9606 GN=HDAC3 PE=1 SV=2_x0001_Homo_sapiens_HDAC3(B2) O15379 HDAC3 HUMAN Histone deacetylase 3 OS=Homo sapiens OX=9606 GN=HDAC3 PE=1 SV=2
		GHPMKPHRLALTHSLVLHYGLYKKMIVFKPYQASQHDMCRFHSEDYIDFLQRVSPTNMQG
		FTKSLNAFNVGDDCPVFPGLFEFCSRYTGASLQGATQLNNKICDIAINWAGGLHHAKKFE
		ASGFCYVNDIVIGILELLKYHPRVLYIDIDIHHGDGVQEAFYLTDRVMTVSFHKYGNYFF
		PGTGDMYEVGAESGRYYCLNVPLRDGIDDQSYKHLFQPVINQVVDFYQPTCIVLQCGADS
		LGCDRLGCFNLSIRGHGECVEYVKSFNIPLLVLGGGGYTVRNVARCWTYETSLLVE
		>Homo_sapiens_HDAC4__A1___ 67.806 4446 pos. 674 - 994 Homo_sapiens_HDAC4__A1___ P56524 HDAC4 HUMAN Histone deacetylase 4 OS=Homo sapiens OX=9606 GN=HDAC4 PE=1 SV=3_x0001_Homo_sapiens_HDAC4(A1) P56524 HDAC4 HUMAN Histone deacetylase 4 OS=Homo sapiens OX=9606 GN=HDAC4 PE=1 SV=3
		SHPEHAGRIQSIWSRLQETGLRGKCECIRGRKATLEELQTVHSEAHTLLYGTNPLNRQKL
		DSKKLLGSLASVFVRLPCGGVGVDSDTIWNEVHSAGAARLAVGCVVELVFKVATGELKNG
		FAVVRPPGHHAEESTPMGFCYFNSVAVAAKLLQQRLSVSKILIVDWDVHHGNGTQQAFYS
		DPSVLYMSLHRYDDGNFFPGSGAPDEVGTGPGVGFNVNMAFTGGLDPPMGDAEYLAAFRT
		VVMPIASEFAPDVVLVSSGFDAVEGHPTPLGGYNLSARCFGYLTKQLMGLAGGRIVLALE
		GGHDLTAICDASEACVSALLG
		>Homo_sapiens_HDAC5__A1___ 67.205 4406 pos. 703 - 1024 Homo_sapiens_HDAC5__A1___ Q9UQL6 HDAC5 HUMAN Histone deacetylase 5 OS=Homo sapiens OX=9606 GN=HDAC5 PE=1 SV=2_x0001_Homo_sapiens_HDAC5(A1) Q9UQL6 HDAC5 HUMAN Histone deacetylase 5 OS=Homo sapiens OX=9606 GN=HDAC5 PE=1 SV=2
		VHPEHAGRIQSIWSRLQETGLLSKCERIRGRKATLDEIQTVHSEYHTLLYGTSPLNRQKL
		DSKKLLGPISQKMYAVLPCGGIGVDSDTVWNEMHSSSAVRMAVGCLLELAFKVAAGELKN
		GFAIIRPPGHHAEESTAMGFCFFNSVAITAKLLQQKLNVGKVLIVDWDIHHGNGTQQAFY
		NDPSVLYISLHRYDNGNFFPGSGAPEEVGGGPGVGYNVNVAWTGGVDPPIGDVEYLTAFR
		TVVMPIAHEFSPDVVLVSAGFDAVEGHLSPLGGYSVTARCFGHLTRQLMTLAGGRVVLAL
		EGGHDLTAICDASEACVSALLS
		>Homo_sapiens_HDAC6a__A1____ 70.690 4638 pos. 104 - 404 Homo_sapiens_HDAC6__A1___ Q9UBN7 HDAC6 HUMAN Histone deacetylase 6 OS=Homo sapiens OX=9606 GN=HDAC6 PE=1 SV=2_x0001_Homo_sapiens_HDAC6(A1) Q9UBN7 HDAC6 HUMAN Histone deacetylase 6 OS=Homo sapiens OX=9606 GN=HDAC6 PE=1 SV=2
		SFPEGPERLHAIKEQLIQEGLLDRCVSFQARFAEKEELMLVHSLEYIDLMETTQYMNEGE
		LRVLADTYDSVYLHPNSYSCACLASGSVLRLVDAVLGAEIRNGMAIIRPPGHHAQHSLMD
		GYCMFNHVAVAARYAQQKHRIRRVLIVDWDVHHGQGTQFTFDQDPSVLYFSIHRYEQGRF
		WPHLKASNWSTTGFGQGQGYTINVPWNQVGMRDADYIAAFLHVLLPVALEFQPQLVLVAA
		GFDALQGDPKGEMAATPAGFAQLTHLLMGLAGGKLILSLEGGYNLRALAEGVSASLHTLL
		G
		>Homo_sapiens_HDAC6b__A1____ 74.565 4896 pos. 499 - 800 Homo_sapiens_HDAC6__A1___ Q9UBN7 HDAC6 HUMAN Histone deacetylase 6 OS=Homo sapiens OX=9606 GN=HDAC6 PE=1 SV=2_x0001_Homo_sapiens_HDAC6(A1) Q9UBN7 HDAC6 HUMAN Histone deacetylase 6 OS=Homo sapiens OX=9606 GN=HDAC6 PE=1 SV=2
		HHPEVPQRILRIMCRLEELGLAGRCLTLTPRPATEAELLTCHSAEYVGHLRATEKMKTRE
		LHRESSNFDSIYICPSTFACAQLATGAACRLVEAVLSGEVLNGAAVVRPPGHHAEQDAAC
		GFCFFNSVAVAARHAQTISGHALRILIVDWDVHHGNGTQHMFEDDPSVLYVSLHRYDHGT
		FFPMGDEGASSQIGRAAGTGFTVNVAWNGPRMGDADYLAAWHRLVLPIAYEFNPELVLVS
		AGFDAARGDPLGGCQVSPEGYAHLTHLLMGLASGRIILILEGGYNLTSISESMAACTRSL
		LG
		>Homo_sapiens_HDAC7__A1___ 66.815 4380 pos. 540 - 861 Homo_sapiens_HDAC7__A1___ Q8WUI4 HDAC7 HUMAN Histone deacetylase 7 OS=Homo sapiens OX=9606 GN=HDAC7 PE=1 SV=2_x0001_Homo_sapiens_HDAC7(A1) Q8WUI4 HDAC7 HUMAN Histone deacetylase 7 OS=Homo sapiens OX=9606 GN=HDAC7 PE=1 SV=2
		RHPEHAGRIQSIWSRLQERGLRSQCECLRGRKASLEELQSVHSERHVLLYGTNPLSRLKL
		DNGKLAGLLAQRMFVMLPCGGVGVDTDTIWNELHSSNAARWAAGSVTDLAFKVASRELKN
		GFAVVRPPGHHADHSTAMGFCFFNSVAIACRQLQQQSKASKILIVDWDVHHGNGTQQTFY
		QDPSVLYISLHRHDDGNFFPGSGAVDEVGAGSGEGFNVNVAWAGGLDPPMGDPEYLAAFR
		IVVMPIAREFSPDLVLVSAGFDAAEGHPAPLGGYHVSAKCFGYMTQQLMNLAGGAVVLAL
		EGGHDLTAICDASEACVAALLG
		>Homo_sapiens_HDAC8__B2___ 60.372 3951 pos. 30 - 324 Homo_sapiens_HDAC8__B2___ Q9BY41 HDAC8 HUMAN Histone deacetylase 8 OS=Homo sapiens OX=9606 GN=HDAC8 PE=1 SV=2_x0001_Homo_sapiens_HDAC8(B2) Q9BY41 HDAC8 HUMAN Histone deacetylase 8 OS=Homo sapiens OX=9606 GN=HDAC8 PE=1 SV=2
		SLAKIPKRASMVHSLIEAYALHKQMRIVKPKVASMEEMATFHTDAYLQHLQKVSQEGDDD
		HPDSIEYGLGYDCPATEGIFDYAAAIGGATITAAQCLIDGMCKVAINWSGGWHHAKKDEA
		SGFCYLNDAVLGILRLRRKFERILYVDLDLHHGDGVEDAFSFTSKVMTVSLHKFSPGFFP
		GTGDVSDVGLGKGRYYSVNVPIQDGIQDEKYYQICESVLKEVYQAFNPKAVVLQLGADTI
		AGDPMCSFNMTPVGIGKCLKYILQWQLATLILGGGGYNLANTARCWTYLTGVILG
		>Homo_sapiens_HDAC9__A1___ 68.737 4508 pos. 653 - 974 Homo_sapiens_HDAC9__A1___ Q9UKV0 HDAC9 HUMAN Histone deacetylase 9 OS=Homo sapiens OX=9606 GN=HDAC9 PE=1 SV=2_x0001_Homo_sapiens_HDAC9(A1) Q9UKV0 HDAC9 HUMAN Histone deacetylase 9 OS=Homo sapiens OX=9606 GN=HDAC9 PE=1 SV=2
		THPEHAGRIQSIWSRLQETGLLNKCERIQGRKASLEEIQLVHSEHHSLLYGTNPLDGQKL
		DPRILLGDDSQKFFSSLPCGGLGVDSDTIWNELHSSGAARMAVGCVIELASKVASGELKN
		GFAVVRPPGHHAEESTAMGFCFFNSVAITAKYLRDQLNISKILIVDLDVHHGNGTQQAFY
		ADPSILYISLHRYDEGNFFPGSGAPNEVGTGLGEGYNINIAWTGGLDPPMGDVEYLEAFR
		TIVKPVAKEFDPDMVLVSAGFDALEGHTPPLGGYKVTAKCFGHLTKQLMTLADGRVVLAL
		EGGHDLTAICDASEACVNALLG
		>Homo_sapiens_HDAC10__A1___ 70.239 4608 pos. 23 - 323 Homo_sapiens_HDAC10__A1___ Q969S8 HDA10 HUMAN Polyamine deacetylase HDAC10 OS=Homo sapiens OX=9606 GN=HDAC10 PE=1 SV=1_x0001_Homo_sapiens_HDAC10(A1) Q969S8 HDA10 HUMAN Polyamine deacetylase HDAC10 OS=Homo sapiens OX=9606 GN=HDAC10 PE=1 SV=1
		CEIERPERLTAALDRLRQRGLEQRCLRLSAREASEEELGLVHSPEYVSLVRETQVLGKEE
		LQALSGQFDAIYFHPSTFHCARLAAGAGLQLVDAVLTGAVQNGLALVRPPGHHGQRAAAN
		GFCVFNNVAIAAAHAKQKHGLHRILVVDWDVHHGQGIQYLFEDDPSVLYFSWHRYEHGRF
		WPFLRESDADAVGRGQGLGFTVNLPWNQVGMGNADYVAAFLHLLLPLAFEFDPELVLVSA
		GFDSAIGDPEGQMQATPECFAHLTQLLQVLAGGRVCAVLEGGYHLESLAESVCMTVQTLL
		G
		>Homo_sapiens_HDAC11__C3___ 51.721 3375 pos. 34 - 321 Homo_sapiens_HDAC11__C3___ Q96DB2 HDA11 HUMAN Histone deacetylase 11 OS=Homo sapiens OX=9606 GN=HDAC11 PE=1 SV=1_x0001_Homo_sapiens_HDAC11(C3) Q96DB2 HDA11 HUMAN Histone deacetylase 11 OS=Homo sapiens OX=9606 GN=HDAC11 PE=1 SV=1
		LHPFDAGKWGKVINFLKEEKLLSDSMLVEAREASEEDLLVVHTRRYLNELKWSFAVATIT
		EIPPVIFLPNFLVQRKVLRPLRTQTGGTIMAGKLAVERGWAINVGGGFHHCSSDRGGGFC
		AYADITLAIKFLFERVEGISRATIIDLDAHQGNGHERDFMDDKRVYIMDVYNRHIYPGDR
		FAKQAIRRKVELEWGTEDDEYLDKVERNIKKSLQEHLPDVVVYNAGTDILEGDRLGGLSI
		SPAGIVKRDELVFRMVRGRRVPILMVTSGGYQKRTARIIADSILNLFG
		>Saccharomyces_cerevisiae_Hos1__B1___ 42.740 2777 pos. 19 - 392 Saccharomyces_cerevisiae_Hos1__B1___ Q12214 HOS1 YEAST Histone deacetylase HOS1 OS=Saccharomyces cerevisiae __strain ATCC 204508 / S288c___ OX=559292 GN=HOS1 PE=1 SV=1_x0001_SaccharomycescerevisiaeHos1(B1) Q12214 HOS1 YEAST Histone deacetylase HOS1 OS=Saccharomyces cerevisiae (strain ATCC 204508 / S288c) OX=559292 GN=HOS1 PE=1 SV=1
		LPCNNHQKSQLTYSLINAYDLLQHFDEVLTFPYARKDDLLEFHSKSYIDYLINGRFNKMM
		AQDVNNPMVESKWSELSELADNWNEKIDYNPSQDLQRFTTRENLYNYYLNHSQALENNMD
		CINNSEVPTNDKPTDTYILNSETKQYNLEGDCPIFSYLPMYCQVITGATLNLLDHLSPTE
		RLIGINWDGGRHHAFKQRASGFCYINDVVLLIQRLRKAKLNKITYVDFDLHHGDGVEKAF
		QYSKQIQTISVHLYEPGFFPGTGSLSDSRKDKNVVNIPLKHGCDDNYLELIASKIVNPLI
		ERHEPEALIIECGGDGLLGDRFNEWQLTIRGLSRIIINIMKSYPRAHIFLLGGGGYNDLL
		MSRFYTYLTWCVTK
		>Saccharomyces_cerevisiae_Rpd3__B2___ 63.811 4180 pos. 37 - 331 Saccharomyces_cerevisiae_Rpd3__B2___ P32561 RPD3 YEAST Histone deacetylase RPD3 OS=Saccharomyces cerevisiae __strain ATCC 204508 / S288c___ OX=559292 GN=RPD3 PE=1 SV=1_x0001_SaccharomycescerevisiaeRpd3(B2) P32561 RPD3 YEAST Histone deacetylase RPD3 OS=Saccharomyces cerevisiae (strain ATCC 204508 / S288c) OX=559292 GN=RPD3 PE=1 SV=1
		GHPMKPHRIRMAHSLIMNYGLYKKMEIYRAKPATKQEMCQFHTDEYIDFLSRVTPDNLEM
		FKRESVKFNVGDDCPVFDGLYEYCSISGGGSMEGAARLNRGKCDVAVNYAGGLHHAKKSE
		ASGFCYLNDIVLGIIELLRYHPRVLYIDIDVHHGDGVEEAFYTTDRVMTCSFHKYGEFFP
		GTGELRDIGVGAGKNYAVNVPLRDGIDDATYRSVFEPVIKKIMEWYQPSAVVLQCGGDSL
		SGDRLGCFNLSMEGHANCVNYVKSFGIPMMVVGGGGYTMRNVARTWCFETGLLNN
		>Acinetobacter_pittii_HdaH__A3___ 71.906 4719 pos. 36 - 331 Acinetobacter_pittii_HdaH__A3___ R8YPJ7 R8YPJ7 ACIPI Histone deacetylase domain-containing protein OS=Acinetobacter pittii ANC 4050 OX=1217691 PE=1 SV=1_x0001_AcinetobacterpittiiHdaH(A3) R8YPJ7 R8YPJ7 ACIPI Histone deacetylase domain-containing protein OS=Acinetobacter pittii ANC 4050 OX=1217691 PE=1 SV=1
		HHMNHPDTKRRFNELVMTSGQIDFLTPIKPHPATDADILRVHDKQLLDNAKNVSNKECGG
		DIGDRITHLGNGGIEIAYLSAGGAIELTKKVISGELHTGYALVSPPGHHATKKDSMGFCI
		FNNTSIAAAYAKDILGLKRVAIVDWDVHHGNGTQDIWWEDSSVLTISIHQNKCFPTNSGF
		INERGAGNGFGYNLNIPLPPGSGNGAYIYAFEKVIVPALKKYEPELIIVGSGFDASILDP
		LSRMMVSSEGFKKMASLILEVSNEINGGKCLFVQEGGYSPHYLPFCGLAVIEALTG
		>Aquifex_aeolicus_AcuC__B3___ 61.603 4033 pos. 20 - 315 Aquifex_aeolicus_AcuC__B3___ O67135 O67135 AQUAE Acetoin utilization protein AcuC OS=Aquifex aeolicus __strain VF5___ OX=224324 GN=acuC1 PE=1 SV=1_x0001_AquifexaeolicusAcuC(B3) O67135 O67135 AQUAE Acetoin utilization protein AcuC OS=Aquifex aeolicus (strain VF5) OX=224324 GN=acuC1 PE=1 SV=1
		NHPLKIPRVSLLLRFLDAMNLIDEKELIKSRPATKEELLLFHTEDYINTLMEAERCQCVP
		KGAREKYNIGGYENPVSYAMFTGSSLATGSTVQAIEEFLKGNVAFNPAGGMHHAFKSRAN
		GFCYINDPAVGIEYLRKKGFKRILYIDLDAHHCDGVQEAFYDTDQVFVLSLHQSPEYAFP
		FEKGFLEEIGEGKGKGYNLNIPLPKGLNDNEFLFALEKSLEIVKEVFEPEVYLLQLGTDP
		LLEDYLSKFNLSNVAFLKAFNIVREVFGEGVYLGGGGYHPYALARAWTLIWCELSG
		>Legionella_pneumophila_LphD__E___ 21.594 1369 pos. 74 - 410 Legionella_pneumophila_LphD__E___ cluster EQ5X373 Legionella pneumophila LphD;cluster E_x0001_LegionellapneumophilaLphD (E) cluster EQ5X373 Legionella pneumophila LphD;cluster E
		QETSLPDYWLDLFAAIDEGDIPKAHTLFHLLPQDDIILRALRAVHSEDYLYQLIKYCIQA
		KHFGFKQLNADLVVTPKTFEILIKDCAATLFNPAKTHFSFGLPSHHAYTQMGSGFCLINK
		TAMLIKQAELSSVQPPRFVIIGTDVNRDNGLCDILRHSFSHLSICHIDVFDSRVYPQQDF
		SYINNEFNSEGVDVGKNIHVWHHNDLSYYAVDLSLTSRKSVGVHPALLFALEQFKASIRE
		AKVKGQKIALYLPTGWDSHEDETAYCGKFVKGRMLGKTAAHQFRFNDGDLSYFYESIFTL
		YNENKDCIDTIYWGLEGGYDRTMYERELTLLLQVIEK
		>Legionella_pneumophila_Smh1__E___ 21.594 1369 pos. 74 - 410 Legionella_pneumophila_Smh1__E___ A5IE14 Legionella pneumophila Smh1;cluster E_x0001_LegionellapneumophilaSmh1(E) A5IE14 Legionella pneumophila Smh1;cluster E
		QETSLPDYWLDLFAAIDEGDIPKAHTLFHLLPQDDIILRALRAVHSEDYLYQLIKYCIQA
		KHFGFKQLNADLVVTPKTFEILIKDCAATLFNPAKTHFSFGLPSHHAYTQMGSGFCLINK
		TAMLIKQAELSSVQPPRFVIIGTDVNRDNGLCDILRHSFSHLSICHIDVFDSRVYPQQDF
		SYINNEFNSEGVDVGKNIHVWHHNDLSYYAVDLSLTSRKSVGVHPALLFALEQFKASIRE
		AKAKGQKIALYLPTGWDSHEDETAYCGKFVKGRMLGKTAAHQFRFNDGDLSYFYESIFTL
		YNENKDCIDTIYWGLEGGYDRTMYERELTLLLQVIEK
		>Vibrio_sp_HdaH__A3___ 69.233 4541 pos. 38 - 331 Vibrio_sp_HdaH__A3___ A0A2N0XRJ0 A0A2N0XRJ0 9VIBR Class II histone deacetylase OS=Vibrio sp. cluster A3_x0001_Vibriosp.HdaH(A3) A0A2N0XRJ0 A0A2N0XRJ0 9VIBR Class II histone deacetylase OS=Vibrio sp. cluster A3
		GHAESPETKRRLKNLLDASGITKHLTLSSAPSCSQAQLLRVHPEHYLNEFKALSDEKGGE
		LGLYAPFGKGSFEIATRSAGLVCHAIDKVISGELDNAYSLSRPPGHHCLADQSMGFCLLA
		NIAIAVEHAIEVHGLSRIAVVDWDVHHGNGTQDIFYSRSDVLTISLHQQGCFPPGYSGEE
		DIGLNKGKGSNINIPLMPGGGHNSYLNAMEKIVIPALDAYKPELILVASGYDACGVDPLA
		RMLAHSETYRTMTQMIMEVSGRHANNKLVIVHEGGYSEAYVPFCGLAVIETLCG
		>Rhizorhabdus_sp_PrpH__A3___ 67.401 4419 pos. 37 - 330 Rhizorhabdus_sp_PrpH__A3___ G3JWV8 G3JWV8 9SPHN Propanil hydrolase OS=Sphingomonas sp. cluster A3_x0001_Rhizorhabdussp.PrpH(A3) G3JWV8 G3JWV8 9SPHN Propanil hydrolase OS=Sphingomonas sp. cluster A3
		YGADTPETKRRFLNLLRMSGLTDRLVMPAGEPVTVEDCLRIHPADYIRRFKEASDAGGGD
		LGMLAPFSKGGFEIALMSAGLARAAIDDVLTGKVRNAYALSRPAGHHCLPDTPMGFCLLA
		NIPIAIEAARARHGIERVAVVDWDVHHGNGTQACYYDRSDVLTISVHQDRCFPPGYSGVE
		ERGEGAGLGHNINIPLPAGSGQDTYVHAFETIVLPALDRYRPDLIVVASGLDANAVDPLA
		RMLLFSESYRVLTGMMMDAADRLCEGRLAVVHEGGYSEAYVPFCGQAIVETLAG
		>Rhizorhabdus_wittichii_DmhA__A3___ 70.209 4606 pos. 37 - 330 Rhizorhabdus_wittichii_DmhA__A3___ A0A067XIQ6 A0A067XIQ6 RHIWD Dimethoate hydrolase OS=Rhizorhabdus wittichii cluster A3_x0001_RhizorhabduswittichiiDmhA(A3) A0A067XIQ6 A0A067XIQ6 RHIWD Dimethoate hydrolase OS=Rhizorhabdus wittichii cluster A3
		AGADTPDSKRRLLNLAHASGLIRKLTLPEAIPATVEDVCRVHPRDYIDRFKATSDAGGGD
		LGHLAPFSKGGYEIAMLSCGLAIAAVDDVLSGKVDNAYALCRPAGHHCLADTPMGFCLLA
		NIPIAIEAAKARHGISRVAVVDWDVHHGNGTQSIFYDRADVLTISIHQDRCFPPGYSGAE
		DRGEGAGLGYNLNVPLPAGAGHDAYVQAFDDIVVPALDDFKPDLIIVASGLDANSVDPLA
		RMLLHSESYRLLTQKMLDAAARLCGGKLVVVHEGGYAEAYVPFCGHALLEALSG
		>Bacillus_spizizenii_AcuC__B3___ 66.199 4339 pos. 29 - 330 Bacillus_spizizenii_AcuC__B3___ G4NZJ2 G4NZJ2 BACS4 Acetoin utilization protein AcuC OS=Bacillus spizizenii cluster B3_x0001_BacillusspizizeniiAcuC(B3) G4NZJ2 G4NZJ2 BACS4 Acetoin utilization protein AcuC OS=Bacillus spizizenii cluster B3
		EHPFNQQRVLLTYDLLKMINAFDDGDIISPRLAEEEELALVHTDDYIQAVKLAGAGKLPA
		EEGESYGLGTEDTPVFAGMHEAASLLVGGTLTAADWVMSGQALHAANLGGGLHHGFRGRA
		SGFCIYNDSAVAIQYIQKKYRARVLYIDTDAHHGDGVQFTFYDNPDVCTLSIHETGRYLF
		PGTGQIQEKGSGKGYGYSFNIPLDAFTEDDSFLEAYQTAASEVAAYFHPDVIISQNGADA
		HYYDPLTHLSATINIYEEIPRLAHTLAHQYCEGRWIAVGGGGYDIWRVVPRAWARIWLEM
		KG
		>Vibrio_cholerae_HdaH__C6___ 53.163 3471 pos. 18 - 303 Vibrio_cholerae_HdaH__C6___ A0A395TF31 A0A395TF31 VIBCL Histone deacetylase OS=Vibrio cholerae cluster C6_x0001_VibriocholeraeHdaH(C6) A0A395TF31 A0A395TF31 VIBCL Histone deacetylase OS=Vibrio cholerae cluster C6
		GHRYPINKYRLLYEEIVRQREQSEAWQASFEFHTPIAAELSRITPLHDPDYVQALLEGRL
		PAAKMRRIGFPWSKTLIERTLHSVGGTCLTVEQALQSGVAIHLSGGYHHAHADFGSGFCL
		FNDLAIAAHFALSLPSVDKVLIIDSDVHHGDGTATLCAERDDIITLSFHCDKNFPARKPA
		SSMDVGFANQTGDEEFLSTFIQVVEMAVNLHRPDLILYDAGVDIHNDDELGYLSISQAAI
		AQRDRFMLGLAKQESIPIACVIGGGYREDHAALVPLHLELLKAALL
		>Pseudomonas_sp_ApaH__D3___ 57.729 3775 pos. 25 - 341 Pseudomonas_sp_ApaH__D3___ A0A1Y0KY79 A0A1Y0KY79 9PSED Acetylpolyamine amidohydrolase OS=Pseudomonas sp. cluster D3_x0001_Pseudomonassp.ApaH(D3) A0A1Y0KY79 A0A1Y0KY79 9PSED Acetylpolyamine amidohydrolase OS=Pseudomonas sp. cluster D3
		PCFEMPKRADHILQRVKDRNIGEIREPQDFGRDPIQRIHTAEYLNFFEGAWARWQEQDGT
		GDLLPYTWPARTLSQRLPTSLHGQLGYYSFDAGAPITAGTWQAAYSAAQVALTAQHEITN
		GAHSAFALCRPPGHHAASDVMGGYCYLNNAAIAAQAFIDQGHKRVAILDVDYHHGNGTQS
		IFYSRSDVLFTSIHGDPKFEFPFFLGHADEHGEGTGEGFNINYPLPAGSAWDSWGAALDD
		ACKRINAFDAEVVIVSLGVDTYKEDPISQFKLDSPDYLSMGERIAAMGLPTLFVMEGGYA
		VEAIGVNAVNVLEGFEN
		>Legionella_cherrii_ApaH__E___ 25.739 1645 pos. 74 - 409 Legionella_cherrii_ApaH__E___ A0A0W0SGS1 A0A0W0SGS1 9GAMM Acetylpolyamine aminohydrolase OS=Legionella cherrii cluster E_x0001_LegionellacherriiApaH(E) A0A0W0SGS1 A0A0W0SGS1 9GAMM Acetylpolyamine aminohydrolase OS=Legionella cherrii cluster E
		DRVELPEHWNQLFAAMKKGDENVALTLFAEFPEEDQILQALLAVHTSEYLQQIIRDCIQA
		QAKGWKQLNSDILITPGTFEVLIKDISMTLFHSKKVHFSFGLPTHHAFADEGSGFCILNK
		SAVLLKHMQRNTKPLKHIIVGTDVNRDNGLCDILMNSAADMDICHIDVFDSRVYPYQDED
		YITELFNKCGKDEGQNIQSWQRGGLDYFVVNLSRTTRKPGLVHPALVFAIEKMEEQIEQA
		KINHQKVALFLPTGWDSHEEETAYCGKYVDGYLMGATEARKTRLNTTDLTYFYESIFKLY
		RENKDHIEKVYWGLEGGYDRKMYEQQIELLMSIVLN
		>Legionella_pneumophila_ApaH__E___ 20.963 1327 pos. 76 - 412 Legionella_pneumophila_ApaH__E___ A0A2S6EWV0 A0A2S6EWV0 LEGPN Acetylpolyamine aminohydrolase OS=Legionella pneumophila cluster E_x0001_LegionellapneumophilaApaH(E) A0A2S6EWV0 A0A2S6EWV0 LEGPN Acetylpolyamine aminohydrolase OS=Legionella pneumophila cluster E
		QETRLPYYWLDLFAAIDEGDTPKAHALFHLLPQDDIILRALRAVHSEDYLYQLIKYCIQA
		KHFGFKQLNADLVVTPKTFEILIRDCATTLFNPAKAHFSFGLPSHHAYTQMGSGFCLINK
		TAMLMKQAELSSAQPPKFVIIGTDVNRDNGLCDILRHSFSHLSICHIDVFDSRVYPQQDF
		AYINNEFNSEGVDIGKNIHVWHHNNLNYYAVDLSLTSRKSVGVHPALLFALEQLKESIRE
		AKAKGQKIALYLPTGWDSHEDETAYCGKFVNGRMMGKTAAHQFRFNDGDLGYFYESIFTL
		YNENKDCVDTIYWGLEGGYDRTMYERELKILLQVIEK
		>Legionella_londiniensis_ApaH__A4___ 68.452 4489 pos. 19 - 304 Legionella_londiniensis_ApaH__A4___ A0A0W0VIH3 A0A0W0VIH3 9GAMM __Llon 2094 {ECO:0000313 EMBL:KTD19922.1}___ SubName: Full=Acetylpolyamine aminohydrolase {ECO:0000313 EMBL:KTD19922.1}; [Legionella londiniensis];Sub-cluster A4_x0001_LegionellalondiniensisApaH(A4) A0A0W0VIH3 A0A0W0VIH3 9GAMM (Llon 2094 {ECO:0000313 EMBL:KTD19922.1}) Sub…
		FHPECPERLQVINDNLSQSAIQSSLVWETAHKATRAQLERVHDKQYIESIFNRSPKEGFV
		RIDPDTMMNPGTLNAALLAAGAVIKAVNMVLENKVESAFCSIRPPGHHAEHNRAMGFCFF
		NNIAVGAAHALAVHQLNRIAIIDFDAHRGNGTDDIFQNHKQILICSLYEHFLYPAIPPPK
		ADNIIDLPLPARATGSQLRAKFSQKVIHAIEAFNPELILISAGFDGHADDAISTLRFIES
		DYHWLTQQIKTIARKSCAGRLVSVLEGGYALNVLGACVETHLEALK
		>Clostridiaceae_bacterium_HdaH__A5___ 57.263 3744 pos. 14 - 285 Clostridiaceae_bacterium_HdaH__A5___ A0A0F2Q319 A0A0F2Q319 9CLOT __VR72 15805 {ECO:0000313 EMBL:KJS20120.1}___ SubName: Full=Histone deacetylase {ECO:0000313 EMBL:KJS20120.1}; [Clostridiaceae bacterium BRH c20a];Sub-cluster A5_x0001_ClostridiaceaebacteriumHdaH(A5) A0A0F2Q319 A0A0F2Q319 9CLOT (VR72 15805 {ECO:0000313 EMBL:KJS20120.1})…
		THPEREERLLYTRDQLFEEGIMDLPEILQLEPRLAELKDIARVHFCVPDIESQATKAHLI
		AAGSAITIADALMKGEIRNGFALVRPPGHHAMRVVHGNRGFCNINNEAVMVEHLRKVYGI
		KRIAIIDTDVHHGDGTQDIYWHDPDVLFISFHQDGRTLFPGSGFTDELGGPLAFGTTLNI
		PLPPGTTDEGILFIMDKLVLPVLEKFQPELVINSAGQDNHYKDPLANMNFSAQGYAALNK
		KLAPDIAVLEGGYSIETALPYINMGIIMAMAD
		>Oscillatoria_acuminata_HdaHAcuC__A6___ 67.716 4440 pos. 24 - 311 Oscillatoria_acuminata_HdaHAcuC__A6___ K9TLK4 K9TLK4 9CYAN __Oscil6304 3855 {ECO:0000313 EMBL:AFY83410.1}___ SubName: Full=Deacetylase, histone deacetylase/acetoin utilization protein {ECO:0000313 EMBL:AFY83410.1}; [Oscillatoria acuminata PCC 6304];Sub-cluster A6_x0001_OscillatoriaacuminataHdaH/AcuC(A6) K9TLK4 K9TLK4 9CYAN (Oscil63…
		SHPERPARLTAIVEALKALPWASRLSWHLPTPGHQGSVLSAIQRVHTPRHIHEIEILAEC
		GGGRLDIDTPVSRYSYEVALLAVSAWLDGVDRVVETGEPAFVLARPPGHHAESNRGMGFC
		LFSNAAIAATHALEKHGLQRVAILDWDVHHGNGTQEIVEKNPQIAYCSLHQYPCYPGTGA
		ADETGPYDNILNLPVPAGSTLAEYQVLFESKVMPFLNEFQPDLLLVSAGYDANAADPLAR
		IDLQPEDYGILTDYCLQLTRRIVFGLEGGYHLDALSKSVIATIARCLE
		>Opitutus_sp_HdaH__A7___ 50.384 3286 pos. 1 - 279 Opitutus_sp_HdaH__A7___ A0A2T6D8A6 A0A2T6D8A6 9BACT __DB354 04290 {ECO:0000313 EMBL:PTX98651.1}___ SubName: Full=Histone deacetylase {ECO:0000313 EMBL:PTX98651.1}; [Opitutus sp. ER46];Sub-cluster A7_x0001_Opitutussp.HdaH(A7) A0A2T6D8A6 A0A2T6D8A6 9BACT (DB354 04290 {ECO:0000313 EMBL:PTX98651.1}) SubName: Full=Histone deacetylase {ECO:0000313 EMBL:…
		MQDERPARATRTAALLHERHPDWTWRAPALEVPDSTLLLAHTASHLRRLDHPEDFDHETP
		YLPGIGEHARRSVSGALEATAHALEHGTPVFSLMRPPGHHATAMEAMGYCYLNTAAIAAL
		HAVRVGGLKRVAVWDFDAHHGNGTEFILHAQAAHDTFFFASVHQYPGYPGTGTQDHGPSI
		RNWPVAPRSPRANHMQMLRASLDAVLSFAPDLIVISAGFDAFKGDPVAELSLEVEDFAEL
		GRWVAAVRHPTAAILEGGYSEQLPLLVDAFLSAWQNAAR
		>Deltaproteobacteria_bacterium_ApaH__A8___ 27.886 1788 pos. 34 - 247 Deltaproteobacteria_bacterium_ApaH__A8___ A0A0S7YMB0 A0A0S7YMB0 9DELT __AMJ54 13340 {ECO:0000313 EMBL:KPJ75992.1}___ SubName: Full=Acetylpolyamine aminohydrolase {ECO:0000313 EMBL:KPJ75992.1}; [Deltaproteobacteria bacterium SG8 13];Sub-cluster A8_x0001_DeltaproteobacteriabacteriumApaH(A8) A0A0S7YMB0 A0A0S7YMB0 9DELT (AMJ54 13340…
		QVEFVRAEPAVRQYIAAVHSEAHIRQVEDQGLFDIAALAAGGAVQAARIGLLEPCFALIR
		PPGHHASAASAWGFCYFNNMAVALETLRRQKKINSALVLDIDLHFGDGTVNIFGNRNWAG
		IVNVEASNRSEYLQQVEQTMKSCRADLIGISAGFDYHTDDWGGLLHTGDYEEIGRQVRKA
		AERNAGGCFAILEGGYNHDVLGENVLALINGMAG
		>Chromatiales_bacterium_AcuC__B4___ 64.262 4210 pos. 17 - 310 Chromatiales_bacterium_AcuC__B4___ A0A2E9D287 A0A2E9D287 9GAMM __CL799 03965 {ECO:0000313 EMBL:MBS93589.1}___ SubName: Full=Acetoin utilization protein AcuC {ECO:0000313 EMBL:MBS93589.1}; [Chromatiales bacterium];Sub-cluster B4_x0001_ChromatialesbacteriumAcuC(B4) A0A2E9D287 A0A2E9D287 9GAMM (CL799 03965 {ECO:0000313 EMBL:MBS93589.1}) S…
		GHPFGLDRHAVFHNELARAGLDANIEFAAARTATREELLAFHTPRYLDFVADTCSGEGMF
		LDGGDTPAFPGLYEASADIAGTTLALVDLVMGGRARRAFTPIGGLHHAGRDHAAGFCVFN
		DCGIAAEILRSKYGLKRIAYVDIDAHHGDGMYYAFESDPDLLIADIHEDGRALYPGTGRA
		GETGTGSAEGTKLNIPLRPRMGDEKFLQVWEDVEAFVASGEPEFILLQCGADSIAGDPIA
		HLEFTPAAHAHAARRLCALADKHCDGRILGMGGGGYDRDNLASGWTAVVTEFVR
		>Corynebacterium_sp_AcuC__B5___ 65.013 4260 pos. 25 - 318 Corynebacterium_sp_AcuC__B5___ A0A2S9Z1T9 A0A2S9Z1T9 9CORY __C1Y63 06945 {ECO:0000313 EMBL:PRQ11329.1}___ SubName: Full=Acetoin utilization protein AcuC {ECO:0000313 EMBL:PRQ11329.1}; [Corynebacterium sp. 13CS0277];Sub-cluster B5_x0001_Corynebacteriumsp.AcuC(B5) A0A2S9Z1T9 A0A2S9Z1T9 9CORY (C1Y63 06945 {ECO:0000313 EMBL:PRQ11329.1}) SubNam…
		HHPMGPDRVRLTVELADYFHLLDLVEVAAPDPLPEDLLARVHDPEYLAALDSGAAHPEFG
		IGTEDHPVVPGLAAHARAVAAGTLHATRAVWEGTHPRALNISGGLHHAGRRTQAGFCMLN
		DAAVAIEWLLQQGATRVAYLDLDAHHGDGVEQLFWDDPRVLTISVHESGLFLFPGTGFGH
		EIGGPHAAGTAVNVALEPATGDMEWLQAVHAIVPPLLQKFRPQILISQHGADGHASDPLT
		HLELSVDAMGKSYRSVARWAERFAGGRWVALGGGGYQRDAVARTWVHVLAAVAG
		>Bdellovibrionales_bacterium_HdaH__C1___ 51.451 3357 pos. 16 - 292 Bdellovibrionales_bacterium_HdaH__C1___ A0A2H0QAI6 A0A2H0QAI6 9PROT __COV38 05190 {ECO:0000313 EMBL:PIR30545.1}___ SubName: Full=Histone deacetylase {ECO:0000313 EMBL:PIR30545.1}; [Bdellovibrionales bacterium CG11 big fil rev 8 21 14 0 20 38 13];Sub-cluster C1_x0001_BdellovibrionalesbacteriumHdaH(C1) A0A2H0QAI6 A0A2H0QAI6 9PROT (C…
		NHRFPMQKYRILKEELVKQQILTVDQIFEAPLIEIEDLYLAHDKQYVDHIINGTLDAKEQ
		RKIGFPWSPIMPLRSRASVGGFMAACRYALENGFAGNLSGGTHHAHRAHGGGFCVFNDFA
		VAAYVLKQKHKITQLAIVDLDVHQGDGNASMLQGSQGIFIFSMHGEKNYPFKKINSDLDI
		ALPNQCQDDEYLTKLSDALPKVIATRPQIILFQAGVDPLFSDKLGHLALSFEGLKQRDQL
		VLGLCKEYGIPVAIAMGGGYAEPIDDSIKAHLNTYIV
		>Moraxella_bovis_HdaH__C2___ 55.896 3653 pos. 18 - 304 Moraxella_bovis_HdaH__C2___ A0A2Z4RAM2 A0A2Z4RAM2 MORBO __DQF64 12885 {ECO:0000313 EMBL:AWY21302.1}___ SubName: Full=Histone deacetylase {ECO:0000313 EMBL:AWY21302.1}; [Moraxella bovis];Sub-cluster C2_x0001_MoraxellabovisHdaH(C2) A0A2Z4RAM2 A0A2Z4RAM2 MORBO (DQF64 12885 {ECO:0000313 EMBL:AWY21302.1}) SubName: Full=Histone deacetylase {ECO:000…
		GHRFPMAKYELLPKKLIADGIATPEQFFTPKMASVNEILTTHTADYWHALDNLTLSPKDC
		RKIGLPMSKELIDRERLVVGATIECAKFALNDGISLSTSGGTHHAFADSGEGFCILNDIC
		VASNVLLNQGLAKRILILDLDVHQGNGNASIMADNPHVFVFSMHGKKNYPFIKPLSDLDI
		ELDDGTGDDDYLSLLKYHLPKVLDDFAPDFVFYQAGVDVLADDRLGRINLTMNGLYERER
		YVIETLFNRRLPTVVTMGGGYAPDINIIVQGHSVVFGVSQEIFKLLA
		>Porphyrobacter_dokdonensis_HdaH__C4___ 52.938 3456 pos. 23 - 305 Porphyrobacter_dokdonensis_HdaH__C4___ A0A1A7BCY2 A0A1A7BCY2 9SPHN __I603 2311 {ECO:0000313 EMBL:OBV10349.1}___ SubName: Full=Histone deacetylase {ECO:0000313 EMBL:OBV10349.1}; [Porphyrobacter dokdonensis DSW-74];Sub-cluster C4_x0001_PorphyrobacterdokdonensisHdaH(C4) A0A1A7BCY2 A0A1A7BCY2 9SPHN (I603 2311 {ECO:0000313 EMBL:OBV10349…
		RGTFRFDKYYLVMEELRGQAASGGAAITEHAPEPMPREWLEAVHCPDYVDEVLRAAVPRE
		KERRIGFPVTPAITSRVRHTNGGTWLAAQLAMDHGYAANSAAGSHHALHDTGAGYCVFND
		LAVAANRLIAEGDARRILIVDLDVHQGDGTASLTAGREDIFTLSLHAEKNFPVRKARSSR
		DVGLPDRVDDDGYMEALSRHLPEVMADFGPDFVLYQAGVDPHVEDKLGRLALSDAGLAAR
		DRFVIAEARRRGLAIASALGGGYGDDPRIVAARHARSMLAMAD
		>Pseudomonas_alcaligenes_AcuC__C5___ 54.665 3571 pos. 17 - 303 Pseudomonas_alcaligenes_AcuC__C5___ U2ZNB5 U2ZNB5 PSEA4 __acuC {ECO:0000313 EMBL:GAD62975.1} OR PA6 017 00910 {ECO:0000313 EMBL:GAD62975.1}___ SubName: Full=Acetoin utilization protein AcuC {ECO:0000313 EMBL:GAD62975.1}; [Pseudomonas alcaligenes];Sub-cluster C5_x0001_PseudomonasalcaligenesAcuC(C5) U2ZNB5 U2ZNB5 PSEA4 (acuC {ECO:000031…
		NHRFPMEKFRLLRDHLVDSGLVRDGELHRPEICPADVLALAHCPAYIERFASGELTYQEQ
		RRLGLPWSEPLARRTVRAVGGSLLAAELALKHGAACHLAGGTHHAHFDEASGFCIFNDLA
		VVARYMLESGRAGRVLIYDCDVHQGDGTARLLENVPDAITVSLHCEKNFPARKAKSDWDI
		GLPIGMGDTDYLKVVHDSLGYLLALYQPDIVLYDGGVDVHKDDALGYLQLTDAGIAARDE
		AVFRHCLERDIPVVGLIGGGYDKDRAVLARRHGILHHSAARVLAQLR
		>Candidatus_Scalinduabrodae_HdaH__D2___ 57.548 3763 pos. 264 - 574 Candidatus_Scalinduabrodae_HdaH__D2___ A0A0B0EJX1 A0A0B0EJX1 9BACT __hdaC 2 {ECO:0000313 EMBL:KHE91020.1} OR SCABRO 03322 {ECO:0000313 EMBL:KHE91020.1}___ SubName: Full=Histone deacetylase {ECO:0000313 EMBL:KHE91020.1};EC=3.5.1.- {ECO:0000313 EMBL:KHE91020.1}; [Candidatus Scalindua brodae];Sub-cluster D2_x0001_CandidatusScalinduab…
		GYFERPIRVETIRSVIRDVGGFVSTVPREYGEKWILSVHDKTFVHYLRTVCASLRQGRPV
		YPDTFPIRRPDNRPKELPVQAGYYCIDTGTPLYANAYKAARTAVNTALTGADEILSGKRL
		AYSICRPPGHHAGKRFFGGFCYFNNAAIAANYLSQEGKVAILDIDFHHGNGTQDIFYNRN
		DVLTVSIHGHPDYSYPYFSGYEAERGEGEGVDFNRNFPLAPRTENDKYLRVFDKAINLIL
		NFNPDIMVVSLGFDILKGDPTGTFLLSPIIFESIGKRLISTKKPLLVIQEGGYNIRGIRS
		GSKAFFKGCNE
		>Arabidopsis_thaliana_HDA8__A3___ 67.521 4427 pos. 38 - 336 Arabidopsis_thaliana_HDA8__A3___ Q94EJ2 HDA8 ARATH Histone deacetylase 8 OS=Arabidopsis thaliana OX=3702 GN=HDA8 PE=2 SV=1;classII_x0001_ArabidopsisthalianaHDA8(A3) Q94EJ2 HDA8 ARATH Histone deacetylase 8 OS=Arabidopsis thaliana OX=3702 GN=HDA8 PE=2 SV=1;classII
		KHPENADRVRNMLSILRRGPIAPHVNWFTGLPAIVSELLMFHTSEYIEKLVEADKSGERC
		EIAAGTFMSPGSWEAALLAAGTTLSAMQHILDCHGKIAYALVRPPGHHSQPTQADGYCFL
		NNAALAVKLALNSGSCSRVAVIDIDVHYGNGTAEGFYTSDKVLTVSLHMNHGSWGSSHPQ
		KGSIDELGEDVGLGYNLNVPLPNGTGDRGYEYAMNELVVPAVRRFGPDMVVLVVGQDSSA
		FDPNGRQSLTMNGYRRIGQIMRGVAEEHSHGRLLMVQEGGYHVTYAAYCLHAMLEGVLK
		>Arabidopsis_thaliana_HDA18__A1___ 71.471 4690 pos. 78 - 382 Arabidopsis_thaliana_HDA18__A1___ Q8LRK8 HDA18 ARATH Histone deacetylase 18 OS=Arabidopsis thaliana OX=3702 GN=HDA18 PE=1 SV=1;classII_x0001_Arabidopsis_thaliana_HDA18(A1) Q8LRK8 HDA18 ARATH Histone deacetylase 18 OS=Arabidopsis thaliana OX=3702 GN=HDA18 PE=1 SV=1;classII
		VDVECPDRIRVIWEKLQLAGVTQRCVVLGGSKAEDKHLKLVHTKKHVNLVKSISTKKKDS
		RRNKIASQLDSIYLNGGSSEAAYLAAGSVVKVAEKVAEGELDCGFAIVRPPGHHAESDEA
		MGFCLFNNVAVAASFLLNERPDLDVKKILIVDWDIHHGNGTQKMFWKDSRVLIFSVHRHD
		HGSFYPFGDDGDFNMVGEGPGEGFNINVPWEQGGCGDADYLAVWNHILIPVTKEFKPDII
		LLSAGFDAAIGDPLGGCCVTPYGYSVMLKKLMEFAHGKIVLALEGGYNLESLGKSSLACV
		QVLLE
		>Arabidopsis_thaliana_HDA7__B2___ 47.140 3070 pos. 28 - 324 Arabidopsis_thaliana_HDA7__B2___ Q9FH09 HDA7 ARATH Histone deacetylase 7 OS=Arabidopsis thaliana OX=3702 GN=HDA7 PE=2 SV=1;classI_x0001_Arabidopsis_thaliana_HDA7(B2) Q9FH09 HDA7 ARATH Histone deacetylase 7 OS=Arabidopsis thaliana OX=3702 GN=HDA7 PE=2 SV=1;classI
		NQPTKPQRIRVTHNLILSYNLHRHMEINHPDLADASDFEKFHSLEYINFLKSVTPETVTD
		PHPSVSENLKRFNVDVDWDGPVFHNLFDYCRAYAGGSISAAAKLNRQEADIAINWAGGMH
		HVKKDKASGFGYVNDVVLAILELLKSFKRVLYIEIGFPHGDEVEEAFKDTDRVMTVSFHK
		VGDTGDISDYGEGKGQYYSLNAPLKDGLDDFSLRGLFIPVIHRAMEIYEPEVIVLQCGAD
		SLAGDPFGTFNLSIKGHGDCLQYVRSFNVPLMILGGGGYTLPNVARCWCYETAIAVG
		>Arabidopsis_thaliana_HDA2__C3___ 50.309 3281 pos. 92 - 378 Arabidopsis_thaliana_HDA2__C3___ (correctec) HDA2_ARATH (HDA2 OR At5g26040 OR T1N24.9) RecName: Full=Histone deacetylase 2;EC=3.5.1.98; [Arabidopsis thaliana]
		LHPFDSSKWGRVCKFLVSDGFLEEKAIVEPLEASKIDLLVVHSENYLNSLKSSATVARIT
		EVAPVAFFPNFLVQQKVLYPFRKQVGGTILAAKLATERGWAINIGGGFHHCTAERGGGFC
		AFADISLCIHFAFLRLRISRVMIIDLDAHQGNGHETDLGDDNRVYILDMYNPEIYPFDYR
		ARRFIDQKVEVMSGTTTDEYLRKLDEALEVASRNFQPELVIYNAGTDILDGDPLGLLKIS
		PDGITSRDEKVFRFAREKNIPLVMLTSGGYMKSSARVIADSIENLSR
		>Arabidopsis_thaliana_HDA9__B2___ 61.904 4053 pos. 23 - 318 Arabidopsis_thaliana_HDA9__B2___ aHDA9 arath AT3G44680.1 Symbols: HDA9, HDA09 histone deacetylase 9 chr3:16226769-16229752 REVERSE LENGTH=426;classI_x0001_Arabidopsis_thaliana_HDA9(B2) aHDA9 arath AT3G44680.1 Symbols: HDA9, HDA09 histone deacetylase 9 chr3:16226769-16229752 REVERSE LENGTH=426;classI
		NHPMKPHRLCMTHHLILAYGLHSKMEVYRPHKAYPIEMAQFHSPDYVEFLQRINPENQNL
		FPNEMARYNLGEDCPVFEDLFEFCQLYAGGTIDAARRLNNKLCDIAINWAGGLHHAKKCD
		ASGFCYINDLVLGILELLKHHPRVLYIDIDVHHGDGVEEAFYFTDRVMTVSFHKFGDKFF
		PGTGDVKEIGEREGKFYAINVPLKDGIDDSSFNRLFRTIISKVVEIYQPGAIVLQCGADS
		LARDRLGCFNLSIDGHAECVKFVKKFNLPLLVTGGGGYTKENVARCWTVETGILLD
		>Arabidopsis_thaliana_HDA1__B2___ 62.444 4089 pos. 35 - 329 Arabidopsis_thaliana_HDA1__B2___ aHDA1 arath AT4G38130.1 Symbols: HD1, ATHD1, HDA1, RPD3A, HDA19, ATHDA19 histone deacetylase 1 chr4:17896493-17899057 REVERSE LENGTH=501;classI_x0001_Arabidopsis_thaliana_HDA1(B2) aHDA1 arath AT4G38130.1 Symbols: HD1, ATHD1, HDA1, RPD3A, HDA19, ATHDA19 histone deacetylase 1 chr4:17896493-17899057 REVERSE …
		GHPMKPHRIRMTHALLAHYGLLQHMQVLKPFPARDRDLCRFHADDYVSFLRSITPETQQD
		QIRQLKRFNVGEDCPVFDGLYSFCQTYAGGSVGGSVKLNHGLCDIAINWAGGLHHAKKCE
		ASGFCYVNDIVLAILELLKQHERVLYVDIDIHHGDGVEEAFYATDRVMTVSFHKFGDYFP
		GTGHIQDIGYGSGKYYSLNVPLDDGIDDESYHLLFKPIMGKVMEIFRPGAVVLQCGADSL
		SGDRLGCFNLSIKGHAECVKFMRSFNVPLLLLGGGGYTIRNVARCWCYETGVALG
		>Arabidopsis_thaliana_HDA6__B2___ 63.466 4157 pos. 37 - 333 Arabidopsis_thaliana_HDA6__B2___ aHDA6 arath AT5G63110.1 Symbols: HDA6, AXE1, ATHDA6, RTS1, RPD3B, SIL1 histone deacetylase 6 chr5:25315834-25318227 REVERSE LENGTH=471;classI_x0001_Arabidopsis_thaliana_HDA6(B2) aHDA6 arath AT5G63110.1 Symbols: HDA6, AXE1, ATHDA6, RTS1, RPD3B, SIL1 histone deacetylase 6 chr5:25315834-25318227 REVERSE LENG…
		GHPMKPHRIRMAHSLIIHYHLHRRLEISRPSLADASDIGRFHSPEYVDFLASVSPESMGD
		PSAARNLRRFNVGEDCPVFDGLFDFCRASAGGSIGAAVKLNRQDADIAINWGGGLHHAKK
		SEASGFCYVNDIVLGILELLKMFKRVLYIDIDVHHGDGVEEAFYTTDRVMTVSFHKFGDF
		FPGTGHIRDVGAEKGKYYALNVPLNDGMDDESFRSLFRPLIQKVMEVYQPEAVVLQCGAD
		SLSGDRLGCFNLSVKGHADCLRFLRSYNVPLMVLGGGGYTIRNVARCWCYETAVAVG
		>Saccharomyces_cerevisiae_Hos2__B2___ 62.369 4084 pos. 44 - 340 Saccharomyces_cerevisiae_Hos2__B2___ Hos2 yp P53096 YGL194C [HOS2];classI_x0001_Saccharomyces_cerevisiae_Hos2(B2) Hos2 yp P53096 YGL194C [HOS2];classI
		KHPMKPFRLMLTDHLVSSYGLHKIMDLYETRSATRDELLQFHSEDYVNFLSKVSPENANK
		LPRGTLENFNIGDDCPIFQNLYDYTTLYTGASLDATRKLINNQSDIAINWSGGLHHAKKN
		SPSGFCYVNDIVLSILNLLRYHPRILYIDIDLHHGDGVQEAFYTTDRVFTLSFHKYNGEF
		FPGTGDLTEIGCDKGKHFALNVPLEDGIDDDSYINLFKSIVDPLIMTFKPTLIVQQCGAD
		SLGHDRLGCFNLNIKAHGECVKFVKSFGLPMLVVGGGGYTPRNVSRLWTYETGILND
		>Saccharomyces_cerevisiae_Hos3__A2___ 41.478 2693 pos. 67 - 436 Saccharomyces_cerevisiae_Hos3__A2___ Hos3 yp Q02959 YPL116W [HOS3];classI_x0001_Saccharomyces_cerevisiae_Hos3(A2) Hos3 yp Q02959 YPL116W [HOS3];classI
		TIVERPERLLASSMGISAAITMYPSLFTLKSSHQRKGSLMAPHVLKVHGSSWPAELIELC
		QMADAKLLKGEIEVPDTWNSGDIYLSSKTIKALQGTIGAIETGVDSIFKGPSAEHISNRA
		FVAIRPPGHHCHYGTPSGFCLLNNAHVAIEYAYDTYNVTHVVVLDFDLHHGDGTQDICWK
		RAGFKPEEEPEDSSYDDFGKKFAEFPKVGYFSMHDINSFPTESGFATKENIKNASTCIMN
		SHDLNIWNIHLSKWTTEEEFNVLYRTKYRTLFAKADEFFRSAKLEMNQQGRPFKGLVVIS
		AGFDASEFEQTSMQRHSVNVPTSFYTTFTKDALKLAQMHCHGKVLSLMEGGYSDKAICSG
		VFAHLIGLQN
		>Saccharomyces_cerevisiae_HDA1__A1___ 72.342 4748 pos. 82 - 396 Saccharomyces_cerevisiae_HDA1__A1___ Hda1 yp P53973 YNL021W [HDA1];classII_x0001_Saccharomyces_cerevisiae_yHDA1(A1) Hda1 yp P53973 YNL021W [HDA1];classII
		PHPEDPRRIYRIYKILAENGLINDPTLSGVDDLGDLMLKIPVRAATSEEILEVHTKEHLE
		FIESTEKMSREELLKETEKGDSVYFNNDSYASARLPCGGAIEACKAVVEGRVKNSLAVVR
		PPGHHAEPQAAGGFCLFSNVAVAAKNILKNYPESVRRIMILDWDIHHGNGTQKSFYQDDQ
		VLYVSLHRFEMGKYYPGTIQGQYDQTGEGKGEGFNCNITWPVGGVGDAEYMWAFEQVVMP
		MGREFKPDLVIISSGFDAADGDTIGQCHVTPSCYGHMTHMLKSLARGNLCVVLEGGYNLD
		AIARSALSVAKVLIG
		>Arabidopsis_thaliana_HDA15__A1___ 73.438 4821 pos. 170 - 462 Arabidopsis_thaliana_HDA15__A1___ aHDA15 arath AT3G18520.1 Symbols: HDA15, ATHDA15 histone deacetylase 15 chr3:6361605-6365367 FORWARD LENGTH=552;classII_x0001_Arabidopsis_thaliana_HDA15(A1) aHDA15 arath AT3G18520.1 Symbols: HDA15, ATHDA15 histone deacetylase 15 chr3:6361605-6365367 FORWARD LENGTH=552;classII
		PHPERPDRLRAIAASLATAGVFPGRCLPINAREITKQELQMVHTSEHVDAVDTTSQLLYS
		YFTSDTYANEYSARAARLAAGLCADLATDIFTGRVKNGFALVRPPGHHAGVRHAMGFCLH
		NNAAVAALVAQAAGAKKVLIVDWDVHHGNGTQEIFEQNKSVLYISLHRHEGGNFYPGTGA
		ADEVGSNGGEGYCVNVPWSCGGVGDKDYIFAFQHVVLPIASAFSPDFVIISAGFDAARGD
		PLGCCDVTPAGYSRMTQMLGDLCGGKMLVILEGGYNLRSISASATAVIKVLLG
		>Arabidopsis_thaliana_HDA14__A1___ 72.747 4775 pos. 79 - 388 Arabidopsis_thaliana_HDA14__A1___ aHDA14 arath AT4G33470.1 Symbols: hda14, ATHDA14 histone deacetylase 14 chr4:16102774-16105439 REVERSE LENGTH=423;classII_x0001_Arabidopsis_thaliana_HDA14(A1) aHDA14 arath AT4G33470.1 Symbols: hda14, ATHDA14 histone deacetylase 14 chr4:16102774-16105439 REVERSE LENGTH=423;classII
		SHPECSARVPAIVNALEMNELTPKFRGSQILELANFKTATVEDIANVHDKAYVFGLEKAM
		DEASDSGLIFIEGSGPTYATSTTFQDSLIAAGAGMALVDSVIAASRNSVDPPIGFALIRP
		PGHHAVPKGPMGFCVFGNVAIAARHAQRTHGLKRIFIIDFDVHHGNGTNDAFTEDPDIFF
		LSTHQDGSYPGTGKISDIGKGKGEGTTLNLPLPGGSGDIAMRTVFEEIIVPCAQRFKPDI
		ILVSAGYDAHVLDPLANLQFTTATYYSLAKDIKRLAKEVCGGRCVFFLEGGYNLESLSSS
		VADSFRALLG
		>Arabidopsis_thaliana_HDA5__A1___ 74.324 4880 pos. 45 - 349 Arabidopsis_thaliana_HDA5__A1___ aHDA5 arath AT5G61060.1 Symbols: HDA05, HDA5, ATHDA5 histone deacetylase 5 chr5:24567137-24570917 REVERSE LENGTH=660;classII_x0001_Arabidopsis_thaliana_HDA5(A1) aHDA5 arath AT5G61060.1 Symbols: HDA05, HDA5, ATHDA5 histone deacetylase 5 chr5:24567137-24570917 REVERSE LENGTH=660;classII
		DHPECPDRIRVIWEKLQLAGVSQRCVVLGSSKAEDKHLQLVHTKDHVNLVKSISTKQKDY
		RRNRIASQLNSIYLNGGSSEAAYLAAGSVVKLAEKVAEGELDCGFAIVRPPGHHAEADEA
		MGFCLFNNVAVAASFLLNERPDLGVKKILIVDWDVHHGNGTQKMFWKDPRVLFFSVHRHE
		YGGFYPAGDDGDYNMVGEGPGEGFNINVPWDQGRCGDADYLAAWDHILIPVAREFNPDVI
		FLSAGFDAAINDPLGGCCVTPYGYSVMLKKLMEFAQGKIVLALEGGYNLDSIAKSSLACV
		QVLLE
		>BurkholderiapseudomalleiApaH__D1___ 58.510 3827 pos. 21 - 338 BurkholderiapseudomalleiApaH__D1___ sp|Q3JUN4|APAHL_BURP1 subcluster D1_x0001_BurkholderiapseudomalleiApaH(D1) sp|Q3JUN4|APAHL_BURP1 subcluster D1
		GRMRMPQEVPERAARLVAAAFAMGFPVREPDDFGIAPIAAVHDTHYLRFLETVHREWKAM
		PEDWGDEAMSNIFVREPNALRGVLAQAARHLADGSCPVGEHTWRAAYWSAQSALAAAAAV
		RDGAPAAYALCRPPGHHARVDAAGGFCYLNNAAIAAQALRARHARVAVLDTDMHHGQGIQ
		EIFYARRDVLYVSIHGDPTNFYPAVAGFDDERGAGEGLGYNVNLPMPHGSSEAAFFERVD
		DALRELRRFAPDALVLSLGFDVYRDDPQSQVAVTTDGFGRLGHLIGALRLPTVIVQEGGY
		HIESLEANARSFFGGFGA
		>Shinella_sp_HdaH__A2___ 74.174 4870 pos. 19 - 307 Shinella_sp_HdaH__A2___ tr|A0A021X4K7|A0A021X4K7_9RHIZ (SHLA_66c000050 {ECO:0000313|EMBL:EYR80153.1}) SubName: Full=Deacetyase {ECO:0000313|EMBL:EYR80153.1}; [Shinella sp. DD12]
		GHPERSDRIRAINLALEHERFSPLLREKAPQANEDFVLLAHPERHLTAVMSAMPEEDIAQ
		VEADTYASPATLQAALTGIGGAIAAVDAVFTGKADNAFVAARPPGHHAERDKAMGFCFFN
		NAAIAARHAQKAHGAERVAIVDWDVHHGNGTQDIFFDDPSVLFCSTHQMPLYPGSGAKDE
		TGAGNIVNAPLSMNDGSDHFRDAFRSRVLPRVADFRPDVIIISAGFDAHHRDPLAQINLV
		ADDFDWATAKLMELSEKSANNRVVSLLEGGYDLTGLAESAATHIYRLMR
		>Devosia_sp_ApaH__A2___ 71.200 4672 pos. 19 - 307 Devosia_sp_ApaH__A2___ tr|A0A024K8K1|A0A024K8K1_9RHIZ SubName: Full=Acetylspermidine deacetylase {ECO:0000313|EMBL:CDP50090.1};EC=3.5.1.48 {ECO:0000313|EMBL:CDP50090.1}; [Devosia sp. DBB001]
		GHPERAERIRAVERALADERFAPLVRRWAPSGDLSLASLVHDPEYLARLRDVRPAEGIGR
		IDEDTFISAGSLDAAATALGGALAALDAVAMGEVDNAFCAIRPPGHHAEIRNPMGFCLFN
		TVAIAAREAQRKYGAERIAIVDFDVHHGNGTQDIFKDDPTVFYASSHQMPLYPGTGSPNE
		HGVGNILNAALQAGTDGEAMRIAYLESLLPAVDAFAPDFLFISAGFDADYRDPLAQLNWK
		PEDYAWLTGKLMDIAERRCSNRIVSLLEGGYDLHGLADGVTSHVTMLQD
		>Deltaproteobacteria_bacterium_HdaH__A8___ 29.674 1907 pos. 10 - 247 Deltaproteobacteria_bacterium_HdaH__A8___ tr|A0A1V6IPU7|A0A1V6IPU7_9DELT (hdaH_2 {ECO:0000313|EMBL:OQC52462.1} OR BWX55_01612 {ECO:0000313|EMBL:OQC52462.1}) SubName: Full=Histone deacetylase-like amidohydrolase {ECO:0000313|EMBL:OQC52462.1};EC=3.5.1.- {ECO:0000313|EMBL:OQC52462.1}; [Deltaproteobacteria bacterium ADurb.Bin022]
		NKVYSSDPASALGRIQAVEKILCGKVTFVEPAAASREDILSVHTPDHVRAVEREGVYDIA
		ALAAGGAIKAAQIGLTEPCFALIRPPGHHASSGCAWGFCYFNNMSIALEKLKREGQIRKA
		FILDFDLHFGDGNVNILGGKDYVTILNPTGSNRNDYLKQVQNGLAETDADMIAVSAGFDH
		HEDDWGGLLKTEDYQYMGGLVREAARRNNGGCFGILEGGYNHTVLGKNVLAFVEGLAE
		>Verrucomicrobia_bacterium_HdaH__A7___ 54.154 3537 pos. 14 - 295 Verrucomicrobia_bacterium_HdaH__A7___ tr|A0A2V5M4A8|A0A2V5M4A8_9BACT (DMF04_04180 {ECO:0000313|EMBL:PYI78171.1}) SubName: Full=Histone deacetylase {ECO:0000313|EMBL:PYI78171.1}; [Verrucomicrobia bacterium]
		GHPERPARILQSVPLLKERHPEWQWREPRSGTDEELLHAHSRQHLTRVAHAERDFDLDTP
		AYPNIDFHARRSAGAAVESARAARGGERALSLMRPPGHHAMHDRAMGFCYFSNIAIAALD
		TLALPDSERRPTSTATAIERVAIWDFDAHHGNGTEAVVAQNEKIRFASIHQYPGWPGTGA
		KSFANIRNFPVAPYSSRSNHVRAAETALEQLLDFNPQLLLVSAGFDAYKDDPITQMTLEQ
		DDFTTFGKWLAEINTPTAVILEGGYSDELAELIDLFLSAWDS
		>Candidatu_Vecturithrixgranuli_HdaH_A5___ 55.040 3596 pos. 23 - 294 Candidatu_Vecturithrixgranuli_HdaH_A5___ tr|A0A081C2F2|A0A081C2F2_9BACT (U27_05732 {ECO:0000313|EMBL:GAK58757.1}) SubName: Full=Histone deacetylase superfamily {ECO:0000313|EMBL:GAK58757.1}; [Candidatus Vecturithrix granuli]
		THPEREERLLYTQDQLREEGVFDIEGIIEYKPEMATPEDVARTHFCFPGIDRVTTVSHFI
		SAGGAIKAAKLVLEKQTEKAFALVRPPGHHAMKVVHGNRGFCNINIEAVMIEYIREHYGP
		KRIAIVDTDCHHGDGTQDIYWHDPEVLYISLHQDGRTLYPGTGFPSELGGPNALGKNINI
		PLPPGTSDEGFLYVIDHVVLPILQDFQPDLVINSAGQDNHYTDPITNMNFSAQGYAQLNE
		KLNPDIAVLEGGYSIQGALPYINAGIVLAMAG
		>Thioploca_ingrica_DAC__A4___ 72.612 4766 pos. 19 - 306 Thioploca_ingrica_DAC__A4___ tr|A0A090BV44|A0A090BV44_9GAMM (THII_1914 {ECO:0000313|EMBL:BAP56211.1}) SubName: Full=Deacetylase {ECO:0000313|EMBL:BAP56211.1}; [Thioploca ingrica]
		GHPERASRINAIEDQLQASRLLELVRYYEAPLATRAQLTRVHDSEYIDTILNFTDKSGVV
		YLDPDTVLMSATPQAALRAAGAMIQAVDLVLMDQHKVAFCNIRPPGHHALRHRAMGFCFF
		NNVAVGAAHAIEKYGLNRVAIVDFDVHHGNGTEDIFAHEPRVMLCSTFQHPFYPYCGADT
		MSNHIINVPLAAGTGGDKFREAVLMHWIPNLYKFAPQLILISAGFDAHAEDDMSQLRLRE
		NDYAWVTREILVIADKYAQGRVISTLEGGYELQSLGRSVAAHLKVLMR
		>Azospirillum_lipoferum_AcuC__B1___ 58.434 3822 pos. 25 - 315 Azospirillum_lipoferum_AcuC__B1___ A0A1X7Q6T6_AZOLI (SAMN02982994_5227 {ECO:0000313|EMBL:SMH59892.1}) RecName: Full=Acetoin utilization protein AcuC {ECO:0000256|ARBA:ARBA00020218}; [Azospirillum lipoferum]
		KHPLAIPRVSTVIDLSRAMGWLPETRYLDTHVATERELARFHTPDYIAALRRAEAEQRVD
		AETGARHNLGKLENPVFPEMYRRPATSAGSAIQAARLLLERPSGIVYAPASGTHHARAGR
		ASGFCYFNAPVLGILELLDQGVQRVLYVDLDAHHGDGVEEAFAEDGRVLTVSVHEEGRWP
		RTGKAEDRHAVQARNLPVPPGFNDSEMAYLMEKAILPLGRAFRPEVLVIQTGADALAEDP
		LSRLELSNRALWDSVAALLPLAPRILVVGGGGYNPWSVGRCWAGIWAVLNG
		>Dictyoglomus_turgidum_AcuC__B4___ 58.855 3850 pos. 22 - 313 Dictyoglomus_turgidum_AcuC__B4___ B8DYU0_DICTD (Dtur_0141 {ECO:0000313|EMBL:ACK41472.1}) RecName: Full=Acetoin utilization protein AcuC {ECO:0000256|ARBA:ARBA00020218}; [Dictyoglomus turgidum]
		PHPMNRRRLESFDSEFKKFSNLSNVESPEMASYDEITLFHTKSYTDLVKEKSKTGEGYLD
		YGDTPAFLGCYEAASYVVGSTLKGIRLIVEGKYKRVFVPMAGLHHARRNSASGFCIFNDI
		GVAIEYLRKNYGIKNILYVDIDAHHGDGVFYEYVDDPHLFIADVHEDGRFLYPGTGRRDE
		RGEKQAYGTKLNIPLLPGSGDDELLLAFEEVKNFAWEVKIEFIILQAGVDGISGDPITHL
		NYSIEGYGKFVEGMVDVANQTCGGKILILGGGGYNPENTKNGWMRVLRVIYG
		>Micrococcus_terreus_AcuC__B5___ 66.004 4326 pos. 27 - 328 Micrococcus_terreus_AcuC__B5___ A0A1I7MDS0_9MICC (SAMN04487966_1013 {ECO:0000313|EMBL:SFV19990.1}) RecName: Full=Acetoin utilization protein AcuC {ECO:0000256|ARBA:ARBA00020218}; [Micrococcus terreus]
		AHPMAPVRLELTHALAEQLDVFEAQNIQLVTPPEATDEQLQLVHSPEFIQAVRSCSCGDG
		TDRQDLGLGTEDNPVFEGLHAAAARIAGGSMRAAEMIWSGEVQHAVNFAGGMHHAHRDSA
		SGFCIYNDCALAIQRLLDLGAERVAYVDLDAHHGDGVESIFWDDPRVLTISVHETGISLF
		PGTGFANNAGGQDALGTAVNVALPPGTGDSGFLRSVHAVVPQLLQAFDPQALVTQHGCDG
		HRDDPLTNLMMSVDGQRQLVLDAADWARDFAQDRWLATGGGGYSPFTVVPRTWTHLIGAA
		AG
		>Chloroflexus_aggregans_HdaH__C1___ 58.780 3845 pos. 16 - 297 Chloroflexus_aggregans_HdaH__C1___ B8G9Y7_CHLAD (Cagg_1601 {ECO:0000313|EMBL:ACL24502.1}) SubName: Full=Histone deacetylase superfamily {ECO:0000313|EMBL:ACL24502.1}; [Chloroflexus aggregans]
		GHRFPMEKYALLRERVIAENIVSLDRLHVPEPASVDELVRVHTPAYIERVMTGRLTGAEI
		RRIGFPWSPQMVERSRRSAGATIAACRVALQEGVGVNLAGGTHHAFADAGAGYCVFNDAA
		VAARAMQAEGRVRQIAIIDCDVHQGDGTAAIFADDPTVFTFSIHGAHNFPFRKQQSDLDI
		ALPDATGDAAYLDALEWGLRQTFATAKPDLVIYLAGADPYYDDRLGRLSLTKAGLAERDR
		LVFGYCRSAGVPVAVTMAGGYARQINDTVDIHAHTVAAASLG
		>Flavobacterium_indicum_HdaH__C2___ 53.223 3475 pos. 17 - 297 Flavobacterium_indicum_HdaH__C2___ H8XRQ2_FLAIG (KQS_12915 {ECO:0000313|EMBL:CCG54486.1}) SubName: Full=Histone deacetylase family protein {ECO:0000313|EMBL:CCG54486.1}; [Flavobacterium indicum]
		GHRFPMIKYELLPQQLLYEGTVVDRQFFSPELPNLEDIIAVHDKKYVQQLLDLTLDPRAV
		RKIGFPLSSELIEREFRLAQGTIEGAKNACIDKIAFNIAGGTHHAYSNRGEAFCLLNDQA
		IAAQYLLNQKLAKQILIIDLDVHQGNGTAEIFQNNPRVFTFSVHGKSNYPFKKEQSDLDI
		ALPDQTSDADYLALISKEIPKLIQQVQPDFIFYLSGVDILATDKLGKLGCTINGCKERDV
		IVFENCLKFQIPVQVSMGGGYSPDIKTIIEAHANTYRVANS
		>Sphingobium_sp_AcuC__C4___ 54.485 3559 pos. 17 - 295 Sphingobium_sp_AcuC__C4___ J2CZ99_9SPHN (PMI04_02454 {ECO:0000313|EMBL:EJK82549.1}) SubName: Full=Deacetylase, histone deacetylase/acetoin utilization protein {ECO:0000313|EMBL:EJK82549.1}; [Sphingobium sp. AP49]
		GQQPRFDKYGLIMDMVHDMAVPKHVHRPEPMPRHWIAAVHDPAYVDEVLALAVPPDKERR
		IGFPVTEAVMRRSLLSPGGTWMAARLALTHGYAANGAGGSHHALADTGAGYCIFNDLAIA
		ANRLIAEGDAAHILILDLDVHQGDGTASLMAGRGDVFTLSIHAERNFPVRKARSTLDLGL
		ADGTGDAEYLAALADILPRVLDDFMPDLILYQAGIDSHVDDRLGRLALTDAGLDARDRMV
		MRAARARRIPLASTVGGGYGPDRDAIARRHVACMLRLAE
		>Azotobacter_vinelandii_AcuC__C5___ 56.392 3686 pos. 28 - 308 Azotobacter_vinelandii_AcuC__C5___ C1DNL9_AZOVD (Avin_10030 {ECO:0000313|EMBL:ACO77235.1}) SubName: Full=Histone deacetylase superfamily {ECO:0000313|EMBL:ACO77235.1}; [Azotobacter vinelandii]
		GHRFPMEKFRLLRDHLVDSGLTSDAELRRPEPCPTDILALAHDPAYIERYCSGALSREEL
		RRLGLPWTPALARRTVLAVGGSLLAAELALEHGLACHLAGGTHHAHHDHPSGFCIFNDLA
		VVSRYLLASGRVGRVLIFDCDVHQGDGTARILEDTPEAITVSLHCEQNFPARKARSDWDI
		GLPRGMGDADYLKVVDDALNYLLPLYQPDLVLYDAGVDVHQDDALGYLALSDAGLAARDG
		AVLRHCLARGIAVLGVIGGGYDRDRAALARRHGILHHGAAR
		>Shewanella_woodyi_HdaH__C6___ 54.725 3575 pos. 18 - 303 Shewanella_woodyi_HdaH__C6___ B1KFI3_SHEWM (Swoo_3900 {ECO:0000313|EMBL:ACA88158.1}) SubName: Full=Histone deacetylase superfamily {ECO:0000313|EMBL:ACA88158.1}; [Shewanella woodyi]
		GHRYPIMKYQYLYDFIIKKSETDSNWQQRLAFFSPKALTADEVKQVHGDEYVEQLMTGTL
		AANKMRRIGFPWSEELMQRTLTSAAGTVLAAIKAIEHGVAIHLSGGYHHAHKDFGSGFCL
		LNDLVLAAHFGLQRENIDKVLIIDSDVHQGDGTATLCQERDDIITLSFHCDKNFPARKPD
		SDLDLPLTRGTDDDSFLATFKQVVEMAVNLHQPDLIIYDAGVDIHQDDELGYLNISTQAI
		YQRDHFLFDTMKQRGIPVAAVVGGGYRTEQSALVPIHFQLIQAAFD
		>Ralstonia_insidiosa_ApaH__D1___ 60.687 3972 pos. 25 - 342 Ralstonia_insidiosa_ApaH__D1___ A0A191ZTI7_9RALS (A9Y76_02500 {ECO:0000313|EMBL:ANJ71418.1}) SubName: Full=Acetylpolyamine aminohydrolase {ECO:0000313|EMBL:ANJ71418.1}; [Ralstonia insidiosa]
		TPQEVPDRARNLLQAARDLGFTIAQPEDHGLAPLTAVHGEPYLRFLQDAHTDWRRLPEDW
		GDEVMSNIFVREPNALRGVLAQAARYLADGSCPVGANTWRSAYWSAQSAAAGAQAILNGE
		RLAYALCRPPGHHARREAAGGFCYLNNAAVAAQALLGQFGAKYKRVAILDTDMHHGQGIQ
		EIFYDRADVLYVSIHGDPTNFYPVVAGFDDERGAGDGEGLNINLPMPHRSPESVFFDKLG
		VALAALERFQPDALVLSLGFDIYREDPQSQVDVSTEGFGRLGATVGALGLPTLVVQEGGY
		HLATLAQNAAAFFSGLQS
		>Fervidobacterium_pennivorans_HdaH__D2___ 59.396 3886 pos. 32 - 326 Fervidobacterium_pennivorans_HdaH__D2___ A0A172T1R4_FERPE (JM64_01980 {ECO:0000313|EMBL:ANE40904.1}) SubName: Full=Histone deacetylase {ECO:0000313|EMBL:ANE40904.1}; [Fervidobacterium pennivorans]
		RNPENPSRLKLVLNYLQENFQAIQPFEFGEEHILKVHSEKYFNYLVKKSQEVEDEYLPEV
		FFVDQIFDTGTPIKKEIFFAAKRAVDIVLSATKYAFEQKVITYALTRPPGHHAMVNYGGG
		YCYFNNAAVAARYLEEKGMRVAVLDLDFHHGNGTQDIFYKDPNVLYVSIHGDPRKFYPWF
		SGYETECGEGNAYGTNLNIPLPENSDINAYGEALKKAIQKLKDFKPDALMISFGTDTHIK
		DPVGRFALLSEDYKTIGSSISNSLVIDYLIIVHEGGYNSRSNLVAVKNFLAGLLG
		>HDAC8_XENTR 62.670 4104 pos. 22 - 316 sp|B1H369|HDAC8_XENTR (hdac8) RecName: Full=Histone deacetylase 8;Short=HD8;EC=3.5.1.98 {ECO:0000250|UniProtKB:Q9BY41};AltName: Full=Protein deacetylase HDAC8 {ECO:0000305};EC=3.5.1.- {ECO:0000250|UniProtKB:Q9BY41};AltName: Full=Protein decrotonylase HDAC8 {ECO:0000305};EC=3.5.1.- {ECO:0000250|UniProtKB:Q9BY41}; [Xenopus tropicalis]
		VQSKVPRRASMVHSLIEAYGLLKEMRVVKPKVASMEEMAAFHTDSYLQHLHKVSEEGDND
		DPETLEYGLGYDCPITEGIYDYAAAVGGATLTAAEQLMAGKTRIAINWPGGWHHAKKDEA
		SGFCYLNDAVLGILKLREKFDRVLYVDMDLHHGDGVEDAFSFTSKVMTVSLHKFSPGFFP
		GTGDVSDIGLGKGRYYSVNVPLQDGIQDEKYYQICEGVLKEVFTTFNPEAVVLQLGADTI
		AGDPMCSFNMTPQGIGKCLKYVLQWQLPTLILGGGGYHLPNTARCWTYLTALIVG
		>HDAC8_RAT 60.447 3956 pos. 30 - 324 sp|B1WC68|HDAC8_RAT (Hdac8) RecName: Full=Histone deacetylase 8;Short=HD8;EC=3.5.1.98 {ECO:0000250|UniProtKB:Q9BY41};AltName: Full=Protein deacetylase HDAC8 {ECO:0000305};EC=3.5.1.- {ECO:0000250|UniProtKB:Q9BY41};AltName: Full=Protein decrotonylase HDAC8 {ECO:0000305};EC=3.5.1.- {ECO:0000250|UniProtKB:Q9BY41}; [Rattus norvegicus]
		SLVKVPKRASMVHSLIEAYALHKQMRIVKPKVASMEEMATFHTDAYLQHLQKVSQEGDED
		HPDSIEYGLGYDCPATEGIFDYAAAIGGGTITAAQCLIDGKCKVAINWSGGWHHAKKDEA
		SGFCYLNDAVLGILRLRRKFDRILYVDLDLHHGDGVEDAFSFTSKVMTVSLHKFSPGFFP
		GTGDMSDVGLGKGRYYSVNVPIQDGIQDEKYYHICESVLKEVYQAFNPKAVVLQLGADTI
		AGDPMCSFNMTPVGIGKCLKYVLQWQLATLILGGGGYNLANTARCWTYLTGVILG
		>HDA10_DANRE 68.137 4468 pos. 25 - 325 sp|F1QCV2|HDA10_DANRE (hdac10) RecName: Full=Polyamine deacetylase HDAC10;EC=3.5.1.48 {ECO:0000269|PubMed:28516954};EC=3.5.1.62 {ECO:0000269|PubMed:28516954};AltName: Full=Histone deacetylase 10; [Danio rerio]
		CEIEVPERLTVSYEALRTHGLAQRCKAVPVRQATEQEILLAHSEEYLEAVKQTPGMNVEE
		LMAFSKKYNDVYFHQNIYHCAKLAAGATLQLVDSVMKREVRNGMALVRPPGHHSQRSAAN
		GFCVFNNVAIAALYAKKNYNLNRILIVDWDVHHGQGIQYCFEEDPSVLYFSWHRYEHQSF
		WPNLPESDYSSVGKGKGSGFNINLPWNKVGMTNSDYLAAFFHVLLPVAYEFDPELVIVSA
		GFDSAIGDPEGEMCALPEIFAHLTHLLMPLAAGKMCVVLEGGYNLTSLGQSVCQTVHSLL
		G
		>PHD1_SCHPO 63.826 4181 pos. 44 - 339 sp|O13298|PHD1_SCHPO (phd1 OR hda1 OR SPAC3G9.07c) RecName: Full=Histone deacetylase phd1;EC=3.5.1.98 {ECO:0000269|PubMed:9781677}; [Schizosaccharomyces pombe]
		KHPMKPHRITITNHLVMGYGLHNKMSVFSPRMATFGEMSEFHREDYLDFLKRVTPDNAEQ
		FADKFQQFNIGDDCPVFDGTYEFSQRSAGASLDASRKLVQGQTDIAINWSGGLHHAKRGE
		ASGFCYVNDIVLAILNMLRFFPRVLYIDIDIHHGDGVQQAFYESDRVLTVSFHKYNGDFF
		PATGNFDENGVKGGKYFALNVPLEDGIGDEQYTSLFKSIIEPTINTFQPSAIVLQCGADS
		LGYDRLGVFNLSIHAHGECVRFTRSFNIPMLVVGGGGYTLRNVARAWCYETSICVN
		>HDA4_CAEEL 67.326 4414 pos. 482 - 798 sp|O17323|HDA4_CAEEL (hda-4 OR hda-7 OR C10E2.3) RecName: Full=Histone deacetylase 4;EC=3.5.1.98;AltName: Full=CeHDA-7;AltName: Full=Histone deacetylase 7; [Caenorhabditis elegans]
		SHVENGGRIQSIWSKLIEHGHVQKCEKVTAKKASLEQLQLVHSQTYTTFFAVSPTACLKI
		DANSLPLKRFLQLPCGGIGVDSDTYFNDASTQTAARLAAGTLIELSSQVAEGRLKNGFAC
		IRPPGHHAEHEQAMGFCFFNNVAVAVKVLQTKYPAQCAKIAIIDWDVHHGNGTQLSFEND
		PNVLYMSLHRHDKGNFFPGTGSVTEVGKNDAKGLTVNVPFSGDVMRDPEYLAAWRTVIEP
		VMASFCPDFIIVSAGFDACHGHPNALGGYEVTPEMFGYMTKSLLNYASGKVVLALEGGYD
		LKSISEAAQQCVQALIG
		>HDA1_CAEEL 62.865 4117 pos. 31 - 325 sp|O17695|HDA1_CAEEL (hda-1 {ECO:0000312|WormBase:C53A5.3} OR C53A5.3 {ECO:0000312|WormBase:C53A5.3}) RecName: Full=Histone deacetylase 1;EC=3.5.1.98; [Caenorhabditis elegans]
		GHVMKPHRIRMTHHLVLNYGLYRNLEIFRPFPASFEDMTRFHSDEYMTFLKSANPDNLKS
		FNKQMLKFNVGEDCPLFDGLYEFCQLSSGGSLAAATKLNKQKVDIAINWMGGLHHAKKSE
		ASGFCYTNDIVLGILELLKYHKRVLYVDIDVHHGDGVEEAFYTTDRVMTVSFHKYGDFFP
		GTGDLKDIGAGKGKLYSVNVPLRDGITDVSYQSIFKPIMTKVMERFDPCAVVLQCGADSL
		NGDRLGPFNLTLKGHGECARFFRSYNVPLMMVGGGGYTPRNVARCWTYETSIAVD
		>Y1194_METTH 70.404 4619 pos. 16 - 301 sp|O27262|Y1194_METTH (MTH_1194) RecName: Full=Probable deacetylase MTH_1194 {ECO:0000305};EC=3.5.1.- {ECO:0000250|UniProtKB:Q48935}; [Methanothermobacter thermautotrophicus]
		GHVENSGRTRAILRAIESSDLSPRFVEPGMAGIDDILMVHSSTHVEYLEVFAGRGGGWLD
		YDTYMTPESFSVARLSAGGAMLAAEEALRDGWSYSLGRPPGHHATYDRSMGFCIFNNIAI
		AIEHARRNLGVSRPLVLDFDVHHGNGTSSIFYRDRDVMYISIHQDPRTLFPGTGFIDETG
		SGEGEGFNLNIPMPRGSGNREYLWILGMILPAVLEGFRPDMIFVSAGFDAHRRDPLAEIM
		VDEEFFSWIGWFIHQTGLPCTAVLEGGYDPEALGRSNIAFMRGLDG
		>Y130_ARCFU 78.830 5180 pos. 19 - 312 sp|O30107|Y130_ARCFU (AF_0130) RecName: Full=Probable deacetylase AF_0130 {ECO:0000305};EC=3.5.1.- {ECO:0000250|UniProtKB:Q48935}; [Archaeoglobus fulgidus]
		THPERRERLAYTMDQLREEGIFESERIVLLEPFKASLEDVLEVHTEEYVRFLEMESKKGG
		IIDFDTNIPVGVFDRALLAAGGAIRAAQAVLNKECENAFAMIRPPGHHAKPYIGAGFCYL
		NNMAIMVKWLLKQGFERIAILDWDAHHGDGTQEIFYNDDRVLFISTHQMPLYPGTGYPEE
		CGTGKGEGYTVNIPLPPGTGDEGYMMVIDEIIEPVVNEFKPQFIAISAGQDNHFTDPITS
		LALTARGYAEMMRRAVAMAEKHCDGRLVAVLEGGYSVEGALPYTNLGIIAAMAG
		>HDA1B_XENLA 64.457 4223 pos. 27 - 321 sp|O42227|HDA1B_XENLA (hdac1-b) RecName: Full=Probable histone deacetylase 1-B;Short=HD1-B;EC=3.5.1.98 {ECO:0000269|PubMed:10454532};AltName: Full=Protein deacetylase HDAC1-B;EC=3.5.1.- {ECO:0000250|UniProtKB:Q13547};AltName: Full=Protein decrotonylase HDAC1-B;EC=3.5.1.- {ECO:0000250|UniProtKB:Q13547};AltName: Full=RPD3 homolog; [Xenopus laevis]
		GHPMKPHRIRMTHNLLLNYGLYRKMEIYRPHKASAEEMTKYHSDDYIKFLRSIRPDNMSE
		YSKQMQRFNVGEDCPVFDGLFEFCQLSTGGSVASAVKLNKQQTDISVNWSGGLHHAKKSE
		ASGFCYVNDIVLAILELLKYHQRVVYIDIDIHHGDGVEEAFYTTDRVMSVSFHKYGEYFP
		GTGDLRDIGAGKGKYYAVNYPLRDGIDDESYEAIFKPVMTKVMEMFQPSAVVLQCGADSL
		SGDRLGCFNLTIKGHAKCVEFIKTFNLPMLMLGGGGYTIRNVARCWTYETAVALD
		>CLR6_SCHPO 65.373 4284 pos. 24 - 318 sp|O59702|CLR6_SCHPO (clr6 OR SPBC36.05c) RecName: Full=Histone deacetylase clr6;EC=3.5.1.98;AltName: Full=Cryptic loci regulator 6; [Schizosaccharomyces pombe]
		QHPMKPHRVRMVHNLVVNYNLYEKLNVITPVRATRNDMTRCHTDEYIEFLWRVTPDTMEK
		FQPHQLKFNVGDDCPVFDGLYEFCSISAGGSIGAAQELNSGNAEIAINWAGGLHHAKKRE
		ASGFCYVNDIALAALELLKYHQRVLYIDIDVHHGDGVEEFFYTTDRVMTCSFHKFGEYFP
		GTGHIKDTGIGTGKNYAVNVPLRDGIDDESYESVFKPVISHIMQWFRPEAVILQCGTDSL
		AGDRLGCFNLSMKGHSMCVDFVKSFNLPMICVGGGGYTVRNVARVWTYETGLLAG
		>HDAC3_MOUSE 60.898 3986 pos. 21 - 316 sp|O88895|HDAC3_MOUSE (Hdac3 {ECO:0000303|PubMed:10491319 OR ECO:0000312|MGI:MGI:1343091}) RecName: Full=Histone deacetylase 3 {ECO:0000305};Short=HD3;EC=3.5.1.98 {ECO:0000305|PubMed:23911289, ECO:0000305|PubMed:30279482};AltName: Full=Protein deacetylase HDAC3;EC=3.5.1.- {ECO:0000250|UniProtKB:O15379};AltName: Full=Protein deacylase HDAC3;EC=3.5.1.- {ECO:00…
		GHPMKPHRLALTHSLVLHYGLYKKMIVFKPYQASQHDMCRFHSEDYIDFLQRVSPTNMQG
		FTKSLNAFNVGDDCPVFPGLFEFCSRYTGASLQGATQLNNKICDIAINWAGGLHHAKKFE
		ASGFCYVNDIVIGILELLKYHPRVLYIDIDIHHGDGVQEAFYLTDRVMTVSFHKYGNYFF
		PGTGDMYEVGAESGRYYCLNVPLRDGIDDQSYKHLFQPVISQVVDFYQPTCIVLQCGADS
		LGCDRLGCFNLSIRGHGECVEYVKSFNIPLLVLGGGGYTVRNVARCWTYETSLLVE
		>Y1628_SYNP2 56.557 3697 pos. 18 - 300 sp|P28606|Y1628_SYNP2 (SYNPCC7002_A1628) RecName: Full=Uncharacterized protein SYNPCC7002_A1628; [Synechococcus sp]
		EHRFPMPKFRLLHGLLLEDGVIQPEQVYQPQLPDRAWLELVHEPDYVTAYCQGTLTPKAQ
		RRIGLPWSAGVVQRTLTAVGGTILTAQLALEHGLACNTAGGTHHAFPGYGSGFCILNDLA
		IATRTIQQRGLAQRILIVDLDVHQGDGTAFIFQDDPTVFTFSMHCEVNFPSQKQRSDLDL
		GLPEGLDDDGYLQILAHHLEDLLSQVKPDLVFYDAGVDTHVGDRLGKLAMTNTGLYRRER
		LVLSTCLAAGYPVACVIGGGYAKNIHDLVYRHSLLHRAARDVY
		>HDAC1_CHICK 65.223 4274 pos. 27 - 321 sp|P56517|HDAC1_CHICK (HDAC1 OR HDAC1A) RecName: Full=Histone deacetylase 1;Short=HD1;EC=3.5.1.98 {ECO:0000250|UniProtKB:Q13547};AltName: Full=Protein deacetylase HDAC1;EC=3.5.1.- {ECO:0000250|UniProtKB:Q13547};AltName: Full=Protein decrotonylase HDAC1;EC=3.5.1.- {ECO:0000250|UniProtKB:Q13547}; [Gallus gallus]
		GHPMKPHRIRMTHNLLLNYGLYRKMEIYRPHKANAEEMTKYHSDDYIKFLRSIRPDNMSE
		YSKQMQRFNVGEDCPVFDGLFEFCQLSAGGSVASAVKLNKQQTDIAVNWAGGLHHAKKSE
		ASGFCYVNDIVLAILELLKYHQRVLYIDIDIHHGDGVEEAFYTTDRVMTVSFHKYGEYFP
		GTGDLRDIGAGKGKYYAVNYPLRDGIDDESYEAIFKPVISKVMETFQPSAVVLQCGSDSL
		SGDRLGCFNLTIKGHAKCVEFVKSFNLPMLMLGGGGYTIRNVARCWTYETAVALD
		>HDAC1_STRPU 63.285 4145 pos. 26 - 320 sp|P56518|HDAC1_STRPU (HDAC1) RecName: Full=Histone deacetylase 1;Short=HD1;EC=3.5.1.98; [Strongylocentrotus purpuratus]
		GHPMKPHRIRMTHNLILNYGLYRKMEIYRPHKAVMEEMTKYHSDDYVKFLRTIRPDNMSE
		YTKQMQRFNVGEDCPVFDGLYEFCQLSSGGSVAGAVKLNKQQTDIAINWAGGLHHAKKSE
		ASGFCYVNDIVLAILELLKYHQRVLYIDIDIHHGDGVEEAFYTTDRVMTVSFHKYGEYFP
		GTGDLRDIGAGKGKYYAVNFPLRDGIDDESYDKIFKPIMCKVMEMYQPSAICLQCGADSL
		SGDRLGCFNLTLKGHAKCVEFMKQYNLPLLLMGGGGYTIRNVARCWTYETSTALG
		>HDAC2_CHICK 62.009 4060 pos. 28 - 322 sp|P56519|HDAC2_CHICK (HDAC2) RecName: Full=Histone deacetylase 2;Short=HD2;EC=3.5.1.98 {ECO:0000250|UniProtKB:Q92769};AltName: Full=Protein deacylase HDAC2 {ECO:0000305};EC=3.5.1.- {ECO:0000250|UniProtKB:Q92769}; [Gallus gallus]
		GHPMKPHRIRMTHNLLLNYGLYRKMEIYRPHKATAEEMTKYHSDEYIKFLRSIRPDNMSE
		YSKQMQRFNVGEDCPVFDGLFEFCQLSTGGSVAGAVKLNRQQTDMAVNWAGGLHHAKKSE
		ASGFCYVNDIVLAILELLKYHQRVLYIDIDIHHGDGVEEAFYTTDRVMTVSEVSMVNNFP
		GTGDLRDIGAGKGKYYAVNFPMRDGIDDESYGQIFKPIISKVMEMYQPSAVVLQCGADSL
		SGDRLGCFNLTVKGHAKCVEVVKTFNLPLLMLGGGGYTIRNVARCWTYETAVALD
		>HDAC3_CHICK 61.483 4025 pos. 21 - 316 sp|P56520|HDAC3_CHICK (HDAC3) RecName: Full=Histone deacetylase 3;Short=HD3;EC=3.5.1.98 {ECO:0000250|UniProtKB:O15379};AltName: Full=Protein deacetylase HDAC3;EC=3.5.1.- {ECO:0000250|UniProtKB:O15379};AltName: Full=Protein deacylase HDAC3;EC=3.5.1.- {ECO:0000250|UniProtKB:O15379}; [Gallus gallus]
		GHPMKPHRLALTHSLVLHYGLYKKMIVFKPYQASQHDMCRFHSEDYIDFLQRVSPNNMQG
		FTKSLNAFNVGDDCPVFPGLFEFCSRYTGASLQGATQLNNKICDIAINWAGGLHHAKKFE
		ASGFCYVNDIVIGILELLKYHPRVLYIDIDIHHGDGVQEAFYLTDRVMTVSFHKYGNYFF
		PGTGDMYEVGAESGRYYALNVPLRDGIDDQSYKHLFQPVINQVVDYYQPTCIVLQCGADS
		LGRDRLGCFNLSIRGHGECVEYVKSFNIPLLVLGGGGYTVRNVARCWTYETSLLVD
		>HDA19_MAIZE 62.940 4122 pos. 41 - 334 sp|P56521|HDA19_MAIZE RecName: Full=Probable histone deacetylase 19;EC=3.5.1.98;AltName: Full=RPD3 homolog; [Zea mays]
		GHPMKPHRIRMTHSLLARYGLLNQMQVYRPNPARERELCRFHAEEYINFLRSVTPETQQD
		QIRLLKRFNVGEECPVLDGLYSFCQTYAGASVGGAVKFNHGHDIAINWSGGLHHAKKCEA
		SGFCYVNDIVLAILELLKHHERVLYVDIDIHHGDGVEEAFYTTDRVMTVSFHKFGDYFPG
		TGDIRDIGHSKGKYYSLNVPLDDGIDDESYQSLFKPIMGKVMEVFRPGAVVLQCGADSLS
		GDRLGCFNLSIKGHAECVRYMRSFNVPLLLLGGGGYTIRNVARCWCYETGVALG
		>CLR3_SCHPO 73.288 4811 pos. 76 - 385 sp|P56523|CLR3_SCHPO (clr3 OR SPBC800.03) RecName: Full=Histone deacetylase clr3;EC=3.5.1.98 {ECO:0000269|PubMed:17289569};AltName: Full=Cryptic loci regulator 3; [Schizosaccharomyces pombe]
		DHPEDPRRVLRVFEAIKKAGYVSNVPSPSDVFLRIPAREATLEELLQVHSQEMYDRVTNT
		EKMSHEDLANLEKISDSLYYNNESAFCARLACGSAIETCTAVVTGQVKNAFAVVRPPGHH
		AEPHKPGGFCLFNNVSVTARSMLQRFPDKIKRVLIVDWDIHHGNGTQMAFYDDPNVLYVS
		LHRYENGRFYPGTNYGCAENCGEGPGLGRTVNIPWSCAGMGDGDYIYAFQRVVMPVAYEF
		DPDLVIVSCGFDAAAGDHIGQFLLTPAAYAHMTQMLMGLADGKVFISLEGGYNLDSISTS
		ALAVAQSLLG
		>ACUC_STAAM 64.157 4203 pos. 24 - 325 sp|P64375|ACUC_STAAM (acuC OR SAV1735) RecName: Full=Acetoin utilization protein AcuC; [Staphylococcus aureus]
		QHPFNQMRLKLTTELLLNANLLSPEQIVQPRIATGDELMLIHKYDYVEAIKHASHGIISE
		DEAKKYGLNDEENGQFKHMHRHSATIVGGALTLADLIMSGKVLNGCHLGGGLHHAQPGRA
		SGFCIYNDIAITAQYIAKEYNQRVLIIDTDAHHGDGTQWSFYADNHVTTYSIHETGKFLF
		PGSGHYTERGEDIGYGHTVNVPLEPYTEDASFLECFKLTVEPVVKSFKPDIILSVNGVDI
		HYRDPLTHLNCTLHSLYEIPYFVKYLADSYTNGKVIMFGGGGYNIWRVVPRAWSHVFLSL
		ID
		>HDAC2_MOUSE 63.991 4192 pos. 28 - 322 sp|P70288|HDAC2_MOUSE (Hdac2 {ECO:0000312|MGI:MGI:1097691} OR Yy1bp) RecName: Full=Histone deacetylase 2 {ECO:0000305};Short=HD2;EC=3.5.1.98 {ECO:0000269|PubMed:18754010, ECO:0000305|PubMed:30279482};AltName: Full=Protein deacylase HDAC2 {ECO:0000305};EC=3.5.1.- {ECO:0000269|PubMed:30279482};AltName: Full=YY1 transcription factor-binding protein; [Mus muscul…
		GHPMKPHRIRMTHNLLLNYGLYRKMEIYRPHKATAEEMTKYHSDEYIKFLRSIRPDNMSE
		YSKQMQRFNVGEDCPVFDGLFEFCQLSTGGSVAGAVKLNRQQTDMAVNWAGGLHHAKKSE
		ASGFCYVNDIVLAILELLKYHQRVLYIDIDIHHGDGVEEAFYTTDRVMTVSFHKYGEYFP
		GTGDLRDIGAGKGKYYAVNFPMRDGIDDESYGQIFKPIISKVMEMYQPSAVVLQCGADSL
		SGDRLGCFNLTVKGHAKCVEVAKTFNLPLLMLGGGGYTIRNVARCWTYETAVALD
		>Y245_SYNY3 66.454 4356 pos. 18 - 304 sp|P72702|Y245_SYNY3 (slr0245) RecName: Full=Uncharacterized protein slr0245; [Synechocystis sp]
		THPECPARLTAIATALRKMPGANYLHWQKPSPVTWNLDPYILRCHSQEYLNKLAKLAELG
		GGSLDADTPVSPQSYDVARLAVRAWLDGVDHVLNQREAVFVLARPPGHHAIRNTGMGFCL
		LNNVAIAAHYALTRPGVERVAILDWDVHHGNGTEALVDHNPRIFYCSLHQFPCYPGTGAA
		GDRGQHDNVLNIPLKPGGDGKVYREAFEHKVLPFLRQVKPDLLLVSAGYDANHSDPLAYM
		NLIPEDYGMMTHYLMEISPYPVLGLEGGYHLPSLAKSVVETLKPLLF
		>HDAC4_CHICK 68.287 4478 pos. 670 - 990 sp|P83038|HDAC4_CHICK (HDAC4) RecName: Full=Histone deacetylase 4 {ECO:0000250|UniProtKB:P56524};Short=HD4;EC=3.5.1.98 {ECO:0000250|UniProtKB:P56524}; [Gallus gallus]
		SHPEHAGRIQSIWSRLQETGLRGKCECIRGRKATLEELQTVHSEAHTLLYGTNPLNRQKL
		DSKKLLGSLTSMFVRLPCGGVGVDSDTIWNEVHSSGAARLAVGCVIELVFKVATGELKNG
		FAVVRPPGHHAEESTPMGFCYFNSVAIAAKLLQQRLNVSKILIVDWDVHHGNGTQQAFYN
		DPNVLYISLHRYDDGNFFPGSGAPDEVGTGAGVGFNVNMAFTGGLDPPMGDTEYLTAFRT
		VVMPIANEFAPDVVLVSSGFDAVEGHPTPLGGYNLSAKCFGYLTKQLMGLAGGRVVLALE
		GGHDLTAICDASEACVSALLG
		>HDA2_CAEEL 59.981 3925 pos. 47 - 342 sp|Q09440|HDA2_CAEEL (hda-2 OR C08B11.2) RecName: Full=Putative histone deacetylase 2;EC=3.5.1.98; [Caenorhabditis elegans]
		LHPMKPQRLVVCNDLVVSYEMPKYMTVVESPKLDAADISVFHTEDYVNFLQTVTPKLGLT
		MPDDVLRQFNIGEDCPIFAGLWDYCTLYAGGSVEGARRLNHKMNDIVINWPGGLHHAKKS
		EASGFCYVNDIVLGILELLKYHKRVLYIDIDIHHGDGVQEAFNNSDRVMTVSFHRFGQYF
		PGSGSIMDKGVGPGKYFAINVPLMAAIRDEPYLKLFESVISGVEENFNPEAIVLQCGSDS
		LCEDRLGQFALSFNAHARAVKYVKSLGKPLMVLGGGGYTLRNVARCWALETGVILG
		>HDAC8_BOVIN 58.960 3857 pos. 30 - 324 sp|Q0VCB2|HDAC8_BOVIN (HDAC8) RecName: Full=Histone deacetylase 8;Short=HD8;EC=3.5.1.98 {ECO:0000250|UniProtKB:Q9BY41};AltName: Full=Protein deacetylase HDAC8 {ECO:0000305};EC=3.5.1.- {ECO:0000250|UniProtKB:Q9BY41};AltName: Full=Protein decrotonylase HDAC8 {ECO:0000305};EC=3.5.1.- {ECO:0000250|UniProtKB:Q9BY41}; [Bos taurus]
		SLAKVPKRASMVHSLIEAYALHKQMRIVKPKVASMEEMASFHTDAYLQHLQKVSEDGDDD
		HPDSIEYGLGYDCPATEGIFDYAAAVGGATITAAQCLIDGMCKVAINWSGGWHHAKKDEA
		SGFCYLNDAVLGILRLRRKFDRILYVDLDLHHGDGVEDAFSFTSKVMTVSLHKFSPGFFP
		GTGDVSDVGLGKGRYYSVNVPIQDCIQDERYYHICESVLKEVYIAFNPKAVVLQLGADTI
		AGDPMCSFNMTPVGIGKCLKYILQWELATLILGGGGYNLANTARCWTYLTGVILG
		>HDA6_CAEEL_1 63.150 4136 pos. 33 - 333 sp|Q20296|HDA6_CAEEL (hda-6 OR F41H10.6) RecName: Full=Histone deacetylase 6;EC=3.5.1.98; [Caenorhabditis elegans]
		THPESSDRILKIKEALTKTKILEKCTVLTNFLEIDDADLEVTHDKSMVKDLMESEKKTQE
		DINSQCEKYDSVFMTENSMKVAKDGVACVRDLTNRIMANEASNGFAVVRPPGHHADSVSP
		CGFCLFNNVAQAAEEAFFSGAERILIVDLDVHHGHGTQRIFYDDKRVLYFSIHRHEHGLF
		WPHLPESDFDHIGSGKGLGYNANLALNETGCTDSDYLSIIFHVLLPLATQFDPHFVIISA
		GFDALLGDPLGGMCLTPDGYSHILYHLKSLAQGRMLVVLEGGYNHQISAVAVQRCVRVLL
		G
		>HDA6_CAEEL_2 75.330 4947 pos. 445 - 749 sp|Q20296|HDA6_CAEEL (hda-6 OR F41H10.6) RecName: Full=Histone deacetylase 6;EC=3.5.1.98; [Caenorhabditis elegans]
		NHPEKPARTRRILKTLRESGVLEKCVDRNCERIATNEEIRLVHTKKMLEHLRTTETMKDE
		ELMEEAEKEFNSIYLTRDTLKVARKAVGAVLQSVDEIFEKDAGQRNALVIVRPPGHHASA
		SKSSGFCIFNNVAVAAKYAQRRHKAKRVLILDWDVHHGNGTQEIFYEDSNVMYMSIHRHD
		KGNFYPIGEPKDYSDVGEGAGEGMSVNVPFSGVQMGDNEYQMAFQRVIMPIAYQFNPDLV
		LISAGFDAAVDDPLGEYKVTPETFALMTYQLSSLAGGRIITVLEGGYNLTSISNSAQAVC
		EVLQN
		>HDAC3_XENTR 61.123 4001 pos. 21 - 316 sp|Q28DV3|HDAC3_XENTR (hdac3 OR TEgg067n06.1) RecName: Full=Histone deacetylase 3;Short=HD3;EC=3.5.1.98 {ECO:0000250|UniProtKB:O15379};AltName: Full=Protein deacetylase HDAC3;EC=3.5.1.- {ECO:0000250|UniProtKB:O15379};AltName: Full=Protein deacylase HDAC3;EC=3.5.1.- {ECO:0000250|UniProtKB:O15379}; [Xenopus tropicalis]
		GHPMKPHRLSLTHSLVLHYGLYKKMIVFKPYQASQHDMCRFHSEDYIDFLQRVSPNNMQG
		FTKSLNAFNVGDDCPVFPGLFEFCSRYTGASLQGATQLNNKICDIAINWAGGLHHAKKFE
		ASGFCYVNDIVIGILELLKYHPRVLYVDIDIHHGDGVQEAFYLTDRVMTVSFHKYGNYFF
		PGTGDMYEVGAESGRYYCLNVPLRDGIDDQSYRHLFQPVIKQVIDFYQPTCIVLQCGADS
		LGCDRLGCFNLSIRGHGECVQYVKSFNIPLLVLGGGGYTVRNVARCWTYETSLLVD
		>HDA10_ORYSJ 73.648 4835 pos. 99 - 408 sp|Q2QWU2|HDA10_ORYSJ (HDAC10 {ECO:0000303|PubMed:19505461} OR ASDAC {ECO:0000303|PubMed:29247559} OR HDA714 {ECO:0000303|PubMed:17399684} OR Os12g0182700 {ECO:0000312|EMBL:BAT16163.1} OR LOC_Os12g08220 {ECO:0000312|EMBL:ABA95964.1}) RecName: Full=Histone deacetylase 10, chloroplastic {ECO:0000303|PubMed:19505461};Short=OsHDAC10 {ECO:0000303|PubMed:19505461}…
		AHPETNKRVPAIVDALEKLELTSKHRGSQVLEIQDFQPASLDDIALVHSRSYITGLEKAM
		SRASDEGLIFIEGTGPTYATQTTFQECLLSAGAGITLVDSVVAASKLGPKPPLGFALVRP
		PGHHAVPEGPMGFCVFGNIAVAARYAQNQHGLKRVMIIDFDVHHGNGTCDAFYEDPDIFF
		LSTHQLGSYPGTGKIHQVGQGNGEGTTLNLPLPGGSGDYAMRCAFDEVIAPAAQRFKPDI
		ILVSAGYDAHALDPLAGLQFTTGTFYMLAARIREVAAELCGGRCVFFLEGGYNLESLSSS
		VADTFRAFLG
		>HDAC3_TETNG 60.913 3987 pos. 21 - 316 sp|Q4SFA0|HDAC3_TETNG (hdac3 OR GSTENG00019185001) RecName: Full=Histone deacetylase 3;Short=HD3;EC=3.5.1.98; [Tetraodon nigroviridis]
		GHPMKPHRLSLTHSLVLHYGLYKKMMVFKPYKASQHDMCRFHSEDYIDFLQKVSPNNMQG
		FTKSLNTFNVGDDCPVFPGLFEFCSRYTGASLQGATQLNHKICDIAINWAGGLHHAKKFE
		ASGFCYVNDIVISILELLKYHPRVLYIDIDIHHGDGVQEAFYLTDRVMTVSFHKYGNYFF
		PGTGDMYEVGAESGRYYCLNVPLRDGIDDQSYRQLFQPVIKQVVDFYQPTCIVLQCGADS
		LGCDRLGCFNLSIRGHGECVEFVKSFKIPLLVLGGGGYTVRNVARCWTFETSLLLE
		>HDA22_DICDI 58.029 3795 pos. 1079 - 1415 sp|Q54VQ7|HDA22_DICDI (hdaC OR DDB_G0280195) RecName: Full=Type-2 histone deacetylase 2;Short=DdHdaC;EC=3.5.1.98; [Dictyostelium discoideum]
		FHLEKPDRIQVAVSCINEFASNPLVDIFDNPPEVDMRYVMAVHDANYIKKLETSLPPENS
		EFETHLESDKSGAMVTVASHKDFEGDDDNIYDTFVSHRSIKAALRASGSVCAAVDSVSRS
		GYTRAFCAIRPPGHHAGRYGRTSDAPSQGYCLINNVAIGAKYASLTAGYSRIAVVDFDVH
		HGNGTQEILSGDDNFLFISIHVCDEKRYFYPGTGQDVGDIDEVSGQFDGNILNIGLKRNT
		GSAVFLQQWMNKIIPRLEAYKPQLIFLSAGFDGHKDDPTNGLKLNEEDYFVITKMIKTVA
		FKYCKGRIISVLEGGYGIEKTNSLQRCVNSHLKALIE
		>HDA21_DICDI 57.383 3752 pos. 1077 - 1487 sp|Q54X15|HDA21_DICDI (hdaD OR DDB_G0279267) RecName: Full=Type-2 histone deacetylase 1;Short=DdHdaD;EC=3.5.1.98; [Dictyostelium discoideum]
		DHPESPKRLSSVIKAINDFSRQSDRLIIKNDPEEINDKWILTVHSPEYLRLLEDLTEKLD
		ANEIRPLNVNNDGASTGINQFSTSTPITTTGTATVTPGSTTSSTNGEQCEDGDTFVSKLS
		LHAAKRSAGATCQAIDNVMKGNVTSAFVAARPPGHHAGRDGLTSGTSSQGFCLLNHVCIG
		AKYAQLKYNLDKIAIIDFDVHHGNGTEEILSNDQGFYFLSIHMFEEGFYPGSGGGVGSIG
		VVNLNEFNEQNDYDDDDNNNDVNNNNNNNNNNNNNNNNNNNNKNNNNNNSNSITQQSTIT
		NNSNCKGNIVNIPLDPKSSASSFLKAFSIIIDKLNDYQPELILISCGFDAHMEDHLASLC
		LLEENYVEITRSLRRVADRWCKGRLVSILEGGYNINALRQCTIAHLSALSE
		>HDA12_DICDI 62.820 4114 pos. 31 - 325 sp|Q55BW2|HDA12_DICDI (hdaB OR DDB_G0270338) RecName: Full=Histone deacetylase B;Short=DdHdaB;AltName: Full=Type-1 histone deacetylase 2;EC=3.5.1.98 {ECO:0000305|PubMed:19576222}; [Dictyostelium discoideum]
		YHPMKPHRLCLTNNLVLNYGLHKKMHLYKARPADAEDMLKFHSEDYVDFLERVTPENINE
		WKDVKRFHIGEDCPVFPGLYDYCSIYSGGSIEGALKLNHRMYDIAINWSGGLHHARKDEA
		SGFCYVNDIVLAILELLKFHARVLYIDIDVHHGDGVQEAFYLTDRVMTVSFHKFGGDFFP
		GTGDIDEIGAKTGKLYSVNVPLADGIDDKNYLNIFKPVIQGVMDYYRPSVIVLQCGADSL
		RFDRLGCFNLTIKGHAECVRFVKSFNIPTLVLGGGGYTVRNVARCWTYETSVCVD
		>HDA11_DICDI 63.346 4149 pos. 22 - 316 sp|Q55FN5|HDA11_DICDI (hdaA OR DDB_G0268024) RecName: Full=Type-1 histone deacetylase 1;Short=DdHdaA;EC=3.5.1.98; [Dictyostelium discoideum]
		NHPMKPHRMRMTHDLVLNYGIYKKMQIFRPRKASELELTNFHSDDYINFLKLVTPDNMHD
		YSKQLVKFNVREDCPVFDGMYNFCQISSGGSIGCAVKVNSKESDVAINWAGGLHHAKKSE
		ASGFCYTNDIVLSILELLKHHERVLYIDIDIHHGDGVEEAFYTTDRVMTVSFHKYGDYFP
		GTGDVKDIGADKGKYYSLNFPLKDGIDDESYQSIFRPIIRSVMDFYRPGAVVIQCGADSL
		TGDRLGCFNLTLRGHAQCIEFLKSFNVPLVVLGGGGYTIKNVARCWTYETSILVD
		>ACUC_STAXY 63.270 4144 pos. 24 - 325 sp|Q56195|ACUC_STAXY (acuC) RecName: Full=Acetoin utilization protein AcuC; [Staphylococcus xylosus]
		KHPFNQMRLKLTTELLMELGQLKQHHIISPRIATDDELSLIHAYDYIQAIRHASHGILSE
		NEAKKYGLDGEDTLQFRMMHKHSARIVGGALNLADQIMSGTLTNGCHLGGGLHHSLPGRA
		NGFCIYNDVAITISYLMQKYNQRVLCIDTDAHHGDGTQWSFYTNDQALIYSIHETGKFLF
		PGSGHYTERGAEKGFGYTVNIPLEPYTEDQSFLDVFKQTIEPVVASFKPDIIVSVHGVDV
		HYLDPLTHMSCTLNTLYEIPYIVKSLADTYTQGKVIMFGGGGYNIWKVVPRAWSHVFLAL
		IG
		>HDA10_RAT 63.511 4160 pos. 23 - 302 sp|Q569C4|HDA10_RAT (Hdac10) RecName: Full=Polyamine deacetylase HDAC10;EC=3.5.1.48 {ECO:0000250|UniProtKB:Q969S8};EC=3.5.1.62 {ECO:0000250|UniProtKB:Q969S8};AltName: Full=Histone deacetylase 10;Short=HD10; [Rattus norvegicus]
		CEIECPERLTAALDGLRQRGLEERCQCLSVCEASEEELGLVHSPEYIALVQKTQTLDKEE
		LHTLSKQYDAVYFHPDTFHCARLAAGAALRLVDAVLTGAVHNGVALVRPPGHHSQRAAAN
		GFCVFNNVAIAARHAKQKYGLQRILIVDWDVHHGQGIQYIFEDDPSVLYFSWHRYEHGNF
		WPFLPESDADTVGRGRGQGFTVNLPWNQVGMGNADYLAAFLHVLLPLAFEFDPELVLVSA
		GFDSAIGDPEGQMQATPECFAHLTQLLQVLAGGRICAVLE
		>Y535_METJA 52.682 3439 pos. 22 - 313 sp|Q57955|Y535_METJA (MJ0535) RecName: Full=Uncharacterized protein MJ0535; [Methanocaldococcus jannaschii]
		YHVENPERVLTILNSLKSNGFDDIVLIEGKSTINEILEIHSRDYVYSIINLSKSFNYYDG
		DTYLCDRTLDAALTAFKLAKEAVKLALKDRDLYFALTRPPGHHAGISGRALGAMSNGFCI
		FNNIAGAARLAKNYMKKVIIIDFDVHHGNGTQEIFWNDNRVIHIDFHQRGIYPGTGDILD
		IGGEEAKGTKINLPFPAHSTDADYIFAWNEIVEPILNYFSPDTVLVSAGFDAFINDGLAS
		MDLTETFYRFVGAKLSGYSVTAVLEGGYSIGLKYAPPAFLDGYVDAKDVLDN
		>HDA1_CANAL 73.919 4853 pos. 143 - 457 sp|Q5A960|HDA1_CANAL (HDA1 OR CAALFM_CR02050CA OR CaO19.10137 OR CaO19.2606) RecName: Full=Histone deacetylase HDA1;EC=3.5.1.98; [Candida albicans]
		PHPEDPRRIYRIYKKLVEAGIVLDPSLAGINEIGPFMLKIPIREATSEEILQVHSEDHLK
		FIQSTEDMSRDQLLKETETGDSIYVNNDSYLSAKLSCGGTIEACKAVIEGRVKNSLAIVR
		PPGHHAEPNTPAGFCLFSNVAVAAKNMLKNYPESVRRIVIVDWDIHHGNGTQKAFYNDPR
		VLYISLHRFENGKFYPGTKYGDLNQVGEGPGEGFTINIPWRSSGMHDGDYVYAFNKIIQP
		VISEFDPDLIIVSSGFDAADGDVIGACHVTPAGYGYMTHTLKGIARGKLAVILEGGYNLD
		SISKSALAVAKVLVG
		>ACUC_STAAC 64.652 4236 pos. 24 - 325 sp|Q5HF39|ACUC_STAAC (acuC OR SACOL1785) RecName: Full=Acetoin utilization protein AcuC; [Staphylococcus aureus]
		QHPFNQMRLKLTTELLLNANLLSPEQIVQPRIATDDELMLIHKYDYVEAIKHASHGIISE
		DEAKKYGLNDEENGQFKHMHRHSATIVGGALTLADLIMSGKVLNGCHLGGGLHHAQPGRA
		SGFCIYNDIAITAQYLAKEYNQRVLIIDTDAHHGDGTQWSFYADNHVTTYSIHETGKFLF
		PGSGHYTERGEDIGYGHTVNVPLEPYTEDASFLECFKLTVEPVVKSFKPDIILSVNGVDI
		HYRDPLTHLNCTLHSLYEIPYFVKYLADSYTNGKVIMFGGGGYNIWRVVPRAWSHVFLSL
		ID
		>HDAC5_PONAB 66.695 4372 pos. 703 - 1024 sp|Q5R902|HDAC5_PONAB (HDAC5) RecName: Full=Histone deacetylase 5;Short=HD5;EC=3.5.1.98; [Pongo abelii]
		VHPEHAGRIQSTWSRLQETGLLSKCERIRGRKATLDEIQTVHSEYHTLLYGTSPLNRQKV
		DSKKLLGPISQKMYAVLPCGGIGVDSDTVWNEMHSSSAVRMAVGCLLELAFKVAAGELKN
		GFAIIRPPGHHAEESTAMGFCFFNSVAITAKLLQQKLNVGKVLIVDWDIHHGNGTQQAFY
		NDPSVLYISLHRYDNGNFFPGSGAPEEVGGGPGVGYNVNVAWIGGVDPPIGDVEYLTAFR
		TVVMPIAHEFSPDVVLVSAGFDAVEGHLSPLGGYSVTARCFGHLTRQLMTLAGGRVVLAL
		EGGHDLTAICDASEACVSALLS
		>HDA4_CAEBR 67.716 4440 pos. 502 - 818 sp|Q613L4|HDA4_CAEBR (hda-4 OR CBG16328) RecName: Full=Histone deacetylase 4;EC=3.5.1.98; [Caenorhabditis briggsae]
		NHVENGERIQRIWSKLTEEGHVAKCERITAKKASLEQLQMVHSQTYTTFFAVSPTACLKI
		DANALPLKRFLQLPCGGIGIDSDTYFNDASTQIAARLAAGTLIELSSQVAEGRLKNGFAC
		IRPPGHHAEAEQALGFCFFNNVAVTAKVLQAKYPVQCAKIAIIDWDVHHGNGTQLSFDDD
		PNVLYMSLHRHDNGNFFPGTGSVTEIGKGAGKGFSVNIPFSGGVMKDAEYLAAWRTVVEP
		VLASFCPDFILVSAGFDACHGHVNALGGYEITPEMFGYMTKCLLSYANGKVVLALEGGYN
		LDSISAAAEQCVQALIG
		>ACUC_STAAS 64.802 4246 pos. 24 - 325 sp|Q6G8J2|ACUC_STAAS (acuC OR SAS1661) RecName: Full=Acetoin utilization protein AcuC; [Staphylococcus aureus]
		QHPFNQMRLKLTTELLLNANLLSPEQIVQPRIATDDELMLIHKYDYVEAIKHASHGIISE
		DEAKKYGLNDEENSQFKHMHRHSATIVGGALTLADLIMSGKVLNGCHLGGGLHHAQPGRA
		SGFCIYNDIAITAQYLAKEYNQRVLIIDTDAHHGDGTQWSFYADNHVTTYSIHETGKFLF
		PGSGHYTERGEDIGYGHTVNVPLEPYTEDASFLECFKLTVEPVVKSFKPDIILSVNGVDI
		HYRDPLTHLNCTLHSLYEIPYFVKYLADSYTNGKVIMFGGGGYNIWRVVPRAWSHVFLSL
		ID
		>ACUC_STAAR 64.667 4237 pos. 24 - 325 sp|Q6GFX3|ACUC_STAAR (acuC OR SAR1813) RecName: Full=Acetoin utilization protein AcuC; [Staphylococcus aureus]
		QHPFNQMRLKLTTELLLNANLLSPEQIVQPRIATDDELMLIHKYDYVEAIKHASHGIISE
		DEAMKYGLNDEENGQFKHMHRHSATIVGGALTLADLIMSGKALNGCHLGGGLHHAQPGRA
		SGFCIYNDIAITAQYLAKEYNQRVLIIDTDAHHGDGTQWSFYADNHVTTYSIHETGKFLF
		PGSGHYTERGEDIGYGHTVNVPLEPYTEDSSFLECFKLTVEPVVKSFKPDIILSVNGVDI
		HYRDPLTHLNCTLHSLYEIPYFVKYLADTYTNGKIIMFGGGGYNIWRVVPRAWSHVFLSL
		ID
		>HDAC8_XENLA 59.831 3915 pos. 1 - 272 sp|Q6GPA7|HDAC8_XENLA (hdac8) RecName: Full=Histone deacetylase 8;Short=HD8;EC=3.5.1.98 {ECO:0000250|UniProtKB:Q9BY41};AltName: Full=Protein deacetylase HDAC8 {ECO:0000305};EC=3.5.1.- {ECO:0000250|UniProtKB:Q9BY41};AltName: Full=Protein decrotonylase HDAC8 {ECO:0000305};EC=3.5.1.- {ECO:0000250|UniProtKB:Q9BY41}; [Xenopus laevis]
		MSRVVKPKVASMEEMAAFHTDAYLQHLHKVSEEGDNDDPETLEYGLGYDCPITEGIYDYA
		AAVGGATLTAAEQLIEGKTRIAVNWPGGWHHAKKDEASGFCYLNDAVLGILKLREKFDRV
		LYVDMDLHHGDGVEDAFSFTSKVMTVSLHKFSPGFFPGTGDVSDIGLGKGRYYSINVPLQ
		DGIQDDKYYQICEGVLKEVFTTFNPEAVVLQLGADTIAGDPMCSFNMTPEGIGKCLKYVL
		QWQLPTLILGGGGYHLPNTARCWTYLTALIVG
		>HDAC3_XENLA 61.468 4024 pos. 21 - 316 sp|Q6IRL9|HDAC3_XENLA (hdac3) RecName: Full=Histone deacetylase 3;Short=HD3;EC=3.5.1.98 {ECO:0000250|UniProtKB:O15379};AltName: Full=Protein deacetylase HDAC3;EC=3.5.1.- {ECO:0000250|UniProtKB:O15379};AltName: Full=Protein deacylase HDAC3;EC=3.5.1.- {ECO:0000250|UniProtKB:O15379}; [Xenopus laevis]
		GHPMKPHRLSLTHSLVLHYGLYKKMIVFKPYQASQHDMCRFHSEDYIDFLQRVSPNNMQG
		FTKSLNAFNVGDDCPVFPGLFEFCSRYTGASLQGATLLNNKNCDIAINWAGGLHHAKKFE
		ASGFCYVNDIVIGILELLKYHPRVLYIDIDIHHGDGVQEAFYLTDRVMTVSFHKYGNYFF
		PGTGDMYEVGAESGRYYCLNVPLRDGIDDQSYRHLFQPVIKQVIDFYQPTCIVLQCGADS
		LGCDRLGCFNLSIRGHGECVQYVKSFNIPLLVLGGGGYTVRNVARCWTYETSLLVD
		>HDAC4_MOUSE 68.287 4478 pos. 671 - 986 sp|Q6NZM9|HDAC4_MOUSE (Hdac4) RecName: Full=Histone deacetylase 4 {ECO:0000250|UniProtKB:P56524};Short=HD4;EC=3.5.1.98 {ECO:0000250|UniProtKB:P56524}; [Mus musculus]
		SHPEHAGRIQSIWSRLQETGLRGKCECIRGRKATLEELQTVHSEAHTLLYGTNPLNRQKL
		DSSLTSVFVRLPCGGVGVDSDTIWNEVHSSGAARLAVGCVVELVFKVATGELKNGFAVVR
		PPGHHAEESTPMGFCYFNSVAVAAKLLQQRLNVSKILIVDWDVHHGNGTQQAFYNDPNVL
		YMSLHRYDDGNFFPGSGAPDEVGTGPGVGFNVNMAFTGGLEPPMGDAEYLAAFRTVVMPI
		ANEFAPDVVLVSSGFDAVEGHPTPLGGYNLSAKCFGYLTKQLMGLAGGRLVLALEGGHDL
		TAICDASEACVSALLG
		>HDA10_MOUSE 70.419 4620 pos. 23 - 323 sp|Q6P3E7|HDA10_MOUSE (Hdac10) RecName: Full=Polyamine deacetylase HDAC10;EC=3.5.1.48 {ECO:0000250|UniProtKB:Q969S8};EC=3.5.1.62 {ECO:0000250|UniProtKB:Q969S8};AltName: Full=Histone deacetylase 10;Short=HD10; [Mus musculus]
		CEIECPERLTAALDGLRQRGLEERCLCLSACEASEEELGLVHSPEYIALVQKTQTLDKEE
		LHALSKQYNAVYFHPDTFHCARLAAGAALQLVDAVLTGAVHNGLALVRPPGHHSQRAAAN
		GFCVFNNVALAAKHAKQKYGLQRILIVDWDVHHGQGIQYIFNDDPSVLYFSWHRYEHGSF
		WPFLPESDADAVGQGQGQGFTVNLPWNQVGMGNADYLAAFLHVLLPLAFEFDPELVLVSA
		GFDSAIGDPEGQMQATPECFAHLTQLLQVLAGGRICAVLEGGYHLESLAQSVCMMVQTLL
		G
		>HDAC2_ORYSJ 62.850 4116 pos. 42 - 338 sp|Q6YV04|HDAC2_ORYSJ (HDAC2 {ECO:0000303|PubMed:12581311} OR HDA710 {ECO:0000303|PubMed:19664599} OR Os02g0215200 {ECO:0000312|EMBL:BAS77631.1} OR LOC_Os02g12380 {ECO:0000305} OR B1307A11.3-1 {ECO:0000312|EMBL:BAD17681.1} OR OJ1006_D05.31-1 {ECO:0000312|EMBL:BAD25051.1} OR OsJ_05884 {ECO:0000312|EMBL:EEE56554.1}) RecName: Full=Histone deacetylase 2 {ECO:000…
		GHPMKPHRVRMTHALLAHYGLLAPAKMQVLRPLPARDRDLCRFHSDDYVAFLRAVTPETQ
		FDQIRSLRRFNVGEDCPVFDGLYAYCQTYAGASVGAAVKLNHGTHDIAINWSGGLHHAKK
		SEASGFCYVNDIVLAILELLKLHERVLYIDIDIHHGDGVEEAFYTTNRVMTVSFHKFGDY
		FPGTGDIRDIGYSEGKYYCLNVPLDDGIDDDSYQSIFKPIISKVMEMYRPGAVVLQCGAD
		SLSGDRLGCFNLSGKGHAECVKFMRSFNVPLLLLGGGGYTIRNVARCWCYETGVALG
		>HDAC8_DANRE 59.501 3893 pos. 31 - 325 sp|Q7SXM0|HDAC8_DANRE (hdac8) RecName: Full=Histone deacetylase 8;Short=HD8;EC=3.5.1.98 {ECO:0000250|UniProtKB:Q9BY41};AltName: Full=Protein deacetylase HDAC8 {ECO:0000305};EC=3.5.1.- {ECO:0000250|UniProtKB:Q9BY41};AltName: Full=Protein decrotonylase HDAC8 {ECO:0000305};EC=3.5.1.- {ECO:0000250|UniProtKB:Q9BY41}; [Danio rerio]
		SLSKVPNRASMVHSLIEAYGLLKYMRVVKPHVASIEEMAVFHTDSYLQHLHKISQDGDND
		DPQSADFGLGYDCPVVEGIFDYAAAVGGATLTAAQNLLDGKCDVAINWAGGWHHAKKDEA
		SGSCYVNDAVLGILKLREKYDRVLYVDVDLHHGDGVEDAFSFTSKVMTVSLHKFSPGFFP
		GTGDVTDTGLGKGRWYAVNVPFEDGVRDDRYCQTFTSVMQEVKALFNPEAVVMQLGADTM
		AGDPMCSFNMTPVGVAKCLTYILGWELPTLLLGGGGYNLANTARCWTYLTGTVLG
		>HDAC3_ORYSJ 62.264 4077 pos. 42 - 338 sp|Q7Y0Y6|HDAC3_ORYSJ (HDAC3 {ECO:0000303|PubMed:12581311} OR HDA703 {ECO:0000303|PubMed:19664599} OR Os02g0214900 {ECO:0000312|EMBL:BAF08198.1} OR LOC_Os02g12350 {ECO:0000305} OR OJ1006_D05.27-1 {ECO:0000312|EMBL:BAD25048.1}) RecName: Full=Histone deacetylase 3 {ECO:0000303|PubMed:12581311};Short=OsHDAC3 {ECO:0000303|PubMed:12581311};EC=3.5.1.98 {ECO:000025…
		GHPMKPHRVRMTHALLAHYGLLAPAKMEVLRPLPARGIDLCRFHSDDYVAFLRAVTPETQ
		LGQVRALRRFNIGPDCPVFDGLYAYCQTYAGASVGAAVKLNHGTHDIAINWSGGLHHAKK
		SEASGFCYVNDIVLAILELLKLHERVLYIDIDIHHGDGVEEAFYTTNRVMTVSFHKFGDY
		FPGTGDIRDIGYSEGKYYCLNVPLDDGIDDDSYQSIFKPIISKVMEMYRPGAVVLQCGAD
		SLSGDRLGCFNLSGKGHAECVKFMRSFNVPLLLLGGGGYTIRNVARCWCYETGVALG
		>HDAC1_ORYSJ 63.075 4131 pos. 40 - 333 sp|Q7Y0Y8|HDAC1_ORYSJ (HDAC1 {ECO:0000303|PubMed:12581311} OR HDA702 {ECO:0000303|PubMed:19664599} OR Os06g0583400 {ECO:0000312|EMBL:BAF19857.1} OR LOC_Os06g38470 {ECO:0000305} OR P0498C03.28-1 {ECO:0000312|EMBL:BAD68730.1}) RecName: Full=Histone deacetylase 1 {ECO:0000303|PubMed:12581311};Short=OsHDAC1 {ECO:0000303|PubMed:12581311};EC=3.5.1.98 {ECO:0000250|…
		GHPMKPHRIRMTHALLAHYGLLDQMQVLKPHPARDRDLCRFHADDYVAFLRSVTPETQQD
		QIRALKRFNVGEDCPVFDGLYSFCQTYAGGSVGGAVKLNHGHDIAINWAGGLHHAKKCEA
		SGFCYVNDIVLAILELLKYHQRVLYVDIDIHHGDGVEEAFYTTDRVMTVSFHKFGDYFPG
		TGDIRDIGHSKGKYYSLNVPLDDGIDDESYQSLFKPIMGKVMEVFRPGAVVLQCGADSLS
		GDRLGCFNLSIRGHAECVRFMRSFNVPLLLLGGGGYTIRNVARCWCYETGVALG
		>HDAC3_DANRE 60.702 3973 pos. 21 - 316 sp|Q803C3|HDAC3_DANRE (hdac3 OR zgc:55927) RecName: Full=Histone deacetylase 3;Short=HD3;EC=3.5.1.98 {ECO:0000250|UniProtKB:O15379};AltName: Full=Protein deacetylase HDAC3;EC=3.5.1.- {ECO:0000250|UniProtKB:O15379};AltName: Full=Protein deacylase HDAC3;EC=3.5.1.- {ECO:0000250|UniProtKB:O15379}; [Danio rerio]
		GHPMKPHRLSLTHSLVLHYGLYKKMMVFKPYKASQHDMCRFHSEDYIDFLQKVSPNNMQG
		FTKSLNTFNVGGDCPVFPGLFEFCSRYTGASLQGATQLNHKICDIAINWAGGLHHAKKFE
		ASGFCYVNDIVISILELLKYHPRVLYIDIDIHHGDGVQEAFYLTDRVMTVSFHKYGNYFF
		PGTGDMYEVGAESGRYYCLNVPLRDGIDDQSYRQLFQPVIKQVVDFYQPTCIVLQCGADS
		LGCDRLGCFNLSIRGHGECVEFVKGFKIPLLVLGGGGYTVRNVARCWTFETSLLVE
		>HDAC5_CRIGR 67.250 4409 pos. 692 - 1013 sp|Q80ZH1|HDAC5_CRIGR (HDAC5) RecName: Full=Histone deacetylase 5;Short=HD5;EC=3.5.1.98; [Cricetulus griseus]
		VHPEHAGRIQSIWSRLQETGLLSKCERIRGRKATLDEIQTVHSEYHTLLYGTSPLNRQKL
		DSKKLLGPISQKMYAMLPCGGIGVDSDTVWNEMHSSSAVRMAVGCLVELAFKVAAGELKN
		GFAIIRPPGHHAEESTAMGFCFFNSVAITAKLLQQKLNVGKVLIVDWDIHHGNGTQQAFY
		DDPSVLYISLHRYDNGNFFPGSGAPEEVGGGPGMGYNVNVAWTGGVDPPIGDVEYLTAFR
		TVVMPIAHEFSPDVVLVSAGFDAVEGHLSPLGGYSVTARCFGHLTRQLMTLAGGRVVLAL
		EGGHDLTAICDASEACVSALLS
		>HDAC7_MOUSE 66.650 4369 pos. 527 - 848 sp|Q8C2B3|HDAC7_MOUSE (Hdac7 OR Hdac7a) RecName: Full=Histone deacetylase 7;Short=HD7;EC=3.5.1.98;AltName: Full=Histone deacetylase 7A;Short=HD7a; [Mus musculus]
		KHPEHAGRIQSIWSRLQERGLRSQCECLRGRKASLEELQSVHSERHVLLYGTNPLSRLKL
		DNGKLTGLLAQRTFVMLPCGGVGVDTDTIWNELHSSNAARWAAGSVTDLAFKVASRELKN
		GFAVVRPPGHHADHSTAMGFCFFNSVAIACRQLQQHGKASKILIVDWDVHHGNGTQQTFY
		QDPSVLYISLHRHDDGNFFPGSGAVDEVGTGSGEGFNVNVAWAGGLDPPMGDPEYLAAFR
		IVVMPIAREFAPDLVLVSAGFDAAEGHPAPLGGYHVSAKCFGYMTQQLMNLAGGAVVLAL
		EGGHDLTAICDASEACVAALLG
		>HDA1A_XENLA 64.081 4198 pos. 27 - 321 sp|Q91695|HDA1A_XENLA (hdac1-a) RecName: Full=Probable histone deacetylase 1-A;Short=HD1-A;EC=3.5.1.98 {ECO:0000250|UniProtKB:O42227};AltName: Full=AB21;AltName: Full=HDM {ECO:0000303|PubMed:9370292};AltName: Full=Maternally-expressed histone deacetylase;AltName: Full=Protein deacetylase HDAC1-A;EC=3.5.1.- {ECO:0000250|UniProtKB:Q13547};AltName: Full=Protein…
		GHPMKPHRIRMTHNLLLNYGLYRKMEIFRPHKASAEDMTKYHSDDYIKFLRSIRPDNMSE
		YSKQMQRFNVGEDCPVFDGLFEFCQLSAGGSVASAVKLNKQQTDISVNWSGGLHHAKKSE
		ASGFCYVNDIVLAILELLKYHQRVVYIDIDIHHGDGVEEAFYTTDRVMTVSFHKYGEYFP
		GTGDLRDIGAGKGKYYAVNYALRDGIDDESYEAIFKPVMSKVMEMFQPSAVVLQCGADSL
		SGDRLGCFNLTIKGHAKCVEFIKTFNLPLLMLGGGGYTIRNVARCWTYETAVALD
		>HDA11_MOUSE 51.436 3356 pos. 34 - 321 sp|Q91WA3|HDA11_MOUSE (Hdac11) RecName: Full=Histone deacetylase 11;Short=HD11;EC=3.5.1.98; [Mus musculus]
		LHPFDAGKWGKVINFLKEEKLLSDGMLVEAREASEEDLLVVHTRRYLNELKWSFVVATIT
		EIPPVIFLPNFLVQRKVLRPLRTQTGGTIMAGKLAVERGWAINVGGGFHHCSSDRGGGFC
		AYADITLAIKFLFERVEGISRATIIDLDAHQGNGHERDFMGDKRVYIMDVYNRHIYPGDR
		FAKEAIRRKVELEWGTEDEEYLEKVERNVRRSLQEHLPDVVVYNAGTDVLEGDRLGGLSI
		SPAGIVKRDEVVFRVVRAHDIPILMVTSGGYQKRTARIIADSILNLHD
		>HDAC1_DROME 64.232 4208 pos. 25 - 319 sp|Q94517|HDAC1_DROME (HDAC1 {ECO:0000303|PubMed:10655219 OR ECO:0000312|FlyBase:FBgn0015805} OR Rpd3 {ECO:0000303|PubMed:8955276} OR CG7471 {ECO:0000312|FlyBase:FBgn0015805}) RecName: Full=Histone deacetylase HDAC1 {ECO:0000303|PubMed:10655219};Short=HD;EC=3.5.1.98 {ECO:0000269|PubMed:11571273, ECO:0000269|PubMed:28245922}; [Drosophila melanogaster]
		GHPMKPHRIRMTHNLLLNYGLYRKMEIYRPHKATADEMTKFHSDEYVRFLRSIRPDNMSE
		YNKQMQRFNVGEDCPVFDGLYEFCQLSAGGSVAAAVKLNKQASEICINWGGGLHHAKKSE
		ASGFCYVNDIVLGILELLKYHQRVLYIDIDVHHGDGVEEAFYTTDRVMTVSFHKYGEYFP
		GTGDLRDIGAGKGKYYAVNIPLRDGMDDDAYESIFVPIISKVMETFQPAAVVLQCGADSL
		TGDRLGCFNLTVKGHGKCVEFVKKYNLPFLMVGGGGYTIRNVSRCWTYETSVALA
		>HDAC4_RAT 68.407 4486 pos. 672 - 987 sp|Q99P99|HDAC4_RAT (Hdac4) RecName: Full=Histone deacetylase 4 {ECO:0000250|UniProtKB:P56524};Short=HD4;EC=3.5.1.98 {ECO:0000250|UniProtKB:P56524}; [Rattus norvegicus]
		SHPEHAGRIQSIWSRLQETGLRGKCECIRGRKATLEELQTVHSEAHTLLYGTNPLNRQKL
		DSSLTSVFVRLPCGGVGVDSDTIWNEVHSSGAARLAVGCVVELVFKVATGELKNGFAVVR
		PPGHHAEESTPMGFCYFNSVAIAAKLLQQRLNVSKILIVDWDVHHGNGTQQAFYNDPNVL
		YMSLHRYDDGNFFPGSGAPDEVGTGPGVGFNVNMAFTGGLDPPMGDAEYLAAFRTVVMPI
		ANEFAPDVVLVSSGFDAVEGHPTPLGGYNLSAKCFGYLTKQLMGLAGGRIVLALEGGHDL
		TAICDASEACVSALLG
		>HDA11_MACFA 51.796 3380 pos. 34 - 321 sp|Q9GKU5|HDA11_MACFA (HDAC11 OR QccE-18183) RecName: Full=Histone deacetylase 11;Short=HD11;EC=3.5.1.98; [Macaca fascicularis]
		LHPFDAGKWGKVINFLKEEKLLSDSMLVEAREASEEDLLVVHTRRYLNELKWSFAVATIT
		EIPPVIFLPNFLVQRKVLRPLRTQTGGTIMAGKLAVERGWAINVGGGFHHCSSDRGGGFC
		AYADITLAIKFLFERVEGISRATIIDLDAHQGNGHERDFMDDKRVYIMDVYNRHIYPGDR
		FAKQAIRRKVELEWGTEDDEYLDKVERNIEKSLQEHLPDVVVYNAGTDILEGDRLGGLSI
		SPAGIVKRDELVFRMVRGRHVPILMVTSGGYQKRTARIIADSILNLFG
		>HDAC6_MOUSE_1 70.825 4647 pos. 103 - 403 sp|Q9Z2V5|HDAC6_MOUSE (Hdac6 {ECO:0000312|MGI:MGI:1333752}) RecName: Full=Histone deacetylase 6;Short=HD6;EC=3.5.1.98 {ECO:0000269|PubMed:9891014};AltName: Full=Histone deacetylase mHDA2 {ECO:0000303|PubMed:9891014};AltName: Full=Tubulin-lysine deacetylase HDAC6 {ECO:0000305};EC=3.5.1.- {ECO:0000250|UniProtKB:Q9UBN7}; [Mus musculus]
		SFPESPERLHAIREQLILEGLLGRCVSFQARFAEKEELMLVHSLEYIDLMETTQYMNEGE
		LRVLAETYDSVYLHPNSYSCACLATGSVLRLVDALMGAEIRNGMAVIRPPGHHAQHNLMD
		GYCMFNHLAVAARYAQKKHRIQRVLIVDWDVHHGQGTQFIFDQDPSVLYFSIHRYEHGRF
		WPHLKASNWSTIGFGQGQGYTINVPWNQTGMRDADYIAAFLHILLPVASEFQPQLVLVAA
		GFDALHGDPKGEMAATPAGFAHLTHLLMGLAGGKLILSLEGGYNLRALAKGVSASLHTLL
		G
		>HDAC6_MOUSE_2 74.880 4917 pos. 498 - 799 sp|Q9Z2V5|HDAC6_MOUSE (Hdac6 {ECO:0000312|MGI:MGI:1333752}) RecName: Full=Histone deacetylase 6;Short=HD6;EC=3.5.1.98 {ECO:0000269|PubMed:9891014};AltName: Full=Histone deacetylase mHDA2 {ECO:0000303|PubMed:9891014};AltName: Full=Tubulin-lysine deacetylase HDAC6 {ECO:0000305};EC=3.5.1.- {ECO:0000250|UniProtKB:Q9UBN7}; [Mus musculus]
		HHPETPQRILRIMCHLEEVGLAARCLILPARPALDSELLTCHSAEYVEHLRTTEKMKTRD
		LHREGANFDSIYICPSTFACAKLATGAACRLVEAVLSGEVLNGIAVVRPPGHHAEPNAAC
		GFCFFNSVAVAARHAQIIAGRALRILIVDWDVHHGNGTQHIFEDDPSVLYVSLHRYDRGT
		FFPMGDEGASSQVGRDAGIGFTVNVPWNGPRMGDADYLAAWHRLVLPIAYEFNPELVLIS
		AGFDAAQGDPLGGCQVTPEGYAHLTHLLMGLAGGRIILILEGGYNLASISESMAACTHSL
		LG
		>HDAC5_MOUSE 67.100 4399 pos. 694 - 1015 sp|Q9Z2V6|HDAC5_MOUSE (Hdac5) RecName: Full=Histone deacetylase 5;Short=HD5;EC=3.5.1.98;AltName: Full=Histone deacetylase mHDA1; [Mus musculus]
		VHPEHAGRIQSIWSRLQETGLLGKCERIRGRKATLDEIQTVHSEYHTLLYGTSPLNRQKL
		DSKKLLGPISQKMYAMLPCGGIGVDSDTVWNEMHSSSAVRMAVGCLVELAFKVAAGELKN
		GFAIIRPPGHHAEESTAMGFCFFNSVAITAKLLQQKLSVGKVLIVDWDIHHGNGTQQAFY
		NDPSVLYISLHRYDNGNFFPGSGAPEEVGGGPGVGYNVNVAWTGGVDPPIGDVEYLTAFR
		TVVMPIAQEFSPDVVLVSAGFDAVEGHLSPLGGYSVTARCFGHLTRQLMTLAGGRVVLAL
		EGGHDLTAICDASEACVSALLS
		>A0A009YTU2_9GAMM 29.463 1893 pos. 14 - 285 tr|A0A009YTU2|A0A009YTU2_9GAMM (J500_0284 {ECO:0000313|EMBL:EXD37824.1}) SubName: Full=Histone deacetylase domain protein {ECO:0000313|EMBL:EXD37824.1}; [Acinetobacter sp. 479375]
		THTNSMEKLTAVVKIDEQKQLALCINPGIIEVELLKQLHRPDYVEAFIAGKQPEASIQGF
		RDWNPQLRDAVLSINAGQLLGAELAMKEGIAANIAQGFHHASYEAGAAYCTFNGLALITK
		YYPKKTIFILDCDQHGGDGTAQFTTKLPNLINFGILGIRFGCRANSRNFTRYIHPKQGNF
		EQYLEALHESFEMIERFQADLIVYQAGMDCHQKDKYGSKWFTTELLYQRDQAVFKMAKQK
		GIPILFVLAGGYQPLEELVPLHVNTFIAANVT
		>A0A010JLD4_9GAMM 55.326 3615 pos. 25 - 339 tr|A0A010JLD4|A0A010JLD4_9GAMM (aphA {ECO:0000313|EMBL:EXE62901.1} OR J580_0022 {ECO:0000313|EMBL:EXE62901.1}) SubName: Full=Acetylpolyamine aminohydrolase {ECO:0000313|EMBL:EXE62901.1}; [Acinetobacter sp. 1542444]
		QPQEKPERMYELLKTVERLNLPIFTAKDFGTKPLLEVHTMGYLDFLQNAYKEWTALPEDW
		GDEVLSNIFIRENNREIGILAKAAKYLADGSAPIGKDTWISVYWSAQTALSCADAIAKEG
		EQLAIGLTRPAGHHARKDGAGGFCYVNNAAVIAQYLKKYYSRIAIVDTDMHHGQGIQEIF
		YDRSDVLYVSVHGDPTNFYPVVTGFADEYGVGEGYGYNKNYPMPHGSSENTFFKFLDKAV
		DFVKIFQPEVVIHVMGFDVFVDDPQAKCAVSTSGFQNIAEKIKSIGVPTISLIEGGYCIE
		KLDENFESFLKGFDI
		>A0A011UTB2_9HYPH 55.190 3606 pos. 25 - 343 tr|A0A011UTB2|A0A011UTB2_9HYPH (BG36_20315 {ECO:0000313|EMBL:EXL09491.1} OR DES43_1152 {ECO:0000313|EMBL:TDR34234.1}) SubName: Full=Acetoin utilization deacetylase AcuC-like enzyme {ECO:0000313|EMBL:TDR34234.1};SubName: Full=Acetylpolyamine aminohydrolase {ECO:0000313|EMBL:EXL09491.1}; [Aquamicrobium defluvii]
		PGFEKPSRAEFIRARVESEKLGDILPPQEHDLSAARKVHASDYIDFLSTVWSQWQAAGHT
		GPAALPYVWPTRGLRADRRPRAIEAQLGYYSFDAGAPFVKGTWEAVKSSCDVALTAAGLV
		NTGERAAFALCRPPGHHAGSAFMGGYCYINNAAVAAQWFRDHGAARVSVLDIDYHHGNGT
		QEIFYSRADVQVLNLHADPMAEYPFFLGHADEHGSGAGQGCNHNYPMPAGTAWDEWSLAL
		EDACAKIGACRPDVVVVSLGVDTFEKDPISRFRLKSSDYPLIGKRIRKLGLPVLFVMEGG
		YAVEEIGINAVGVLTGFEG
		>A0A016SNK1_9BILA 64.277 4211 pos. 44 - 345 tr|A0A016SNK1|A0A016SNK1_9BILA (Acey_s0196.g1545 {ECO:0000313|EMBL:EYB92273.1} OR Y032_0196g1545 {ECO:0000313|EMBL:EYB92273.1}) RecName: Full=Disintegrin {ECO:0008006|Google:ProtNLM}; [Ancylostoma ceylanicum]
		GHPENPNRIDVCRNLLTECGLIKECQEVDTFPSLDDLDLRQTHTEGHVNRLLKEAISMDQ
		DSLNHLCEDYDSVFMTPGSVEAAKSAVSCCRWLAESIVENKIPNAFALVRPPGHHADRYS
		ACGFCLFNNAAQAAEAAFNFGADRILIVDLDIHHGQGTQQIFYEDKRVMVLSVHRYEDGK
		FWPHLRESNFDHVGDSEGAGYNINITLNETGCGDADYIAIFWNVLWPLAREFCPDFVIIS
		AGFDSCDGDPLGEMRLSPDAYSHIVYHLRGLAHGKLLLILEGGYNHSVQSVGVHRCLRVL
		CG
		>A0A017H9W7_9RHOB 52.442 3423 pos. 21 - 309 tr|A0A017H9W7|A0A017H9W7_9RHOB (Lokhon_02823 {ECO:0000313|EMBL:EYD71176.1}) RecName: Full=Acetoin utilization protein AcuC {ECO:0000256|ARBA:ARBA00020218}; [Limimaricola hongkongensis DSM 17492]
		WHPLRVPRVSTVMDLGRALGWLPPEIYIRSPRARPAALHAFHTPDYVSALLAAEETQAVD
		ARTRARHHLGSPANPVFPEMYRRPATGVGGALLAGELLRAGGRLHLPGGGTHHGLPDRAN
		GFCYLNDPVFAILSLKAHGARRVAYVDIDAHHCDGVEAGFAKDPDTLLVSTHEENRWPRT
		GAVTDEGAGQVFNLPIPSGAADDAMALARDRVIVPAVAAFRPDAIVLQCGADALLEDPQS
		RLAMSGHAHLAVLRALLPLAPRFLLMGGGGYNPWSVGRLWTAAWAVLSE
		>A0A017HLK7_9RHOB 76.998 5058 pos. 20 - 306 tr|A0A017HLK7|A0A017HLK7_9RHOB (Rumeso_03301 {ECO:0000313|EMBL:EYD75205.1}) SubName: Full=Acetylspermidine deacetylase, Deacetylase {ECO:0000313|EMBL:EYD75205.1};EC=3.5.1.48 {ECO:0000313|EMBL:EYD75205.1}; [Rubellimicrobium mesophilum DSM 19309]
		GHPERPERLAAALAGLDGLSLRREEPPEATDEELSVLHPRAYLAALALREQEAEQVALDP
		DTWLSPGSLRAARLAAGGALRAVDLVMAGEASKAFVAARPPGHHALAATPMGFCLFGNVA
		LAARRALDRHGAERVAIVDFDVHHGNGTQALVEEDPRILFVSTHQSPFWPGTGDADDAGP
		HGTVMNLPLRAGTGGAAYRKLLTDVILPRLEEHRPDLLLISAGFDAHVDDPLGGLALTAG
		DFGWITARLCEVAERHANGRVASVLEGGYDLQALRDSAAAHVAALGG
		>A0A021WWL0_9HYPH 59.276 3878 pos. 25 - 343 tr|A0A021WWL0|A0A021WWL0_9HYPH (aphA {ECO:0000313|EMBL:EYR77478.1} OR SHLA_39c000160 {ECO:0000313|EMBL:EYR77478.1}) SubName: Full=Acetylpolyamine aminohydrolase AphA {ECO:0000313|EMBL:EYR77478.1}; [Shinella sp. DD12]
		ETFEMPERAEIVLRRVKDVGLGPVIEPVVYDRAAIERIHTPAYLDFLQNVFAEWRAAGRD
		GEVWPYSWRHRSMPMLDAPPAGLDARLSYYSFDMAGSITETTWQAAKRAADTALAGADAV
		LSGERAAFALCRPPGHHAGRDFFGGYCYLNNAAIAAQRFLDNGHARVAIFDIDYHHGNGT
		QEIFYDRDDVLLASLHGDPDFEFPFHLGYARERGAGSGEGHNLNYPLPAGTDWPEWQAAF
		EDAHAKISAYAPTALVISLGVDTFKEDPISQFKLESEHFLTIGRRIADFALPTLFVMEGG
		YAVDALGVNAVNVLQGFQG
		>A0A021X776_9HYPH 73.423 4820 pos. 33 - 326 tr|A0A021X776|A0A021X776_9HYPH (hdaH {ECO:0000313|EMBL:EYR81061.1} OR SHLA_20c000320 {ECO:0000313|EMBL:EYR81061.1}) SubName: Full=Histone deacetylase-like amidohydrolase HdaH {ECO:0000313|EMBL:EYR81061.1};EC=3.5.1.- {ECO:0000313|EMBL:EYR81061.1}; [Shinella sp. DD12]
		EHAENAETKRRFRNLMEVSGLTDQLASVKSVPVDEDDLALFHTRDYIRRIKALSDDRGGD
		ASYLTPFGRGSYEIACLAAGGTFALMDKVLSGELQNGYALVRPPGHHAESDNGMGFCLFG
		NIPVAILKSRKKHRFERVATVDWDVHHGNGTQAAFWTDPNVLTISLHQERLYPHDSGDRE
		ERGAGAGYGYNLNVPLPAGCGHGAYIAAFEQVVLPALTAYRPDLIVVPSGFDASGADPLG
		RMMLHSDTYRAMTRMLMEAAGDLCGGRLVMSHEGGYSAAYVPYCGLAVMEQLSG
		>A0A021XF16_9HYPH 72.402 4752 pos. 33 - 326 tr|A0A021XF16|A0A021XF16_9HYPH (SHLA_23c000840 {ECO:0000313|EMBL:EYR83833.1}) SubName: Full=Deacetyase {ECO:0000313|EMBL:EYR83833.1}; [Shinella sp. DD12]
		QHAEEPETKRRIRNLMEVSGLLPRLVHIAAEPVDKDLILRVHGRAYVEEIEANSRGLGGT
		AGTNTFFSTDGYDIARLSAGGCLSLMSAVVAGDVSNGYSLTRPPGHHARPNEGMGFCLFA
		NAAIGIREVQARFGLSRIAVVDWDAHHGNGTEEIFYTDPSVLTISIHQDNLFPIGTGAMK
		DRGEGRGEGYNINIPLPPGSGSGAYFAAFDQVVLPALYQYRPELIVVTSGFDASGLDPLA
		RLMLYSDAYRSLTNRLMTAAADLCGGRIAMTHEGGYSRAYAPFCGLAVMETLSG
		>A0A022RYT7_ERYGU 59.441 3889 pos. 134 - 403 tr|A0A022RYT7|A0A022RYT7_ERYGU (MIMGU_mgv1a005265mg {ECO:0000313|EMBL:EYU44130.1}) RecName: Full=RanBP2-type domain-containing protein {ECO:0000259|PROSITE:PS01358}; [Erythranthe guttata]
		PHPERSDRLRAIAASLAATGIFPGRCYPIPPREITREELLMVHSLENIEAVELTSQVFSS
		YFTSDTYANQNSARAARLAAGLCFDLAAAIFSGSVKNGFALVRPPGHHAGVKQAMGFCLH
		NNAAIAALAAQNAGAKKVLIIDWDVHHGNGTQEIFDKNKSVGTMGAEGYCVNVPWSRGGV
		GDNDYVFAFQQVVLPIVSEFDPDFTIISAGFDAARGDPLGRCDITPSGYAQMTQMCSDLS
		GGKLLVILEGGYNLRSISSSATAVIKVLLG
		>A0A023B5Y2_GRENI 49.618 3235 pos. 437 - 827 tr|A0A023B5Y2|A0A023B5Y2_GRENI (GNI_086190 {ECO:0000313|EMBL:EZG63932.1}) SubName: Full=Putative histone deacetylase {ECO:0000313|EMBL:EZG63932.1}; [Gregarina niphandrodes]
		ENVENPHRLEVLLHPSQGILRLPKFRSSYFHWAMEEETLACWADIARVHDHTYIEWLRSI
		CLGAPAFLRETETGLGLETADPETKLDADTKVTQGSFAAALAAAQCVISAVKAVCSGQHR
		NAFCAIRPPGHHVGTFGACQDASGQPIDKSIGSQGFCLFNNVAIGAAWARYNLHEKGIRR
		IAIVDFDVHHGNGTECIVRNLAPRERVLSSEISCGMSVEFRVPMNFAWRDPASDNEDVMF
		LSIHGYDGKFYPGMGGEAVVGEAVAGEAVAGEAVAGGGQVYNVPVTSGTTSGEYKRLFDT
		RVIAPLIEFRPDLILVSAGFDAHVLDPVGTGQYGQLTEHDFRYMTERLQSAANYCCEGRL
		VSVLEGGYNTQLGMNSPFARSVAVHLEALGS
		>A0A023G8S2_AMBTT 60.612 3967 pos. 69 - 367 tr|A0A023G8S2|A0A023G8S2_AMBTT RecName: Full=Histone deacetylase {ECO:0000256|ARBA:ARBA00012111, ECO:0000256|PIRNR:PIRNR037913};EC=3.5.1.98 {ECO:0000256|ARBA:ARBA00012111, ECO:0000256|PIRNR:PIRNR037913}; [Amblyomma triste]
		RLPRIRRRCLLVHGLLKGYNLVKNLHPIRPLLASRDDLCLFHSTDYVDFLEACEAAKDLD
		EEDIVSRAQAYNLVDDCAPTERLLTLVKCVAGGTIAAARALIERTCDVAVHWEGGWHHAH
		RSEAAGFCYVNDVVLGILELRRKFGRVLYIDLDVHHGDGVQEAFEGTDKVLTVSVHQHEP
		GFYPGTGAVDDVGFGLGRGYSINLPLRSGACNSTFLRVVLPVINEVKQRYSPEAVVCQCG
		ADGLSGDPLGAWNLTPAAFVQCVRVVQSWGLPLLLLGGGGYAAANTARCWTAVTAALLD
		>A0A023X256_9ACTN 55.326 3615 pos. 16 - 302 tr|A0A023X256|A0A023X256_9ACTN (RradSPS_1155 {ECO:0000313|EMBL:AHY46438.1}) SubName: Full=Deacetylase {ECO:0000313|EMBL:AHY46438.1}; [Rubrobacter radiotolerans]
		GHRFPMRKYSRLRERVDEADLVPEGERRVPRPLEDRELLAVHTPGYLKKLVTGTLERKEE
		RRIGFPWSEAMVERCRRTCGATVEGAEAALGDAGRFGWGVAANLAGGTHHAFAHRGEGFC
		VFNDSAIAARHAVTGGLVERVVIVDTDVHQGNGTAAILDGDERVFTFSIHGEKNFPFHKE
		RSDLDIALEDGTGDEEYLRSLRWGLEKALDASEAELAIFLAGADPFEGDRLGRMSVSKAG
		LMERDRLVLDALAERRIPTVVTMAGGYARDVEDTVEVHFNTVSYAAD
		>A0A023X717_9ACTN 67.416 4420 pos. 17 - 308 tr|A0A023X717|A0A023X717_9ACTN (RradSPS_2542 {ECO:0000313|EMBL:AHY47825.1}) SubName: Full=Deacetylase {ECO:0000313|EMBL:AHY47825.1}; [Rubrobacter radiotolerans]
		SSVEVPSRYPAMLAGIESARALGAKVERRAFESATEGELLAVHDRDYLRLLRETSAAGGG
		HLDADTAVNGRSWEATLAASGAAAAAVEAALDGAASLALVRPPGHHAGPGYAMGFCLTNH
		AAHAAAHALRLGVRRVAVLDWDVHHGNGTQDVFYARDDVLYLSVHRGGFFYPGTGRVGET
		GAGAGEGFTANAPLPARSGEAVFTAALEGIFARILREYEPEVIVVSAGFDAHALDPLGGM
		ELPSAAFGRFAAGLAGLAREIGAAPPALITEGGYSPRALTESVAATVVGAES
		>A0A024GDW4_9STRA 47.801 3114 pos. 364 - 769 tr|A0A024GDW4|A0A024GDW4_9STRA (BN9_057520 {ECO:0000313|EMBL:CCI44928.1}) RecName: Full=Histone deacetylase domain-containing protein {ECO:0000259|Pfam:PF00850}; [Albugo candida]
		PPPECPERLETLLNSTYGILRSKEFLEHHVVHDTNIPHADIADILRVHEYHYVNKIQQCC
		ERLKDDASSTASLDSDTALSSNSYKAATRAAGAVCRAVDLLMQSKHTNAFCLVRPPGHHA
		GPVGKVVSINDPEGSNGFCLFNNVAIGAAYARSIYKHAGLENIAILDFDVHHGNGTEEIV
		RHLIPRKKIVPFETAYGEGSHSVHQYKPWRSTDDTDHVFFCSVHGYGVKMEDREDNDDDE
		YVDDDDDDEKAKPRGWFYPASGATNETKPSSAPYIWNVGLDHPPCDYREKSSGLMKKYKA
		SRNAISRLRWRQVFREEILPALLRFKPDIIFLSSGFDAHTKEYVNWGYVSLLEQDYEWLT
		DQIKLVAETCCQGRIVSVLEGGYNFHGRMISPFARSVAAHARSLIR
		>A0A024HLC4_PSEKB 56.873 3718 pos. 25 - 343 tr|A0A024HLC4|A0A024HLC4_PSEKB (apha1 {ECO:0000313|EMBL:CDF85332.1} OR PKB_4003 {ECO:0000313|EMBL:CDF85332.1}) SubName: Full=Acetylpolyamine aminohydrolase {ECO:0000313|EMBL:CDF85332.1}; [Pseudomonas knackmussii]
		PCFEMPSRADTVLARVKSQNLGEVIAPKDFGFDPIHRIHDPKYIAFLKGAWARWAAEGHT
		GDLVSTTFPARRLRQNGPIPTALMGELGHYSFDTEAPITAGTWQAVYSSAQVALTAQDHM
		RQGARTAFGLCRPPGHHAGSDFMGGYCFINNASVVAQAFLDQGAKRVAILDVDYHHGNGT
		QELFYKRGDVLFASIHGDPLVEYPYFLGHADERGEGAGEGFNHNYPLAHGTGWDGWSAAL
		EDACRKIAAYAPDAVVVSLGVDTYKEDPISEFKLDSPDYLRMGERIAALGLPTLFIMEGG
		YAVEAIGVNAVNVLQGYEG
		>A0A024TPT3_9STRA 55.085 3599 pos. 944 - 1305 tr|A0A024TPT3|A0A024TPT3_9STRA (H310_11063 {ECO:0000313|EMBL:ETV95641.1}) RecName: Full=PHD-type domain-containing protein {ECO:0008006|Google:ProtNLM}; [Aphanomyces invadans]
		EHPECPERLTRAIAVLKPLLVKYPDALSVEALTGTADDLSPPETTLLLVHSPNYLDRLKQ
		RSKDVTSGAVVFETDPGDDNDGIESVAPDTIRPFAAIGGAFKVAASIKRDSAMDTFVSTA
		SWDVARIAAGTVCLAVDKVLAGEFVNAVCLVRPPGHHVGRNGRTPNAPSSGFCLLNNVVI
		GALHARMHPSVTRIAVLDWDIHHGNGTEELLRGDPRSFFASIHLYHKDFFPGTGPSASDD
		NIVNVGLQNSGRGSGSEAFRHALTHDIFPAMELFQPDIIFISAGFDGHKDDILGGCAAVS
		NHDIPAGYVEDDYAWATKEVLKLADKFCKGRVISVLEGGYDVRDETNSLAKSIESHIDAI
		VE
		>A0A024UQG7_9STRA 71.125 4667 pos. 31 - 329 tr|A0A024UQG7|A0A024UQG7_9STRA (H310_02297 {ECO:0000313|EMBL:ETW07883.1}) RecName: Full=Histone deacetylase domain-containing protein {ECO:0000259|Pfam:PF00850}; [Aphanomyces invadans]
		APWESPDTKRRFHGLLAATGLLDKLHVVRARRATQAELELNHGKAYVESIQEKSLLPNGG
		DAGDWAQFSQGAYEIACLSVGGVLALVDAVMSRQVSCGYALVRPPGHHALPDIGMGFCIF
		NNVAIAAYYLLHEYPSKIRKVAIVDYDVHHGNGTQASFEADDRVLFISVHQDNNYPLNSG
		RIEETGTGKGEGYTINIPLPAGSGTGAYNSTMDRVVVPALHAFEPDFILISSGFDASYMD
		PLGNMMVSSECFGQMARALKAAASAIPSCNGRLAFCHEGGYSEFYVPFCGAAVIESLLG
		>A0A024V7T5_PLAFA 43.911 2855 pos. 959 - 1292 tr|A0A024V7T5|A0A024V7T5_PLAFA (PFFVO_02761 {ECO:0000313|EMBL:ETW18245.1}) RecName: Full=Histone deacetylase domain-containing protein {ECO:0000259|Pfam:PF00850}; [Plasmodium falciparum Vietnam Oak-Knoll]
		FAAIRPPGHHCSRSHPSGFCIFNNISVACKYIFKKYGIRKVFIFDWDVHHDNGTQEIFYG
		DKDVLCFSIHRFDKKVEEKNKKKRHVNKKKKKKKYDIKKDDDNKKDDDNKKDDDNKKDGD
		NKKDGDNKKDDDNKIYGDNKIYDDNKKDDDNKIYGDNKKDDDNKIYGDNKIYGDNKISNL
		EKNLKYEKTSNNYKKYKRKNKKSRKRYEENLFYPRTGAKNELGEKEGYKFNINVPLEKGY
		NNCDVYYVFKYLLLPILEKFRPEFIFISCGFDASINDPLGKCNLTHNLYQWMTFQLKHFA
		NIFCNGRIILVLEGGYNLNYLPKCALACIKALIK
		>A0A031IG15_9BACL 65.058 4263 pos. 20 - 321 tr|A0A031IG15|A0A031IG15_9BACL (BW42_00137 {ECO:0000313|EMBL:EZP60469.1}) RecName: Full=Acetoin utilization protein AcuC {ECO:0000256|ARBA:ARBA00020218}; [Exiguobacterium sp. RIT341]
		THPFNPIRLELTVSLLESMHQLDDTPCIAPRHATDEELALVHDQDYIAAVKAAGTGVLSP
		LKAQMYGLGTEDTPLFQDMHSGASLLVGGTIEACDLVLSGKYKRTFHIGGGLHHGFRGRA
		SGFCVYNDTAVAMAAMIEKYHCKILYVDTDAHHGDGVQWAFYNRNDVMTLSLHETGRYLF
		PGTGMVTERGSEEGYGFSWNVPLDAFTEDDSFLLAYETALFEACELFQPDLIITQNGADA
		HVLDPLTHLSLTMKSYEKIPQIAVAAAEKYTDGKIVALGGGGYDWYRVVPRAWSQVFAAM
		TG
		>A0A034VWF4_BACDO 55.671 3638 pos. 47 - 382 tr|A0A034VWF4|A0A034VWF4_BACDO (HDAC8 {ECO:0000313|EMBL:JAC47656.1}) RecName: Full=histone deacetylase {ECO:0000256|ARBA:ARBA00012111};EC=3.5.1.98 {ECO:0000256|ARBA:ARBA00012111};Flags: Fragment; [Bactrocera dorsalis]
		KNPAVRGRASLTHALIASYGLLKHMQRLEPRICKYTDLRRFHNSAYVEELLKKATFSKSK
		STTNVFVKQKTLNDTLEEACSSGSDDEDNNCALDTTHTHIEYGLGFDCPSWRGVWEYACT
		VAGGTMSACAALCKYGATNNGEQTVIINWTGGWHHAQRDRAAGYCYVNDIVLGILVLRKH
		FKRVLYVDLDAHHGDGVQQAFEVTKRVFTFSMHRYECGYYPGTGGMDDCGFGEGKGYAAN
		FPYQSGIGGKNFCKYLKRVLTEILRLYKPEVCVIQCGADALVGDPLGGTNLTPANLIECV
		EFILTNGLPTVLLGGGGYNFTNSSRLWTQLTAICCG
		>A0A037ZMW0_9RHOB 68.242 4475 pos. 36 - 329 tr|A0A037ZMW0|A0A037ZMW0_9RHOB (ACMU_10540 {ECO:0000313|EMBL:KAJ56181.1}) SubName: Full=Acetoin utilization protein {ECO:0000313|EMBL:KAJ56181.1}; [Actibacterium mucosum KCTC 23349]
		GLPEGPEAKRRALSMMQVTGLAGELAVQSAPPASRAELLRVHPASLLDAFKALSDGDGGE
		LGLRAPFGPGGYEIAALSAGLATEALRRVLSGQLDSAYALCRPPGHHCTPDWQNGFCLIN
		NIAVAVEAALAEGRAERIAVVDWDVHHGNGTEACFIDRPEVLTISIHQDRNYPLDTGMAE
		VRGEGAGAGTNVNIPLPPGAGHVSYLEAIDRLVLPKLLAFQPDVIVIANGVDAGANDPLG
		RMLCTAETFGQMTMRLRDAADELCSGRLVATHEGGYSDTYAPFCTHRVVQEMAR
		>A0A058Z290_FONAL 32.332 2084 pos. 142 - 533 tr|A0A058Z290|A0A058Z290_FONAL (H696_05179 {ECO:0000313|EMBL:KCV68256.1}) RecName: Full=histone deacetylase {ECO:0000256|ARBA:ARBA00012111};EC=3.5.1.98 {ECO:0000256|ARBA:ARBA00012111}; [Fonticula alba]
		GHPIQPFRARLTHQLLVQYSLLREFILCGSYNRAAFADLTRFHTDDYVSSIALAAAAAMA
		DSTGSMASLRRSRDVANVCAAFGIVPDGDCPPFDGMDTFCSIYAGGSLAGARALNAGEAD
		VAINWLGGFPHANPANASGGSFINDVVLAILELLRKHQRVLFINLDSFHADAVESAFYTT
		DRVLTMSFHRYCDPSVSPAPTFSADIVNSATPKPGTAGARAGATRAGGAGHGRKAAAGGG
		STAASTTPATLSSVNAAGASAIAAAVLHNTAFGPIFPGTGAPGDTGAPGPGRGHAINIPL
		WDGIDDSYAARLFTESVRRTVDAYQPSAIVFRCSTGALAGDRFGTFGLTLQGYSRILDTV
		LDFGLPVLLLGGGMASSAAGVKMQVCLSARAA
		>A0A058Z556_FONAL 66.379 4351 pos. 37 - 342 tr|A0A058Z556|A0A058Z556_FONAL (H696_03693 {ECO:0000313|EMBL:KCV69266.1}) RecName: Full=Histone deacetylase domain-containing protein {ECO:0000259|Pfam:PF00850}; [Fonticula alba]
		PHMDTPATRLRVLNMLQASGLLSIPHPEMPDAPGWLRLPLRVATHREMRRAHSLAHIRHL
		TRLNLIGGEAGDEAPCGIGSFDVARAAAGSCIELVDAVCSGRIRNGYALVRPAGHHAERD
		RARGYCLLSNVAMAVRHAQAHYKFARVAVVDFDVHHGNGTQSIFYDSDAVLTVSIHQAGN
		YPRKSGELDERGAGPSGASYNINVPLWPGAGQTDYKTTWDRVVLPALKAYDPQLIVVSAG
		FDASFYDPLSRMMLGSNDYRYFTRTLVDFADASASCQGRVAVCHEGGYCDYYVPFCALAV
		CEELLG
		>A0A058Z6W2_FONAL 51.361 3351 pos. 251 - 499 tr|A0A058Z6W2|A0A058Z6W2_FONAL (H696_03435 {ECO:0000313|EMBL:KCV69970.1}) RecName: Full=Histone deacetylase domain-containing protein {ECO:0000259|Pfam:PF00850}; [Fonticula alba]
		TPITSLTLQAALMSSHCAMRAADTLVKMIAAGSASGQAGGHLPISYSLARPPGHHASSGR
		GGGYCYFNNTAVAVRYMQGLLAGTTGPDTKRPRVTILDIDYHHGNGTQDIFYEDPSVQYV
		SLHASPSFGGEPYFSGHAEETGAGPGVGFTVNIPLAPPITDRRYFRALARRALPAIRDFA
		PEVVVVSLGCDITRVDPLAHMGGIGDQTLARVGQAVRSLGRPVLVIHEGGYNSKTIGRSI
		ASFFSGLVN
		>A0A058Z707_FONAL 43.055 2798 pos. 69 - 436 tr|A0A058Z707|A0A058Z707_FONAL (H696_04125 {ECO:0000313|EMBL:KCV69718.1}) RecName: Full=Histone deacetylase domain-containing protein {ECO:0000259|Pfam:PF00850}; [Fonticula alba]
		YAVEIPDRIRRALLCMPRVARDAGASVGLRPSSRAISLDQLPSYLAGVHQPEYIQRLLAE
		AAVSAESPGSLASGDLYLSPGTPTGVGAALGTLLDAVDLAAARGRSPVPLAARDAARQHL
		LARSADVSPAPGPEGPAELAATFALVRPPGHHCTHAAPMGFCFFNNAVAAARHAFTRHGI
		EHIAIIDFDLHHGNGTQDLVVDINQKRALDPEAPPRLFFGSLHDIKSYPCELYDAAAIFS
		ASICLMDHDHALWNVHLQPWADFGEFLGHYDGQYRALLTQAAHFLAGCPPDRSLIIVSAG
		FDAHELEYPSIQRQGRRLPAEFYYLFCRDLALLARAHTDGKMVFALEGGYSQGALANGLY
		SALAGLAG
		>A0A058ZA76_FONAL 59.396 3886 pos. 200 - 506 tr|A0A058ZA76|A0A058ZA76_FONAL (H696_02785 {ECO:0000313|EMBL:KCV70442.1}) RecName: Full=Histone deacetylase domain-containing protein {ECO:0000259|Pfam:PF00850}; [Fonticula alba]
		SLPQSSGLLALDQSLTPETRRARGQLIPIPAAPVTWEQVGLAHSAEFVASLQLLETLPSQ
		DLTLIGDRLDSVTYGPSTLEAALVSAGGVVALLDAISEGTIDNGVAIVRPPGHHAEHTHS
		KGFCIINNVVLAAQVALMQYPHLYKRVLILDWDVHHGNGTQRAFESDPRVLYISLHRHDH
		GHFYPHSAAADYDFVGLGHGAGRNINVAWNHDSILDADYVYAFQHLVTPVAREYAPDLVI
		ISAGFDAARGDPLGGPVAALSYEAYAFMTAELRSVAPHQRVILALEGGYNPRSLAMSALV
		CVSNMLG
		>A0A059EM11_9MICR 54.725 3575 pos. 19 - 294 tr|A0A059EM11|A0A059EM11_9MICR (H311_03255 {ECO:0000313|EMBL:KCZ75761.1}) RecName: Full=histone deacetylase {ECO:0000256|ARBA:ARBA00012111};EC=3.5.1.98 {ECO:0000256|ARBA:ARBA00012111};Flags: Fragment; [Anncaliia algerae PRA109]
		KHPMKPHRITFTHSLVHSYKLDNYYDIIEPELEPIKTFHKPDFLKNYVSIDNDCPTFPGI
		DEYGMRCVSGSLNAAKLLIAKEYDLVINWGGGMHHAGKSKPSGFCYANDIVISIIEMLKY
		YNKVMYIDIDIHHGDAVEEAFYYTNRVFTLSFHKYGDSFFPKTGALCNIGDKEGYRHSCN
		IPLKTGIEDAHYKYIFEPVVEATVKKFKPDIIVMQCGADSIKGDRIGCFNLSLAGHSECV
		NFVKRLNLPLLILGGGGYTPRNVSRCWTNETATLCG
		>A0A059LHX6_9CHLO 39.271 2546 pos. 1 - 254 tr|A0A059LHX6|A0A059LHX6_9CHLO (H632_c1921p0 {ECO:0000313|EMBL:KDD73695.1}) SubName: Full=Histone deacetylase {ECO:0000313|EMBL:KDD73695.1};Flags: Fragment; [Helicosporidium sp. ATCC 50920]
		RGKARAAFCAVRPPGHHAGPSGGVGSDRDPVATTGFCLINNVAVAAAYALSVHRELVRKV
		AILDFDVHHGNGTEACVGATVPGLRTVPFATPFSEGVQGFGVEEGPDTVFYPGSGGTSDS
		LDLVDRAGAGSAGPGDERSAAPRVIDVGIPGGRPHVALWRRSWRDKILPELVSFDPDLIL
		ISAGFDAHRKDVMNHCHIGVTERDYEWLTEHIMQVANRCKSHVVSILEGGYRVQGGFASA
		LARSVAAHVQVLAH
		>A0A060BCQ2_9GAMM 60.717 3974 pos. 25 - 348 tr|A0A060BCQ2|A0A060BCQ2_9GAMM (FF32_09450 {ECO:0000313|EMBL:AIA75060.1}) SubName: Full=Acetylpolyamine aminohydrolase {ECO:0000313|EMBL:AIA75060.1}; [Halomonas campaniensis]
		PSPEGPVRAELLSKGLTTAGLSLTAPSETDSPMLRKRLEQIHTPRYLRFLETIYERWQAL
		PNAAALVAPNVHPCGGASHYPSHPVGQAGWHLHDMACPLSETSFQGALASAATAVAAAEE
		VMSGASLAYPPRTYALCRPPGHHAGPDNAGGFCLLNNAALAASVLREKFAKVAIIDVDLH
		HGNGTQDIFYSRGDVWTGSVHVDPSVFYPFFWGGVDEIGCEEGEGANVNLPLPLGSDGET
		YLNAVATLIEQLNRYQPEAVVVSLGLDVHKDDPLAGLSVETEAFVALGELLSGLSQPTVV
		IQEGGYPTEQLSANLAAFMRGYQR
		>A0A060DLX4_9PROT 63.361 4150 pos. 25 - 346 tr|A0A060DLX4|A0A060DLX4_9PROT (ABAZ39_23730 {ECO:0000313|EMBL:AIB14906.1}) SubName: Full=Acetylpolyamine aminohydrolase {ECO:0000313|EMBL:AIB14906.1}; [Azospirillum argentinense]
		PSPEKAERAEALVGSLRARGATVEEPPSYGAGPRAAVHSADYLRFLETAHARWSALPDAS
		EVIVPNVHRNTDMAEYPTGIVGQAGWHMADTACPIGAGTWEAVCGGADTAVHAALMVASG
		RERAAYALCRPPGHHASRDMAGGFCYINNAAVAAQAMLPVLAQQGRAPRVAVFDVDVHHG
		NGTQAIFYERDDVLVVSIHGDPNNFYPWFAGYAHERGKGRGLGSNLNIPLPMGTEESTFL
		DAVDGALTHIAAFGPEALVLSLGFDTYVGDPLAFFKVTTPGFATLGRKIAGAGLPTVVVQ
		EGGYDCDALAVNLASFLDGFEG
		>A0A060HSL9_9ARCH 64.472 4224 pos. 236 - 535 tr|A0A060HSL9|A0A060HSL9_9ARCH (NVIE_021870 {ECO:0000313|EMBL:AIC16446.1}) RecName: Full=Acetoin utilization protein AcuC {ECO:0000256|ARBA:ARBA00020218}; [Nitrososphaera viennensis EN76]
		SHPWGTDRIYAFWSRLQSERQVANVVIVEQPEITTEEAVLSFHERDYVEMVKMASKQCKS
		IPLDRGDTPSFRGMFEATLYVVGSTLAALDMVVQGRDRAGRKIENAFVPIAGLHHARRDS
		AGGFCVFNDVGVAIIQARKKYGITRIAYVDIDAHHGDGVFYEFKDDPLLFFADIHERDIY
		PGTGSASETGKGDAIGTKLNIPLEAGSGDGEFLKAFARVEEFVDSCRPELIFLNCGADSL
		AGDPITDLRYSARAHRHAAKVLHDLAHKHCNGRIIAVGGGGYNRANIGVAWTEVVRSLAA
		>A0A060T1E3_BLAAD 41.403 2688 pos. 284 - 646 tr|A0A060T1E3|A0A060T1E3_BLAAD (GNLVRS02_ARAD1C24068g {ECO:0000313|EMBL:CDP34945.1}) RecName: Full=histone deacetylase {ECO:0000256|ARBA:ARBA00012111};EC=3.5.1.98 {ECO:0000256|ARBA:ARBA00012111}; [Blastobotrys adeninivorans]
		SIVERPERLMACSIGIGCAVAALPTKFKLDVCTNRTSLTSEHVVKVHGPSWGKKLYELCE
		NSQKLLDNGQIEVPNTWHYGDIYLGPETILALEGVVGAVETAVDRVFSPTYSTKRAFVSI
		RPPGHHSHPCVPSGFCLINNAHIAIQYAASKHNVTHAVILDFDLHHGDGSQDICFKLAGL
		GDDDDSNNGDDTRKDIAGGPKIGYFSIHDVNSFPSEAGFADPQKIKDSSVRLMNHGLCIW
		NIHMEPYNGKQEFMRLYNEEYRGLFKRARQFLSKEEAIAQSKGLPFNPLVLLSAGFDGSE
		YETGSMQRHAVYVPTEFFHMFTKDAVELASEYSKGRVISLLEGGYSDGALSTGVLSHLGG
		LAG
		>A0A060TEQ7_BLAAD 55.506 3627 pos. 19 - 342 tr|A0A060TEQ7|A0A060TEQ7_BLAAD (GNLVRS02_ARAD1D09768g {ECO:0000313|EMBL:CDP37362.1}) RecName: Full=Histone deacetylase {ECO:0000256|ARBA:ARBA00012111, ECO:0000256|PIRNR:PIRNR037913};EC=3.5.1.98 {ECO:0000256|ARBA:ARBA00012111, ECO:0000256|PIRNR:PIRNR037913}; [Blastobotrys adeninivorans]
		LLPSNKLRASRVHGLVCAFGLDSKCTIIPPVEITSRDLTKYHHRDYVTFLQTAEERDELL
		SASSGSEHEEKSDEETESSRPTKRTKYGLEYDCPVFSGLWTYIQQVAGASVACAEFLIDN
		HPSDVYGESSVPVAINWTGGRHHARKMSSSGFCYVNDAVLAIIRLRTKYDKVMYIDLDLH
		HGDGVEAAFASSKKVLTVSVHRYDRGFFPGTGSANDRGKGMGEGYAVNIPTDRGLSDSSF
		VSLFDSRIEELKKWFGPDAVVVTCGCDGLTRDKHKEWNLTFKGFDRVVKSVLDWHVPTIL
		LGGGGYHHLDAARCWTYLTATAIG
		>A0A060Z7V8_ONCMY 31.251 2012 pos. 1 - 276 tr|A0A060Z7V8|A0A060Z7V8_ONCMY (GSONMT00055166001 {ECO:0000313|EMBL:CDQ97769.1}) RecName: Full=Histone deacetylase domain-containing protein {ECO:0000259|Pfam:PF00850};Flags: Fragment; [Oncorhynchus mykiss]
		MCLIRVCSLEHIAKIKATEGMKTRDLHRLGDEYNSIFISTESYRSARLAAGACFNAVQAV
		LTGQAVGFLVIPGIPGIFQLGFFGKLENFGGSSWNFSTLFIRLLYVCPPPLPHQVRNGVA
		IVRPPGHHAEKDAACGFCFFNTAALTARYAQSISQKPLRVLILDWDVHHGNGTQHIFEED
		GSVLYISLTNSNLLLSPSSVLNISLTNSNPLLSPSSVLNISLTNSNPLLSPSSVLNISLT
		NSNLLLSPSSVLNISLTNSNPLLSPSSVLYISLHRY
		>A0A061B2Z9_CYBFA 50.700 3307 pos. 17 - 348 tr|A0A061B2Z9|A0A061B2Z9_CYBFA (BON22_4004 {ECO:0000313|EMBL:ONH66054.1} OR CYFA0S_14e00650g {ECO:0000313|EMBL:CDR44192.1}) RecName: Full=Histone deacetylase {ECO:0000256|ARBA:ARBA00012111, ECO:0000256|PIRNR:PIRNR037913};EC=3.5.1.98 {ECO:0000256|ARBA:ARBA00012111, ECO:0000256|PIRNR:PIRNR037913}; [Cyberlindnera fabianii]
		LVHANLDRSSLVFELIRAYGLDQQCENITVKPATRADLLKFHSEELVEQLLKKRKHLREP
		LSEKQRVRIINSGLTPPSNQDENHDGYPEDLHDEKEILQSCGLMYDNPIFPLMDQYCLFL
		AGSTISSARHLIQQDPNTSPIVINWHGGRHHGKKSTASGFCYINDIVLGILELRKKYEKI
		VYVDFDLHHGDGVEAAFKFSDKVCTISLHRREFAFFPGTGDLKDQGLGKGKGYAFNIPTM
		HGLSDLSLSKIVERCVLPVIEKFGAECVVVQCGADGLAGDEHAEWNLSIKGLGDSVKKIL
		GLKKLTMLLGGGGYNHSQVARCWTYLSDIAIG
		>A0A061BFG2_CYBFA 39.616 2569 pos. 103 - 492 tr|A0A061BFG2|A0A061BFG2_CYBFA (CYFA0S_24e01310g {ECO:0000313|EMBL:CDR46621.1}) RecName: Full=histone deacetylase {ECO:0000256|ARBA:ARBA00012111};EC=3.5.1.98 {ECO:0000256|ARBA:ARBA00012111}; [Cyberlindnera fabianii]
		TIVERPQRLLATSLGIAASFTMYPAEYVLMSSSKRSPLTSPHVLKIHGKNWPNDIEKICL
		ASEEKLAKGEVEVPEGWNSGDIYLTKKSLDALTGVIGAVETAVDTIFKNDGETPSRAFVA
		IRPPGHHSHPCVPSGFCLINNAQIAIEYASKTQNVTHAVILDFDLHHGDGTQDICWSKAG
		FEPDFGEKAAGYEEGDIDPDEHPKKEANNPKVAYFSLHDINSFPTETGYAIPTNIKNAST
		CVMAHDLNIWNVHLQPYDKEQDFYKDYEEKYSVLLTKADEFLTRAKREHESLIAQNLKEH
		KRNPSSAPKISPFKAMVVISAGFDASEYEVQTMQRHGVHVPTSFYSRFTSDAVSLANKHT
		DGVLLSLLEGGYSDGALTSGVFSHLVGLQR
		>A0A061D6H5_BABBI 58.615 3834 pos. 28 - 486 tr|A0A061D6H5|A0A061D6H5_BABBI (BBBOND_0301850 {ECO:0000313|EMBL:CDR96281.1}) SubName: Full=HISTONE DEACETYLASE HDA1, putative {ECO:0000313|EMBL:CDR96281.1}; [Babesia bigemina]
		GHPEDPTRLKAIIDLLRHGRINLESYGERFLADFTRTYACRPATLEMLLYCHTESHVRRL
		MGFCHDVEELNAGCAADDVCCHSDSDYCTSYPVDEDTYVTKESERVARLAVGGMTHLADV
		IMGKADMYSDMQPEDAFDTAADQQRDRTRVKRESEPDIDSNDLSSQLKAAEGAENLLNSG
		DTAKAASQQHDLRKDRNVAVEHGTTVGAGMERSDSSGKSPAEELNNSEFIGDVAVQLSAL
		SVSDAQANVPRRSGVRKGFSLTRPPGHHATRDKMMGFCLYNNVAITAVHLLRNHGLKRIA
		IVDIDVHHGNGTQEIFYDNANVCVISIHRYGTHNNAFYPYSGNYDEIGGKGALGSNVNIP
		LTAGYGTHDMVYAFQEVVLPKLERFKPEFILVSCGFDAAIHDFLGGCGVTPECYGWMALE
		LSKVAERHSKGRLLLAFEGGYNPAINASCSDAIFRTLIE
		>A0A061DJP0_THECC 65.148 4269 pos. 73 - 474 tr|A0A061DJP0|A0A061DJP0_THECC (TCM_001516 {ECO:0000313|EMBL:EOX92582.1}) SubName: Full=Histone deacetylase 14 isoform 1 {ECO:0000313|EMBL:EOX92582.1}; [Theobroma cacao]
		SHPESNARVPAIVTALAKMELTSKFRGSDILELQNFKLASADDIASVHAKAYVSGLEKAM
		DRASEQGLIVIDGSGPTYATPTTFCESLVAAGAGLALVDSVVMPQPRTKVTGKSMLHLDQ
		NLIKDFDLYGEKEPWEIWNLFGGCNLQYSDDLYFFTKLKKKSQNSSRMNGSVSIGMWMGE
		GSGKPITYSGLSAVAASKNQLDPPMGFALIRPPGHHAIPNGPMGFCVFGNVAIAARHAQR
		IHGLKRVFIIDFDVHHGNGTNDAFLDDPDIFFLSTHQDGSYPGTGRIDEIGHGAGEGATL
		NLPLPGGSGDTAMRTVFDEVIVPCAQRFKPDIILVSAGYDGHVLDPLASLQFTTGTYYML
		ASNIKQLAKELCGGRCVFFLEGGYNLDSLSYSVADSFRAFLG
		>A0A061GTZ2_THECC 60.882 3985 pos. 48 - 406 tr|A0A061GTZ2|A0A061GTZ2_THECC (TCM_041266 {ECO:0000313|EMBL:EOY33305.1}) SubName: Full=Histone deacetylase 8 isoform 1 {ECO:0000313|EMBL:EOY33305.1}; [Theobroma cacao]
		KHPENSDRVRNIVSILKRGPISPHVSWHTGRPANIPELLSFHSQGYINTLVEADKNGGKE
		ICGGTFLNPGSFDAALLAAGTTLSAMKHILDGHGKLAYALVRPPGHHAQPTQADGYCFFN
		NAGLAVQLALDSGCRKVTVIDIDVHYGNGTAEGFYRSDKVLTVSLHMNHGSWGPSHPQTG
		TVDELGEGEGFGYNLNIPLPNGTGDKGYEYAMRELVAPAVQKFEPDVIVLVIGQDSSAEL
		KMYESGTKSGLLRDKNGMLNFTNTGGITRDYLCFSSTPFLPPSPSDYTHNLSLPICKQNV
		FDPNGRQCLTMDGYREIGRIVRSLADRHCGGCLLIVQEGGYQVTYSAYCVHATLEGVLN
		>A0A061J6L4_TRYRA 56.978 3725 pos. 29 - 323 tr|A0A061J6L4|A0A061J6L4_TRYRA (TRSC58_02499 {ECO:0000313|EMBL:ESL09776.1}) RecName: Full=Histone deacetylase {ECO:0000256|ARBA:ARBA00012111, ECO:0000256|PIRNR:PIRNR037913};EC=3.5.1.98 {ECO:0000256|ARBA:ARBA00012111, ECO:0000256|PIRNR:PIRNR037913}; [Trypanosoma rangeli SC58]
		QHAMKPYRLLVVMELIRTLGLDRHCRTVVPPLIGIEQLQSYHAADYISNLGLHSSRSWLW
		NTEVSKVTFSGDCPPVEGILEHSLSIASGSLMAAVLLNSGKADIVIHWGGGMHHAKCGEC
		SGFCYVNDIVLAIIELLKCHQRVLYVDLDMHHGDGVDEAFCQSNRVFTLSLHKFGESFFP
		GTGHPRDIGFGKGRHCAMNLALWDGIDDFFYTTIFERALTSIVQRYLPDVVVLQCGADSL
		AGDRLGHFNLSSWGHGKCVEEVKKLGLPMLVLGGGGYTLRNVAKLWAYETSILCG
		>A0A061LWR0_9MICO 68.797 4512 pos. 38 - 334 tr|A0A061LWR0|A0A061LWR0_9MICO (H490_0105870 {ECO:0000313|EMBL:EYT55263.1}) RecName: Full=Histone deacetylase domain-containing protein {ECO:0000259|Pfam:PF00850}; [Leucobacter sp. UCD-THU]
		PHTEGRLRIERMHDVLGRGPAADAIRFAPGRLASEEELARVHEADYVAEIRRAAERGGGW
		VTGTTRLASGSYEPLLAAAGTALAAAETVLSGAAPLAYALTRPPGHHAQRAQADGYCFFN
		GAALAADAARRAGVERVLVIDWDVHHGNGTQDIFYERDDVLTVSLHMDHGAWGASHPQTG
		RLEERGAGAGEGFNQNVPLPLGAGNAGYLRAFDEVIAPLAERFRPGMIVCASGQDASAYD
		PNGRHNVSMPGFHGIGGRVRELADRHTDGRAILVQEGGYNPSYAPYCLLATVEGLLG
		>A0A061P314_9BACL 73.693 4838 pos. 3 - 299 tr|A0A061P314|A0A061P314_9BACL (JCM19038_2945 {ECO:0000313|EMBL:GAK09125.1}) SubName: Full=Deacetylase {ECO:0000313|EMBL:GAK09125.1}; [Geomicrobium sp. JCM 19038]
		TEPYLWRRPGNKATLQEFNGSLPTHTKTYIDPPKPATRADLERFHHPHYIDRVKELSDHN
		GGDAGEHAIVGRGSYEIALLSAGGAITAVDAVMNNHVTNVYALTRPPGHHAETDQGMGFC
		LFNNVAIATDYAKEKYNLKRILVLDWDVHHGNGTEQAFYSDNEVLFISLHQDRLYPADRG
		YIEHTGEGKGKGYTVNIPLPAGTGNAGYMHAFERIVEPIVNEFEPDLIIVSAGQDPNFFD
		PLARMMVTTKGFYQFSEFMNKLAEKHCGGKLILCHEGGYSAAYVPFCSLAIVEAMSG
		>A0A061QGF7_9PROT 58.254 3810 pos. 29 - 309 tr|A0A061QGF7|A0A061QGF7_9PROT (AQ1_01195 {ECO:0000313|EMBL:GAK33307.1}) RecName: Full=Histone deacetylase domain-containing protein {ECO:0000259|Pfam:PF00850}; [alpha proteobacterium Q-1]
		GHRFPMNKYGLLYARILASGFGQPLDVHQPPMADEAQLCRAHHPDYVRLVLSCSLSPAEE
		KRIGLPVNKAVVDRARLASGGTILAARLALAHGIACQTAGGSHHAHHDFGSGYCVFNDVA
		VAAAVMRAEGRVRRILIIDLDVHQGDGTAAIFRDVPEITTFSIHGDKNFPVRKARSDYDL
		ALADGTGDEDYLDLVNSHIPRLIAAHHPELIFYNAGVDPHIDDRLGRFHLSREGLKARDC
		AVIDHCRGADIPLVTVVGGGYSNDLEALAGLHFMVIEAAAR
		>A0A061QLS2_9CHLO 39.271 2546 pos. 36 - 239 tr|A0A061QLS2|A0A061QLS2_9CHLO (HDAC11 {ECO:0000313|EMBL:JAC59369.1} OR TSPGSL018_31560 {ECO:0000313|EMBL:JAC59369.1}) SubName: Full=Histone deacetylase 11 {ECO:0000313|EMBL:JAC59369.1};Flags: Fragment; [Tetraselmis sp. GSL018]
		AGIALQRGWAINLGGGMHHASSGAGMGWCMFDDHYLALRQLRRLSGGAISRALYIDLDVH
		QGNGVCRDKARFQDEGLYILDVFNCEVFPQDAEAEAAIDCRVPLKSGASDEEYLERLSGA
		LERSFADFRPDIVLYNAGTDILKGDPLGRLSVSRTGVIRRDEMVFEACFKAGVPISMALS
		GGYSRESAAVIADSVSNLFTRLGL
		>A0A061QVL2_9CHLO 49.588 3233 pos. 325 - 721 tr|A0A061QVL2|A0A061QVL2_9CHLO (TSPGSL018_17812 {ECO:0000313|EMBL:JAC64667.1}) SubName: Full=Histone deacetylase {ECO:0000313|EMBL:JAC64667.1};Flags: Fragment; [Tetraselmis sp. GSL018]
		LPPENVCRLHVLLDKGKGALRASEFSGLEIDTESRPAEMADVLRVHEWGYLQRIQSACAK
		IPDDPTSVSHLDPDTAISHGTWRAGLVAAGAVCRAIDSVVQGKAKNAFCAVRPPGHHAGP
		TGVVPSQHDPNGSLGFCLINNVAVGASYALDKWRSEIRRVVILDFDVHHGNGTEACTVST
		IPSSRTFTYKTPFSSITQTISCYKPWLGIEDPNNILFASVQGYGRKHISLDSYVYPGSGA
		TSDSRPQAPPDTAAPVLNAAGLPEDPRGEFLTAPDAEVAPAEAPRVINIGIPGPGAHVKL
		WRRAWRDKILPAVVAFSPDLILISAGFDAHAKDEINFGYLGITEPDFEWLTDQICQVANS
		CCGGRVVSVLEGGYRIHGGIVSAFGRSVAAHVRALSN
		>A0A061RQX0_9CHLO 74.580 4897 pos. 40 - 331 tr|A0A061RQX0|A0A061RQX0_9CHLO (HDAC6_10 {ECO:0000313|EMBL:JAC72956.1} OR TSPGSL018_30092 {ECO:0000313|EMBL:JAC72956.1}) SubName: Full=Histone deacetylase 6/10 {ECO:0000313|EMBL:JAC72956.1}; [Tetraselmis sp. GSL018]
		GHYECPERVASLVSKLEETGLLASCKRLAPRLASDEELMRVHTREHIAKVDGIREASARN
		ADLGGVFCSPGTPAAARMAAGCVTEAALQVLRGEVGSAMAVVRPPGHHAECDRAMGFCLF
		NNISVAAEAALRFPGVKRVLVLDWDVHHGNGIQHTLEDNPGVMYISLHRGNGFFPGTGEA
		HEIGTGSGAGFTMNIPWPKAGFGDLDYKAAFDLVIEPVVQSFLPDLCIVAAGYDAVEGDP
		LGNMRLTAEGYGHMTQRLLGVCGGRVVVALEGGYNVRATADCAAETMRVLLG
		>A0A061SIN1_9RHOB 50.925 3322 pos. 20 - 307 tr|A0A061SIN1|A0A061SIN1_9RHOB (PM02_18545 {ECO:0000313|EMBL:KAJ01571.1}) SubName: Full=Acetoin utilization protein {ECO:0000313|EMBL:KAJ01571.1}; [Sulfitobacter mediterraneus]
		AHPLAWPKTATALDIIQRLEWFDGSCQIECTKVHPRRLRSFHDQAYIDAAYTAEAEQCVS
		PLTRQKYGLGTGDNPIFPSIIERAATACGVALKAAELLTDGGIVHSPLGGAHHVHPARAA
		GFGYFNDLAIGILAMQDSGLRRIAYIDLDAHHGDGVEAAFAYDPNVLTFSIHEESCWPHT
		GTDSDPHYGVYNLCVPEGFSDSEMSFVVENALLPIVEKFAPEAIVIQAGADSLEEDRMMK
		LGLSNRAYYKTIDALRSLAPRIWITGGGGYNPWAVARCWAGIWCVLNG
		>A0A062UAF7_9PROT 61.739 4042 pos. 25 - 340 tr|A0A062UAF7|A0A062UAF7_9PROT (HY29_01140 {ECO:0000313|EMBL:KCZ57361.1}) RecName: Full=Histone deacetylase domain-containing protein {ECO:0000259|Pfam:PF00850}; [Hyphomonas beringensis]
		AHPESAERYDVLLGAALKAGALSQAPEDNGLEPILRVHSQDYVDFLAQAWSRRAEIPGGI
		SDEILGTHFAKPQMHRRPVGLLGQMGYYTCDTSTPVRAGTWGAVYWSAQAAISSAEAALK
		GEPAYALCRPPGHHAFSDAAAGFCYFNNAAIAARHMGHLTGGRIAILDIDVHHGNGAQSI
		FYEDPNVLTISLHCDPSDYYPFFSGYEDETGSGPAEGLNRNFALPPGTGDEAFLSALTTA
		IEAIRTFNPAGLVVALGLDAGKDDPVGAFGITEDGFAQIATRIGDAGLPTTFIQEGGYLC
		DALPKNLTAFLSAFQS
		>A0A062Y1I3_9BACT 52.832 3449 pos. 59 - 338 tr|A0A062Y1I3|A0A062Y1I3_9BACT (EG19_12300 {ECO:0000313|EMBL:KDA54256.1}) RecName: Full=Histone deacetylase domain-containing protein {ECO:0000259|Pfam:PF00850}; [Thermoanaerobaculum aquaticum]
		GAPLDPLRGEKILAFLSMEHLLAGEQLTRPLPAAMKNLLLAHDPAYLESIQQNEVLTQIL
		GTPVAPGQEEAILQLQRLMVGGTIQATRLVMAGAPFAVHLGGGFHHAGRNRGAGFCVLND
		VAVAILRLRQRGFTGNVLVVDLDLHDGNGTREIFAHDPTVFTLSIHNRHWGETEAQASLS
		VALGDGVSDEAYLQAVEDALNKVLSTFSPSLAFFLAGADVAADDPLGNWNVSPQGVLQRD
		RLVLSRLRELGVPVVMVLAGGYGDRAWRYPARTLAWYLTG
		>A0A063Y5W5_9GAMM 69.323 4547 pos. 19 - 306 tr|A0A063Y5W5|A0A063Y5W5_9GAMM (ADINL_1112 {ECO:0000313|EMBL:KDE40520.1}) SubName: Full=Acetylspermidine deacetylase {ECO:0000313|EMBL:KDE40520.1};EC=3.5.1.48 {ECO:0000313|EMBL:KDE40520.1}; [Nitrincola lacisaponensis]
		DHPESPVRLQAIRKVLERTGLMDHLDQLTAVPATPEQIQLAHAKLHQKKLEMKLPREGVV
		YTDEDTALCPHSLDAAQLAAGAVILATNRVLSGKANNAFCAVRPPGHHAEYNLPMGFCFF
		NNVAIGACHALLQPGIERVAVLDFDVHHCNGTVDIFKDRPEVLVCSTFQHPYYPERYCEI
		DRPNIINCPLPAHSANTLFRQAIENAWMPALEAHRPDIIFISAGFDAHKEDPLADLNLDE
		EDYRWVTQQILKIANTHSQGRVISVLEGGYNPVSLAFSVQAHLEVLAG
		>A0A066PRM7_9PROT 51.991 3393 pos. 23 - 310 tr|A0A066PRM7|A0A066PRM7_9PROT (acuC {ECO:0000313|EMBL:KDM68209.1} OR ACIDI_13c00060 {ECO:0000313|EMBL:KDM68209.1}) RecName: Full=Acetoin utilization protein AcuC {ECO:0000256|ARBA:ARBA00020218}; [Acidiphilium sp. JA12-A1]
		PHPLATMRAPVAEDLIRAMGWLAAGQYRTAPVAGRAALERFHDPAYLDALEAAERTQEVP
		AEARARFGIGAEGNPLHRAVYRRPATSAGGAMLAARLTAEGGVAHVPAAGNHHAWPARAS
		GFCYINDAVLALMEWLDLGLERLVYLDLDAHHGDGVEAAFARDGRVTTISVHEAGRWPRT
		GGTSDAAAGVFNFAVPEGFCDAELAFLMEARIVPAIAAARPEGIVFLPGADALADDPMSR
		LALSNRGLWAALEAIRGLAPRLIVLGGGGYNPYALGRAWAGLWGVLNG
		>A0A066VDY9_TILAU 32.768 2113 pos. 366 - 654 tr|A0A066VDY9|A0A066VDY9_TILAU (K437DRAFT_264490 {ECO:0000313|EMBL:KDN39686.1}) RecName: Full=histone deacetylase {ECO:0000256|ARBA:ARBA00012111};EC=3.5.1.98 {ECO:0000256|ARBA:ARBA00012111}; [Tilletiaria anomala]
		AAATKTAATRPPARLPSTRAFLLTRPPGHHCTGNAPQGFCWVNNAVVAAAHAYLEHGIDR
		VAILDIDLHHGNGTQALAWRINADTVQSDLRRNAMIAEAHRSPRASSKTKQRKSDGASAT
		SAASMPSIPPRGLKIFYGSIHDIESYPCENGDEGMIVAASTCIEDAHGQWIWNVHLQSYQ
		TEGEFFALYASRYSILFDKARAFFAKTAADPRRTLVLLSTGFDACVHEHASMQRHGKHVP
		PAFYHRFAQDAVGLARECSDGKLISVLEGGYSDRALISATIAHIAGLSV
		>A0A066W0Q2_TILAU 46.134 3003 pos. 96 - 450 tr|A0A066W0Q2|A0A066W0Q2_TILAU (K437DRAFT_234693 {ECO:0000313|EMBL:KDN47552.1}) RecName: Full=histone deacetylase {ECO:0000256|ARBA:ARBA00012111};EC=3.5.1.98 {ECO:0000256|ARBA:ARBA00012111}; [Tilletiaria anomala]
		KRMLDPDASYIFPEQGSKPSEHRRAKLVISPLASDEQLMAFHDTCYVKALLGEASLKGDT
		SEGHEANSALASPTKRPRFDTKSKANVQSQSKRESQFGLEDDCPRFPLLAQHVRTVAGAT
		IHAADLLANHQADVTIVWDGGRHHAHRSKAAGFCYVNDIVLGILALKRPRKVPQSRNVGS
		GSRKQKTILTRFERVLYLDLDLHWGDGVEQAFYSSSSVLTLSVHHHAQGFFPCRDTRESA
		NGSFQVSSGPESAPAHALSLPLRPGATSETLSAVYASCIDPIIETFEPQAIVVQCGTDGA
		AGDPHGVWNLCSAGYLDVIGRILKRDKATLLLGGGGYDSPNAARVWAGVTSLALQ
		>A0A067CI66_SAPPC 69.293 4545 pos. 28 - 341 tr|A0A067CI66|A0A067CI66_SAPPC (SPRG_04346 {ECO:0000313|EMBL:KDO30444.1}) RecName: Full=Histone deacetylase domain-containing protein {ECO:0000259|Pfam:PF00850}; [Saprolegnia parasitica]
		GHPERPERVQVVLDQLATSFPTLPHWTASPAATVEQLERFHTSSHVQSVLQWCGKIERCM
		VELDTLRESDETQERRNVLKSFENVDVDADTTLMRYTREAALKAAGATIAGVDAVLSGDF
		TNAFCAVRPPGHHAEPFKAMGFCYFNNVGVAAMHAVAQHGLTRVAIVDFDVHHGNGTQTK
		AATTPELLYVSTHQAPFFPHTGHAAENSAHVWNVPMAAGTSSYAFRHAFVDQVEPQVRAF
		APQLILISAGFDAHEDDPLAEMKLTDEDFYWMTQRLTILAWECCDGRIVSSLEGGYHLRA
		LARCAERHVQALID
		>A0A067PDX1_PLEOS 62.084 4065 pos. 28 - 330 tr|A0A067PDX1|A0A067PDX1_PLEOS (PLEOSDRAFT_47932 {ECO:0000313|EMBL:KDQ34091.1}) RecName: Full=Histone deacetylase {ECO:0000256|ARBA:ARBA00012111, ECO:0000256|PIRNR:PIRNR037913};EC=3.5.1.98 {ECO:0000256|ARBA:ARBA00012111, ECO:0000256|PIRNR:PIRNR037913}; [Pleurotus ostreatus PC15]
		GHPMKPHRLTLTNALVLGYGLDKQIHYMFDPRPATEAELTAYHDSDYIDFLSRKVDVPIV
		TPKNQVGMKQAIDKFNCVEDCPIFAEMYDFCRMYAGGSLAGARKLCAGTTDIAINWSGGL
		HHAKRGEASGFCYVNDIVLGILELLRYHPRVLYIDIDIHHGDGVEHAFYQSNRVMTVSFH
		KYTGDFFPGTGKLDDNGHGSGKYFAINVPLQDGIDDDMYLTIFKTVIDDTVTAFSPSAIV
		LQCGADSLGCDRLGAFNLSIAAHGECVNFVRAFNVPLLVVGGGGYTIKNVSRCWTYETAN
		LVG
		>A0A067Q9N5_9AGAM 62.580 4098 pos. 91 - 424 tr|A0A067Q9N5|A0A067Q9N5_9AGAM (JAAARDRAFT_358217 {ECO:0000313|EMBL:KDQ62865.1}) RecName: Full=histone deacetylase {ECO:0000256|ARBA:ARBA00012111};EC=3.5.1.98 {ECO:0000256|ARBA:ARBA00012111}; [Jaapia argillacea MUCL 33604]
		PYLESPDRIRKIKQYLYGQETFEFVPVNPDIDVISSALRVHTKEYLKYLETAYEKWTANG
		GDKTAVLPEALPHFKLCREVHGDVEKLPPIARAGLYCFDLSCPITDDTYDSVIASAGVAL
		SAAEYVVSQSANESQLGVFALTRPPGHHAGSSLCGGYCFLSNVAIAARFIQSISPKIDSS
		PTRVAILDIDFHHGNGTQEIFYEDPSVLYVSLHADDDYPYFTGSRDERGNLEGEGFNINF
		PLPSGTGPSEYLSALSLALSEIESHRPVYLIVSLGVDTYCEDPIGTFKLSTTTYGLIGEA
		IAKVNIPTLFVMEGGYYLESIGQNVGTLLKGFEG
		>A0A067R8A7_ZOONE 59.621 3901 pos. 31 - 327 tr|A0A067R8A7|A0A067R8A7_ZOONE (L798_07393 {ECO:0000313|EMBL:KDR18741.1}) RecName: Full=Histone deacetylase {ECO:0000256|ARBA:ARBA00012111, ECO:0000256|PIRNR:PIRNR037913};EC=3.5.1.98 {ECO:0000256|ARBA:ARBA00012111, ECO:0000256|PIRNR:PIRNR037913}; [Zootermopsis nevadensis]
		KIPNICGRAILVHNLIRAYDLLSHMHLIPSEPASEDILLSFHSRNYIEFLQKVEESSDLE
		NHEEDLLEFGLAYDCPLVEGIYKFVQSIAGASITCAQVLVDGLARIAINWCGGWHHAQRD
		EAEGFCYVNDIVLAIHKLREKFSRILYIDFDLHHGNGVENAFSFSPHVMTLSLHKYEPGF
		YPGSGGLSDVGLGQGRYYTVNVPLKEGVRDDNYFTIFQSIANKVWSTFCPNAVVVQCGAD
		CINGDPACGFNLTPRGIGRCIENVLAWNVPTLFLGGGGYNLPNTARCWTYLTSIILG
		>A0A068RP63_9FUNG 56.392 3686 pos. 260 - 710 tr|A0A068RP63|A0A068RP63_9FUNG (LCOR_03343.1 {ECO:0000313|EMBL:CDH51784.1}) RecName: Full=histone deacetylase {ECO:0000256|ARBA:ARBA00012111};EC=3.5.1.98 {ECO:0000256|ARBA:ARBA00012111}; [Lichtheimia corymbifera JMRC:FSU:9682]
		NHPERPERINSILQALHANRLLRFFQRIHAREATLEELVLVHTHSHVRNYCPPIKHHSSS
		SPSPSPNIIESNASSPRTTTTTNSTTHPPTSIQALLNPTTPSPSTSRASSPTITTPSQPP
		SPASPSKDKELLLSTSSSSSSPAVVRRTHGVEGGEVVKVDRNLIKQQQRKFSTAAAMDQD
		DHHLSDKALNMVTPPGLIFQMTCGELGIAVDTPFHPLYSTISARVAAGALLELVDHVVEG
		TLHNGFALIRPPGHHAEDDGAMGFCFFNNVAVAVASTLRKHADTIKKVLIIDCHGNGTQK
		IFYDNPNVLYISLHRWENGNFYPFSGSPDECGQDEGLGRNVNIAFNTPDDKCKPMGDVEL
		VAAFYHLVLPIARQFAPDMIFVSAGFDAAEGHPENIGGYQVTPRGFALLTKMTKELAEEV
		CEGRLVLSLEGGYELEPLAKSVAASVAQLLP
		>A0A068SDC0_9FUNG 59.621 3901 pos. 257 - 643 tr|A0A068SDC0|A0A068SDC0_9FUNG (LCOR_11066.1 {ECO:0000313|EMBL:CDH60279.1}) RecName: Full=histone deacetylase {ECO:0000256|ARBA:ARBA00012111};EC=3.5.1.98 {ECO:0000256|ARBA:ARBA00012111}; [Lichtheimia corymbifera JMRC:FSU:9682]
		THPERPDRITCIFDTLHQHRLLRYVRPVPAREATTDELLKAHTPAHVHHYSPYRHLSTFN
		TTTTSKTEEYDDDEEDPNPRARKMISIAALLNPELPRREKGQHQHDNATITKKPSTIATA
		AGAVVAPPTPSTSKSKMICGQPGIAGDTTFHPRFTNISARVAAGALLNMTDAIVQGRVRN
		GFAVIRPPGHHAQDDIAMGYCFFNNVAVAAASALVKYPSLIQRVLILDCHGNGTQQIFYD
		NPNVLYISIHRWDDGQFYPFTGAPDECGQDQGIGRNVNISLSETKDKPKPMGDTEFIAAM
		HHIVTPIARQFAPDMIFVSAGFDAAEGHPANLGGYNVTPRGYAMMTKMIKQLADELCHGR
		LALSLEGGYELEPLANSATASIVQLLD
		>A0A068WEY1_ECHGR_2 65.508 4293 pos. 196 - 526 tr|A0A068WEY1|A0A068WEY1_ECHGR (EgrG_000970900 {ECO:0000313|EMBL:CDS16991.1}) SubName: Full=Histone deacetylase 6 {ECO:0000313|EMBL:CDS16991.1, ECO:0000313|WBParaSite:EgrG_000970900}; [Echinococcus granulosus]
		QQPECPARTRRAYELLEEYGLARRCKRTEARVASEEELLRIHSQEYIDALKNTATMPQAA
		INEFAERFQSVFLNKARLIQWKKERSFFLKLTHTYDSASLAAGSLLSVVDDICSGEALHG
		VAVIRPPGHHAEYDRCMGFCFFNNVALAVRHAQESHGLKKIAVIDWDIHHGNGLQHIFEM
		DPNVLCLSIHRFDEGRYFPNSPDADTAFCGDGEGVGKTVNIPWNGRPIRDGDYLSVFLHV
		VLPILYEFRAELTIVAAGFDAARGDHLGGVGISMECFGHLTHLLVATSTLNNPVEAETER
		RRRGVILALEGGYNLTATAEGLSHCVATLLS
		>A0A069B0N3_BURPE 77.178 5070 pos. 33 - 329 tr|A0A069B0N3|A0A069B0N3_BURPE (hdaH_1 {ECO:0000313|EMBL:CPE68655.1} OR hdaH {ECO:0000313|EMBL:KGD54381.1} OR CXQ84_20995 {ECO:0000313|EMBL:AUG22742.1} OR DF122_05060 {ECO:0000313|EMBL:RSK71185.1} OR DP49_4294 {ECO:0000313|EMBL:KGD54381.1} OR ERS012318_00788 {ECO:0000313|EMBL:CPE68655.1}) SubName: Full=Class II histone deacetylase {ECO:0000313|EMBL:RSK7…
		EHFDSPLRLAYTKQLLDAVGMTERLTRVAFARATDEQLLRVHRPEYLRQLAEACAVAGEQ
		VVRLGDDAAGSASTEDVARLAAGAACAAVDAVMTGPLRQAYALIRPSGHHAGADFAMGYC
		YYNNVAIAARHAQAAHGVERVAIVDWDVHHGNGTQQAFYDDPSVLFVSLHEAANFPVDGG
		EARETGGGAGAGYNANVPLPSGTGDAGYRHAFDELVLPLVEAFAPQLILVSAGQDANAFD
		PLGRMRVQRDGFRHMARALRQAAGGACGGRIVMLQEGGYSLPYLPIATLGVLEGLVG
		>A0A069DZQ4_9HEMI_2 70.780 4644 pos. 511 - 811 tr|A0A069DZQ4|A0A069DZQ4_9HEMI SubName: Full=Putative histone deacetylase complex catalytic component hda1 {ECO:0000313|EMBL:JAC88654.1};Flags: Fragment; [Panstrongylus megistus]
		NHLEQPARISSIYKMLEDFGILKRLYILKSRHCTIEELQYAHNKLHIMEMSSLNKMNVKQ
		LIEKKDIYHSVYFHQDTFKAACLAAGCLLEVVDSVMKGESASGVAVVRPPGHHADIDDPC
		GFCIFNSVSIAARHAIKEYGLQRVLIVDWDIHHGNGTQEIFFEDSNVLYMSIHRFDRGEF
		FPHTGDGAATLVGRGQGEGFTVNIPWNKGNMGNAEYVAAFCQVILPIAYQYDPELVLVSA
		GFDAAVADPLGGCKVTPEAFGHMTSWLSPLANGRLVLSLEGGYNINSISYSMAMCTKALL
		G
		>A0A072N3C6_9GAMM 69.728 4574 pos. 19 - 306 tr|A0A072N3C6|A0A072N3C6_9GAMM (D777_02081 {ECO:0000313|EMBL:KEF31732.1}) SubName: Full=Deacetylase {ECO:0000313|EMBL:KEF31732.1}; [Marinobacter nitratireducens]
		EHPECPERLSAILSYIADTNLEQDLDWVRPEEITRDQLLMVHPEKYLQQLDMMQPTRGRV
		FTDPDTAMMPDTLRAARLAAGANVQAVDMVMSSQVTNAFVCARPPGHHAERSKSMGFCFY
		NNVALAAMRALNFHHLERVAIIDFDVHQGNGTVDIVSGDERILMCSSFQHPFYPHSHVYR
		QAPNIINAPIEANCSAADYRKAVETAWVKKLQDFKPQVILISAGFDSHRLDPMAELNLDT
		EDYRWLTEMITSVAHDHSNDRVISTLEGGYHLKALAESVTAHLQVLNS
		>A0A072N623_9GAMM 59.185 3872 pos. 25 - 341 tr|A0A072N623|A0A072N623_9GAMM (D777_00142 {ECO:0000313|EMBL:KEF33134.1}) SubName: Full=Acetylpolyamine aminohydrolase {ECO:0000313|EMBL:KEF33134.1}; [Marinobacter nitratireducens]
		EPHEKPSRAETILARVKDQALGEVLPPEEFGLEPIKRVHTADYVAFLETCWDEWVAEGKP
		GEAIPAVWAGRGMRHRLPKDIDGRLGYYSFAAETSISDGTFEAACASANVALTAQRLVAN
		GERAAFALCRPPGHHAHADLFGGYCFFNNAAIAAQAFRDQGYGRVAILDVDFHHGNGTQA
		IFYNRNDVLTISLHGDPDLVFPHFLGFEDETGEADGEGYNLNIVYPPNTPYSIWSQGLET
		ACQRIAEFKPDALVIALGVDTFEEDPISFFKLTSDDYLTLGQRLEQLGLPTVFTMEGGYD
		VDAIGVNAVNVMQGFEG
		>A0A072N7R6_9DEIO 52.247 3410 pos. 9 - 306 tr|A0A072N7R6|A0A072N7R6_9DEIO (RDMS_13205 {ECO:0000313|EMBL:KEF33297.1}) SubName: Full=Deacetylase {ECO:0000313|EMBL:KEF33297.1}; [Deinococcus sp. RL]
		AHPFRAYTPAAYTFPLPEGHRFPAYKYAGVRDRVRGLLPVLDTPALRWADAARIHDPAWL
		RRWRRGEVTAAEERAFGLPWSPGVVERARRAAGGSLAALHDALGCGWGANLAGGTHHAFR
		DRAEGFCLINDAALLTRIALDEGLARRVAVLDLDVHQGNGTAALLGPEPRALTVSVHGER
		NYPFRKERSSLDLGLPDGVTDGEYLEVLRGQVLPALEAFRPDLLLYLAGADVLAGDRFGR
		FALTLEGVAARNRLVLTWARQAGVPVVTMMAGGYNRDHALTVEAHARVVLDGLDVFTA
		>A0A073IHR0_9RHOB 69.308 4546 pos. 36 - 329 tr|A0A073IHR0|A0A073IHR0_9RHOB (DSW25_12690 {ECO:0000313|EMBL:KEJ89075.1}) SubName: Full=Histone deacetylase {ECO:0000313|EMBL:KEJ89075.1}; [Sulfitobacter donghicola DSW-25 = KCTC 12864 = JCM 14565]
		GLPESAETKRRFKNLMDVTGLSAELDMRSAPAATHEELLRVHPESYLSKFKQTSDNGGGE
		LGHHAPFAQDGYEIATLSAGLATAAVRAVASGELDNAYSLSRPPGHHCEPDKPMGFCLLA
		NIAIAVNAAQAEGRIKRAAILDWDVHHGNGSEAAFYDRDDVLTISLHQEGNYPPTSGKLH
		DRGTGAGEGFNLNLPLPAGTGHEGYLHAIDTVVIPQIKAFAPDMIIVACGYDCAAPDPLG
		SMLAIAQTFGDMTARIKQVAGEVCDGKMVVVHEGGYSEVYVPFCGHAVMEALSG
		>A0A074JJX9_9PROT 77.253 5075 pos. 19 - 308 tr|A0A074JJX9|A0A074JJX9_9PROT (SMB34_15695 {ECO:0000313|EMBL:KEO57951.1}) SubName: Full=Acetoin utilization protein {ECO:0000313|EMBL:KEO57951.1}; [Thalassospira permensis NBRC 106175]
		GHPEQPDRLRVIQRVLEAEEFMFLHREEAPKADLDLIKKVHDPAYVDRVMAAIPQSGYES
		LDGDTYVSPASGEAALRAVGGVCVAVDAVLAGHERNAFVGVRPPGHHAEYDRAMGFCLFN
		NVAVGARHARDAHGIKRVAVMDFDVHHGNGTQDLFYNDPDLFYCSTHQWPLYPGTGAPDE
		RGCANNILNVGLTAGAGTAEMKHAFEQSVLPGIAAFKPELLIISAGFDAHRNDPLAGLSF
		IESDFAWMTQQLLALAGEVCDNRVVSVLEGGYDLPSLASSVQAHVRTLMT
		>A0A074JN13_9RHOB 70.134 4601 pos. 20 - 307 tr|A0A074JN13|A0A074JN13_9RHOB (TP2_14155 {ECO:0000313|EMBL:KEO50767.1}) RecName: Full=Histone deacetylase domain-containing protein {ECO:0000259|Pfam:PF00850}; [Thioclava pacifica DSM 10166]
		YHRERPARLETVRAVIDRMGLPIVEALEASEADLLLGHDPRYLAALEEVFAREAHFDLDE
		DTHVSPGSRRAALLGAGGALQGVDLVLSGDTTRAFVATRPPGHHATRTRAMGFCIYGNAA
		LAARHALERHGLSRVAVLDFDVHHGNGTQDILWDEQRTFFVSSHQEPETLWPGTGEASET
		GAHDNVLNLPLASGTGTQEMRAAWESALARLDAFAPELIILSAGFDAHRDDDISGLLWTG
		ADYTWLTEAICAVAARHCDGRIVSCLEGGYHLPALAEGVEAHLGALAG
		>A0A074JT07_9PROT 55.356 3617 pos. 25 - 341 tr|A0A074JT07|A0A074JT07_9PROT (SMB34_12020 {ECO:0000313|EMBL:KEO59015.1}) SubName: Full=Acetylpolyamine aminohydrolase {ECO:0000313|EMBL:KEO59015.1}; [Thalassospira permensis NBRC 106175]
		PCFENSRRMAIIRDAVAHSVQAQLVDPTDHGMAPIAAIHDADYLSFLENAWADWNAAGND
		HDAFPYVWPTAGFSGGHPAHISARLGQYAISSDTPITKGTWKAAYWGAQTVVSAAEAVWN
		DGEASFALTRPPGHHAHANRYGGYCFLNNSAIAAQQMITKGAKKVAILDIDYHHGNGTQD
		IFYDRGDVLTVSIHADPKHQFPFFMGYENETGRLDGQGANLNIVLPGGSDFGPWSQGFAR
		AIQKIITWQPQALVIALGVDAHEAETLCDFKLQTDDFKRIGQMIGRLGLKTVFVMEGGYA
		HDVIGFNVAAVLGGYLS
		>A0A074X4E2_AURPU 58.675 3838 pos. 97 - 404 tr|A0A074X4E2|A0A074X4E2_AURPU (M438DRAFT_326296 {ECO:0000313|EMBL:KEQ80385.1}) RecName: Full=Histone deacetylase {ECO:0000256|ARBA:ARBA00012111, ECO:0000256|PIRNR:PIRNR037913};EC=3.5.1.98 {ECO:0000256|ARBA:ARBA00012111, ECO:0000256|PIRNR:PIRNR037913}; [Aureobasidium pullulans EXF-150]
		THPMKPWRLTLTKHLVMGYGLQFAMDNYDALPASKETVAAFHDEDYVDFLSRVSPQTFDE
		LCKVYEDRIPQSADCPVFDGMQEYLFLYTGATMEAVSALTNHQSDIAINWSGGLHHAHKS
		EASGFCYINDIVLAILELLKCHQRVLYIDIDVHHGDGVEEAFASSDRVMTLSFHRYGIID
		EDSREKHLFFPGTGALNSNGNEKSIGNHFALNVPIPKGIDDDQFLYLFKSITGRTLEHFR
		PQAIVLQCGADSLGGDRLGQFNLNIRAHGECLAFVKKAGVPLLILGGGGYTARNVARAWT
		HETALAVG
		>A0A074ZRI7_9TREM_1 65.193 4272 pos. 11 - 329 tr|A0A074ZRI7|A0A074ZRI7_9TREM (T265_06715 {ECO:0000313|EMBL:KER25965.1}) RecName: Full=UBP-type domain-containing protein {ECO:0000259|PROSITE:PS50271}; [Opisthorchis viverrini]
		TYPECPERGVAVRDRCDSYDLLSRCILMTADPAQDDILLYIHRNTHIVKTAQTEHMNDNE
		RRSLSGGLDSAYFNEHTNVAARLAVGSLIQAVESVHRGEVRNAFCLVRPPGHHAMEDEAC
		GFCIFNNVALAAQYALDKLEYNRVLILDWDVHHGQATQYSFYDSSRVLYISIHRYDEQTF
		WPSLRESNFDFIGSGRGRGYNINIPLNGGPYYSKLTFYLSLLDHFQDDLGDAEYLAIFHR
		LILPVAYEFDPDLILVSAGYDCAYGCPLGQLKVSPPLFAHFTHKLMGLAEGKIIVSLEGG
		YYHDSLAESAAHTVSALLG
		>A0A075ANA6_ROZAC 36.732 2377 pos. 1 - 270 tr|A0A075ANA6|A0A075ANA6_ROZAC (O9G_000899 {ECO:0000313|EMBL:EPZ31254.1}) RecName: Full=histone deacetylase {ECO:0000256|ARBA:ARBA00012111};EC=3.5.1.98 {ECO:0000256|ARBA:ARBA00012111};Flags: Fragment; [Rozella allomycis]
		AYLTHSLIKGYNVPVIPLKAPKATKKELLNFHDEEYIAAIFSDDENECEGLFGLTYDCFK
		FSGLKHYCCTIAGGSIYGAKQLLNDNLDTVIHWEGGRHHAFRDFASGFCYVNDIALAIHE
		ILLNIKGNILYLDLDVHHGDGVEHAFKYTKRVTTCSFHLFHHGYFPGTGSWDDCTKGSMN
		VPFTADQHTLWKDAIQYTISNLISIVSPEFGVDTLKGDPIGQWCIDPLTIASVMNFLNGF
		SIKKMVLGGGGYSPCATAKAWAMLTAEACH
		>A0A075ASM4_ROZAC 57.653 3770 pos. 28 - 354 tr|A0A075ASM4|A0A075ASM4_ROZAC (O9G_001637 {ECO:0000313|EMBL:EPZ33286.1}) RecName: Full=histone deacetylase {ECO:0000256|ARBA:ARBA00012111};EC=3.5.1.98 {ECO:0000256|ARBA:ARBA00012111}; [Rozella allomycis]
		VHPERPERIKVIYEAIQDVLKNSPEKTIHYAIDELDMDCLSIVEETHDPEYVRQIMLLSS
		NYNRLTYSARNDIELDAMQKKYDSIYLHQQSGISAFISCMGAITLAKRILHNEIQNGFAI
		IRPPGHHAETNCVSIFEAINSGNVILLGFCFLNNAAITANYLRANGVDRVLIVDWDIHHG
		NGTQSIFFNDPNVLYFSIHRYNNGEFYPGRKDASPGIVGGASALGKTVNVGWSSSGATDA
		DYLYVFNNILMPIAQEFNPNFVIVSAGFDSAKGDPIGQTLVTPEGYGQMTYMLSSLANGK
		VLLLLEGGYSLDAIKSSAVSCFKVLTG
		>A0A075WCP0_ARCFL 33.879 2187 pos. 7 - 273 tr|A0A075WCP0|A0A075WCP0_ARCFL (AFULGI_00013950 {ECO:0000313|EMBL:AIG98165.1}) SubName: Full=Deacetylase {ECO:0000313|EMBL:AIG98165.1}; [Archaeoglobus fulgidus DSM 8774]
		YHPSFSRRSYLTLGTRLRDFPEAFAEIESPKLKIIESPAVDEELILKIHTKEHLEGVKKD
		PLCSTAWHSAGGVVRAAEMVYCEELKNAFCYIGAGGHHAGRDYFWGYCCFNDVVLAIQNL
		YDKFGELRVAIIDTDAHHGDGTRELIELNDFKALHFCICDRDYVSEDGLKIDVSYFTHSY
		RDAVEMFCDQAKNFNPDILFWYFGHDTHVGDYGDIGLKVRDYREIAVKIKQLAEEICNGK
		LVVVLGGGSIPEIARSSTLTVIRVLLE
		>A0A076I071_9BACT 57.503 3760 pos. 17 - 297 tr|A0A076I071|A0A076I071_9BACT (N008_15660 {ECO:0000313|EMBL:AII53409.1}) RecName: Full=Histone deacetylase domain-containing protein {ECO:0000259|Pfam:PF00850}; [Hymenobacter sp. APR13]
		GHRFPIAKYELIREQLLWQGIAPAADFYDPGLTSEEDILRVHSADYWHRVRDLQLTAAEV
		RRLGLPQSPELVRRSLSSVAGTVQSAQEALRTGIGMSLAGGTHHAFRDRGEGFCVLNDIA
		VAAAHLLHHGLARQVLVVDLDVHQGDGTASIFRDEPRVFTFSMHAGANYPLRKEQSDLDV
		ALDLGTDDATYLGLLHDTLPGLLARVQPDFVFFQAGVDVLATDKLGKLALTLSGCRQRDE
		YVLRLCHQHRLPVAVSMGGGYSERLSDIVDAHCNTFRVAYE
		>A0A077N651_XENBV 71.471 4690 pos. 39 - 332 tr|A0A077N651|A0A077N651_XENBV (XBFFL1_2550013 {ECO:0000313|EMBL:CDG93493.1}) SubName: Full=Histone deacetylase-like amidohydrolase (HDAC-like amidohydrolase) (HDAH) {ECO:0000313|EMBL:CDG93493.1}; [Xenorhabdus bovienii str. feltiae Florida]
		GHAESPETKRRMKSLMDVSGLSHSLELMSAEPIDEAALRLVHTESYLQRFKYLSDNGGGT
		LGSEASLGAGSYEIAKLSAGLTYAAVKAVLQDELDNAYSLSRPPGHHCLPDQAMGFCFLS
		NISLAIEKAKEQLGLGRVAVVDWDVHHGNGTQHIFWQRDDVLTISLHQDRCYPAGYSGES
		DIGEGPGEGFNINIPLMAGAGHDSYMYAMDQIVIPALRRYQPELIIIACGYDANGFDPLA
		RMQLHSDSFREMTRKMQQMADELCHGKLVMVHEGGYSEAYVPFCGLAVMEELSG
		>A0A077QXX9_9BASI 45.443 2957 pos. 59 - 474 tr|A0A077QXX9|A0A077QXX9_9BASI RecName: Full=histone deacetylase {ECO:0000256|ARBA:ARBA00012111};EC=3.5.1.98 {ECO:0000256|ARBA:ARBA00012111}; [Melanopsichium pennsylvanicum 4]
		AGPSTVFEKQMLLTALNADPLSSGQSECGNRRRALVYPPKPATSQQLSSYHQESFVRQLS
		KLSDAEDVEHHSKRRKQAHSGSLSSTTLRTPSSLPSSSSSSSCADDGSDQESGNLRPSSS
		ASGPSRSSGHKRINPERNQFGLTHDCPPFQGLSHHVSLIAGASMTAAELLAAGRADIAIC
		WDGGRHHAKKDSASGFCYVNDVVLAILALRKPRKVTVTTTAPREEGLVEKVKGGKGEGSE
		KVVKKTMMKRIDRVLYLDLDLHWGDGVEEAFQTSPNVLTLSIHHFAPGFFPCYTPSSDAA
		KYGAPGSINADTGKGGTSFNIALNLGTSDDSLERVMMNTVEPLVQVWGAEMVVVQCGVDG
		LAGDPMAVWNLSARAYVKAIQRVLGWKKPTLLLGGGGYNSESAARVWTLLTAVCLN
		>A0A077WAK6_9FUNG 69.503 4559 pos. 277 - 579 tr|A0A077WAK6|A0A077WAK6_9FUNG (LRAMOSA01001 {ECO:0000313|EMBL:CDS03599.1}) RecName: Full=histone deacetylase {ECO:0000256|ARBA:ARBA00012111};EC=3.5.1.98 {ECO:0000256|ARBA:ARBA00012111}; [Lichtheimia ramosa]
		PHPESPYRIYEIYKRLKREGLLDHCLRIESRYATRHEILKVHGYDHYDKMRSLEDMDRDQ
		LIALARDQYESLYLNAESFNCALLSAGSVIEACVAVVKDQVKNAFAIVRPPGHHAEQNEP
		MGFCLFNNVAVAISYLREHHPEIGRIMVLDWDIHFGNGTQRLTNDDRDVLYVSLHRYDNQ
		DFYPCDSRGSEIYCGSGNGKGRTVNIPWSWEEVTDGDYIYAFQQVVMPIAMTFAPSLVIV
		SAGFDAALGDHIGRCCVTPAGYGQLTHMLKSLADGRLILALEGGYNLEAISKSAAACMEV
		LVG
		>A0A077WWX5_9FUNG 55.611 3634 pos. 25 - 359 tr|A0A077WWX5|A0A077WWX5_9FUNG (LRAMOSA03771 {ECO:0000313|EMBL:CDS11508.1}) RecName: Full=histone deacetylase {ECO:0000256|ARBA:ARBA00012111};EC=3.5.1.98 {ECO:0000256|ARBA:ARBA00012111}; [Lichtheimia ramosa]
		AYAESPARFLSIKTSLQSQPNTFHMIPLQHMDDNAIHLVHDSDYIDFLKTIYQDWVTAGG
		TSDAAIAETFVHPSLVRSLDPKHYKKVASNNVRGKLGLYNFDLSVAYTQDTWTSVYASAQ
		VAVAAADRLKSKQSQAVYALCRPPGHHATCNTAGGYCFINNTAVATRYLQQGNSDTKVLI
		LDVDYHHGNGTQDIFYDDSSVLYISLHGYPGYPYFTGSSEEQGRGAGLGYNINIPLDPAI
		TTDQSYLAQLHKVLENPKVVEFDPDYIICSLGLDTWHEDPVAGMKGMKDMDTYDKIGRAV
		KQYAKSRPVLFVQEGGCHVESLGQLVSRVLEGFIQ
		>A0A077XM72_SPHSM 55.010 3594 pos. 17 - 297 tr|A0A077XM72|A0A077XM72_SPHSM (BN1088_1430392 {ECO:0000313|EMBL:CDS91988.1}) RecName: Full=Histone deacetylase domain-containing protein {ECO:0000259|Pfam:PF00850}; [Sphingobacterium sp]
		GHRFPMEKYELIPLQLLHEGVVRKENFFEPALASFETACLAHDPIYVRDIFDLTLNAKMI
		RRIGFPLTKSLVDRERYLVDGTIQCALYALKYNISFNIAGGTHHAGYDFGEGFCLLNDQA
		VAARYLLNKQLANRILIIDLDVHQGNGTAHIFRDDDRVFTYSIHGDKNFPFIKEQSDLDI
		PVADGLEDDVYLQLLGDSLPLIFKKVKPDFVFYQAGVDILATDKLGKLKLSPEACRMRDE
		FVFTLCVTNKIPVQVSMGGGYSMHIRDIVNAHCQTFKIAVD
		>A0A077Y777_PLAYE 45.744 2977 pos. 667 - 980 tr|A0A077Y777|A0A077Y777_PLAYE (PY17X_1209400 {ECO:0000313|EMBL:VTZ79895.1} OR PYYM_1208800 {ECO:0000313|EMBL:CDU19260.1}) SubName: Full=Histone deacetylase 2, putative {ECO:0000313|EMBL:VTZ79895.1};SubName: Full=Inositol polyphosphate kinase, putative {ECO:0000313|EMBL:CDU19260.1};EC=2.7.1.151 {ECO:0000313|EMBL:CDU19260.1}; [Plasmodium yoelii]
		FAAIRPPGHHCSRNNPSGFCIFNNISVACKYIYIKYGIKKIFIFDWDVHHNNGTQEIFYN
		DKNVLCFSIHRFDSNKKTKKRKSKEINKGKNAKKDSSVYNQKNEKKKKKTIRANTTSNIS
		TAESVATTANLNNYNNIIKKKGNKNNKNENVENGIDSYNSSSANSVTNKKKKKKPKKKKA
		KKSRTATEENGFYPRTGAKSELGEKNGYKFNINVPLEKGYNNCDVYYVFKYLLLPILQAF
		QPEFIFISSGFDASIKDPLGECNLTHTLYEWMTLQLKKFAKIYCEGRIILVLEGGYNLNY
		LPKCTLACLKALIK
		>A0A077YVJ6_TRITR 59.786 3912 pos. 1 - 296 tr|A0A077YVJ6|A0A077YVJ6_TRITR (TTRE_0000004501 {ECO:0000313|EMBL:CDW51786.1}) RecName: Full=Histone deacetylase {ECO:0000256|ARBA:ARBA00012111, ECO:0000256|PIRNR:PIRNR037913};EC=3.5.1.98 {ECO:0000256|ARBA:ARBA00012111, ECO:0000256|PIRNR:PIRNR037913}; [Trichuris trichiura]
		MKPRRIGMTHDLVMNYGLYRDIAVYRPRRATVAEMARFHAKDYLESMKTLCPVPEDMLSE
		KATRYNLHGDCPIFAGMNTFSSISAGGTLGCAYMLNTRQADIAINWAGGLHHAKKAEASG
		FCYVNDVVLGILELLKYHERVLYVDIDCHHGDGVEEAFYATDRVLTVSFHQYGDFFPYSG
		SLKAIIHQMHSIFKSLFAVNVPFRSGINDDAYVAVFEPVITHVVRRFQPDVIVLQCGADS
		LAGDRLGGLNLTLKGHGQCVDFIRKLNIPLLMLGGGGYTIRNVARCWANETAIAVG
		>A0A077Z0L3_TRITR 61.453 4023 pos. 39 - 349 tr|A0A077Z0L3|A0A077Z0L3_TRITR (TTRE_0000148201 {ECO:0000313|EMBL:CDW53218.1}) RecName: Full=Histone deacetylase {ECO:0000256|ARBA:ARBA00012111, ECO:0000256|PIRNR:PIRNR037913};EC=3.5.1.98 {ECO:0000256|ARBA:ARBA00012111, ECO:0000256|PIRNR:PIRNR037913}; [Trichuris trichiura]
		GHVMKPHRMRMAHALICGYGLCNDMYILRPHDATFEELTQFHSDDYIEFLQNVSNDIEVS
		EEKYKQKCQLAFLYSINDDQFFVVNVGEDCPIFPGLIEFCRKSAGGSIDAADRLNKGSAY
		IGINWSGGLHHAKRWEASGFCYVNDIVLAILELLITHERVMYIDIDCHHGDGVEEAFYTT
		DRVLTVSFHKGGEFFPGTGHIGDVGLEKGTFYAVNVPLKEGITDDTYETVFRPVVSEAIE
		RFKPNAIVMQCGADSLTGDRLGCFNLTIRGHGSCVKFVRQQNIPLLLLGGGGYTIRNVAR
		CWTYETSLAVG
		>A0A077Z132_TRITR 66.755 4376 pos. 36 - 336 tr|A0A077Z132|A0A077Z132_TRITR (TTRE_0000191401 {ECO:0000313|EMBL:CDW53649.1}) SubName: Full=Histone deacetylase family protein {ECO:0000313|EMBL:CDW53649.1}; [Trichuris trichiura]
		DHVESPDRLRATVRHCEELGLLSRMKRLKIVPCSEEVLTLFHSAKYVRKIARTEKMEKNK
		LEKLCEKYDSVYLCRKSYECARLACGAVVEAAKAVVEGKCAGCIALIRPPGHHAMKREAN
		GFCLFNNVGVAASYALKNLGVKKILIVDWDVHYGQGVQKAFYRRSDVLCISIHRHQQGTF
		WPFMREAEWDRTGCFDGEGFNINIPLNDINLDDKDYIAIFRHIIVPIALEYQPDLVFVSA
		GFDAAIGCPEGNMKLSPQVFGHLTNMLMPIAGNRLVVALEGGYCLESLSWSVSCVIRALL
		R
		>A0A077ZCI9_TRITR 49.138 3203 pos. 45 - 337 tr|A0A077ZCI9|A0A077ZCI9_TRITR (TTRE_0000585601 {ECO:0000313|EMBL:CDW57564.1}) SubName: Full=Hist deacetyl domain containing protein {ECO:0000313|EMBL:CDW57564.1}; [Trichuris trichiura]
		CHPFDSRKWGRICKQLLEKGYLDEKCILTPMEATKDDLLVVHTKGYLYSLKWSIVLVSIL
		EVPLVLFFPACLINRKVLSRFRLQTGGTILASRVALEIGAAVNIGGGFHHCSASRGGGFC
		PYADITLSLKFLFINQLISKAMIVDLDAHQGNGHETDFKNDENVYILDMYNSGIYPYDLR
		SRRAIRKNIQLDFFTEDEEYLALLKNALTEATSEFKPDIVVYNAGTDCLVGDRLGCLSIT
		AEGILKRDEIVFQTFRHASPAVPVVMVTSGGYQSNNAKVIADSLANLIDKGYL
		>A0A077ZKC7_TRITR 54.995 3593 pos. 26 - 328 tr|A0A077ZKC7|A0A077ZKC7_TRITR (TTRE_0000856801 {ECO:0000313|EMBL:CDW60204.1}) RecName: Full=Histone deacetylase {ECO:0000256|ARBA:ARBA00012111, ECO:0000256|PIRNR:PIRNR037913};EC=3.5.1.98 {ECO:0000256|ARBA:ARBA00012111, ECO:0000256|PIRNR:PIRNR037913}; [Trichuris trichiura]
		TVETLKKRTSMTFSLMQAYGLFGHVKVFKPTSASKEELAYFHSSDYVEFLHSSSEPNRNL
		ELLEREGELEHGFGVGYDCPLFSSLYAYGTLVTGASIQCADLLNKGEVKVSINLCGGWHH
		ARRSQAAGFCYFNDCVLSILKLRERYKRILYVDLDVHHGDGASVEEAFIASANVMTVSFH
		LLEPGFYPCSGDVTDFGVGRGKNYAVNVPLRRGLKDEQFIEILDQILPRLRTVFDPHAIV
		VQLGVDGLTGDPNQAFNLTPISYCVSLQRILALNMPCLLLGGGGYQPVNFAKCWAQLLST
		AVG
		>A0A077ZSK8_STYLE 61.709 4040 pos. 39 - 357 tr|A0A077ZSK8|A0A077ZSK8_STYLE (Contig5776.g6186 {ECO:0000313|EMBL:CDW72549.1} OR STYLEM_1511 {ECO:0000313|EMBL:CDW72549.1}) SubName: Full=Histone deacetylase hda1 {ECO:0000313|EMBL:CDW72549.1}; [Stylonychia lemnae]
		VNPEIPERISSIYNHLKNEGLLDQMDKLEVQGLDEIEELIAAIHSQELIDKVRDSCAKLA
		EGESSNVINPGQGEIYECKDTYEAAKISAAGAVAGLRDILDGKHEKGYCIIRPPGHHAYH
		NHPAGFCLFNNVAIATKVALSAPYNLERVLIFDWDIHHGDGTQALFYDDPRVLFMSLHRT
		DKLTFYPGYKECLPEFVGEGKGQGFNVNVAWETGLVVDEVDRSNNTVSTLGNHDYRYACD
		TLLFPIIEQFQPQLVIVSCGFDSAIHDFLGFSNVSPLMYQYMTSKLASFCPKLLVVQEGG
		YNIDYLGQHAQGVTNGLLG
		>A0A078AEY1_STYLE 44.587 2900 pos. 92 - 383 tr|A0A078AEY1|A0A078AEY1_STYLE (Contig17107.g18225 {ECO:0000313|EMBL:CDW80072.1} OR STYLEM_9068 {ECO:0000313|EMBL:CDW80072.1}) RecName: Full=Histone deacetylase domain-containing protein {ECO:0000259|Pfam:PF00850}; [Stylonychia lemnae]
		LHPFDSCKYHRVYQGLRQMGIIDSSTKIHEPQIPSRKFLLEKMSALYLFKLNYSAYICKC
		LEVPLFFLPAWFLRLRVLNPMMRATQGSVDASCLAMKHGWAINLAGGYHHATCSGGGGFC
		IYPDITFIVHFSRKHHGIRKILIIDLDAHQGNGHERDMLQDHNVHIIDAYNPYIYPGDQQ
		AELAIKTRISVTSYDDDTSYLNNLEVQIPEVYEQFRPELVIYNAGTDCMMNDPLGRLNIT
		PEGIVQRDELMFQMAVERFKVPIVMILSGGYQMTNAPVIADSIQNLVKKFDL
		>A0A078AUV8_STYLE 68.887 4518 pos. 127 - 438 tr|A0A078AUV8|A0A078AUV8_STYLE (Contig8939.g9555 {ECO:0000313|EMBL:CDW84653.1} OR STYLEM_13719 {ECO:0000313|EMBL:CDW84653.1}) SubName: Full=Histone deacetylase family protein {ECO:0000313|EMBL:CDW84653.1}; [Stylonychia lemnae]
		HHPERPERAMAIYLNLINKGIYKELKPLDAEPAEDRFLELVHPHSHIQKIKEIIYDPKQK
		EKEILLGSHKNTFRFQKDTYENKHTATSAYLAAGGTIEGVRAVLNHEVDSSFCIVRPPGH
		HASCQNVAGFCFFNNAAVGARYAQKEFGLKRVAIFDWDVHVGDGTSDIFKEDDSVLYMSI
		HRFDNGAFYPGPAGKHDKVGEGKGRGYNIQFPFNVDKQNKTLVSDTDYIYALEQVFIPLI
		REFKPELFIISAGFDSALGDPLGQIGVTPLGYAYMTQQFRQLCPKVVVVLEGGYDLHALS
		VSSEAVVQMLRI
		>A0A078M882_9STAP 66.650 4369 pos. 19 - 320 tr|A0A078M882|A0A078M882_9STAP (acuC {ECO:0000313|EMBL:CEA00876.1} OR BN1048_01126 {ECO:0000313|EMBL:CEA00876.1}) RecName: Full=Acetoin utilization protein AcuC {ECO:0000256|ARBA:ARBA00020218}; [Jeotgalicoccus saudimassiliensis]
		THPFNQMRLKLTTDLLTDAGFLNDEDVIKPRMATDEELALVHTADYIEAVRAAGHGKLSP
		EELAKYGLDSEDTPSFENMHEKCAALVGATLTAVDLVMTGQTDKALSLAGGLHHGFSGKA
		SGFCVYNDTAIACEYIAKKYGKKVLYIDTDAHHGDGVQWTFYNRKDVITYSIHETGRYLF
		PGTGSATERGTEEGFGYTVNLPIDAFTEDASFLEVFKESLERVVQTYEPDVILSQNGVDA
		HFRDPMTHLSLTSKSYEEIPRFVRDMADKYTGGKWIAVGGGGYNIWQVVPRMWSQIWLAM
		KN
		>A0A081BDK2_9HYPH 76.998 5058 pos. 19 - 308 tr|A0A081BDK2|A0A081BDK2_9HYPH (M2A_2619 {ECO:0000313|EMBL:GAK46120.1}) SubName: Full=Histone deacetylase superfamily protein {ECO:0000313|EMBL:GAK46120.1}; [Tepidicaulis marinus]
		GHPECAARLKAVLGALEAPEFADLTRIAAPRAETKALVRVHSQAHIDAILSMVPEEGFAR
		IDADTAMSPGSGEAALRAAGAAIDAVDRVMAGEAENAFCAIRPPGHHAEPNRAMGFCLFN
		NVAVAAQHLRAEYGLSRIAVVDFDVHHGNGTQAAFWDADGMYYISAHQSPLYPGTGAVSE
		RGTHRNILNLPLKPAAGSDDFRLIVSEAILPALEMMKPEFLLISAGFDAHEADPLGGMGL
		KTADYYWVTQQLAAFARARVKGRIVSTLEGGYDLEALAEASAAHVRALMG
		>A0A081BLB6_9BACT 66.259 4343 pos. 19 - 316 tr|A0A081BLB6|A0A081BLB6_9BACT (U14_02424 {ECO:0000313|EMBL:GAK51182.1}) RecName: Full=Acetoin utilization protein AcuC {ECO:0000256|ARBA:ARBA00020218}; [Candidatus Moduliflexus flocculans]
		DHPLKPARFKLAYELAKAYGLFGPFHHRVIKAKPCTVEDLLLAHSVEYVEAVEHAADPRP
		EWDLLMYGLGTKDTPLPAHIYDWSRLSVGASMQAAKLVESGEAEVAFNVAGGQHHAFRNR
		ASGFCYFNDAAVIIQWFLNNGYERIAYVDIDAHHGDGVQQIFYRTDRVLTISLHETGFSA
		FPGTGFEREIGEEEGTGYSVNVPLLAGSDDDVFWYAFNEVVPPLLDMFQPDVLITQIGVD
		TFCSDPLAKLNVTTHGYCRIIEEFKRLSPGKWVALGGGGYNQLNVPRAWTLAWAIMCG
		>A0A081CNR8_PSEA2 50.369 3285 pos. 65 - 440 tr|A0A081CNR8|A0A081CNR8_PSEA2 (PAN0_066d6559 {ECO:0000313|EMBL:GAK68314.1} OR PSANT_05026 {ECO:0000313|EMBL:SPO47338.1}) RecName: Full=histone deacetylase {ECO:0000256|ARBA:ARBA00012111};EC=3.5.1.98 {ECO:0000256|ARBA:ARBA00012111}; [Pseudozyma antarctica]
		GKPAGSSERERFLAAISADESAASPPKSDRRRAAVYLPLPATRQQLTTFHGEPFVDHLTR
		GKSAQAQDSKPPRKRQRTANDAGTSESDPNSDSDSDVSRTSHGKRTASVKNQFGLQDDCP
		TFDGLEKHVSLIAGASITAAELLATGQADIAIAWDGGRHHAKKHAASGFCYINDAVLAIL
		ALRKPRKVTVTTTVPREAGDEATVRKTTIKRVQRVLYLDLDLHWGDGVEEAFHTSASVLT
		LSIHHYAPGFFPCYTASSDSRYGAPGSLGADPGAADTTINIPLAMGTSDASLERVMEATV
		QPVVEAWQPEMVVVQCGVDGLAADPMAVWNLSAAAYVAAIQRVLGWKRPTLLLGGGGYDT
		ANAARCWSLITAAALG
		>A0A081G205_9GAMM 72.882 4784 pos. 19 - 306 tr|A0A081G205|A0A081G205_9GAMM (ADIMK_1263 {ECO:0000313|EMBL:KEA64810.1}) SubName: Full=Acetylspermidine deacetylase {ECO:0000313|EMBL:KEA64810.1};EC=3.5.1.48 {ECO:0000313|EMBL:KEA64810.1}; [Marinobacterium lacunae]
		GHPESPERLRAIHRQLELSGMLERLDLLVASPASRAQLELAHPDHYIDAICDLHPERGLS
		YADPDTALNPHSLRAADLAAGAVVQGVDRVLDGLADNVFCAVRPPGHHAEHDAAMGFCLF
		NNVATGAGWALQRPGVKRVAVLDFDVHHGNGTVDIFKDRPDVLVCSSFQFPFYPFRFQDI
		DKPNIVNTPLPAGTGSAAFRQAIERDWLPALATHRPDMILVSAGFDAHRDDPLAELMLDD
		EDFGWIGGLIMDAAKRYCEGRVVSVLEGGYNLNALGRSVQAYIEAMLE
		>A0A081GL53_9CYAN 81.608 5365 pos. 19 - 312 tr|A0A081GL53|A0A081GL53_9CYAN (ER33_09110 {ECO:0000313|EMBL:KEF41894.1}) SubName: Full=Histone deacetylase {ECO:0000313|EMBL:KEF41894.1}; [Cyanobium sp. CACIAM 14]
		GHPERPERVEAVIAGLERAGLLRDCRLIPPRPASDAELLRCHTPLYLQRVQEDQRAGLAQ
		LSTGDTAIGPHSERTARLAAGGVLAAVDAVMAGRVRNAFAVVRPPGHHAGVSRGMGFCLY
		NNVAIAARHLQAVHGIERVLIADWDVHHGNGTQEIFWTDPSVLFLSSHQAPLYPGTGSRR
		ERGAGAGEGFTCNCPLPAGTSGRELLAAWREDLLPQAAAFAPDVVLVSAGFDSRAGDPLG
		DFRLEDGDFAALTELLLAIAADHARGRLVSTLEGGYDLAGVASAATAHVAALMG
		>A0A081K5X5_9GAMM 56.527 3695 pos. 25 - 343 tr|A0A081K5X5|A0A081K5X5_9GAMM (GV64_01280 {ECO:0000313|EMBL:KEI69551.1}) SubName: Full=Acetylpolyamine aminohydrolase {ECO:0000313|EMBL:KEI69551.1}; [Endozoicomonas elysicola]
		PSFEVAGRTEIVLKHIMARGLGPVIKPDHFMIESAARVHTREYVDFLQVAWQQWQETFPE
		STTQAMPYCLPVRRFRSICPDHIEGKLGYYSSDLTAAIVEGSWQAIWASVECALAGQQLI
		QNGERSVFSLCRPPGHHASQDQMGGYCYLNNAAIAAQAYLDNGCQRVAILDVDYHHGNGT
		QSIFYDRADVLFTSVHADPSWDYPYFLGYSEETGEGDGKGFNLNLPLALNSHWSDYEPAL
		QKALDKIAAYQPDILLISLGLDSYEEDPISFFKLKSDNYTTMGRLIAELGLPTQFIFEGG
		YAVDALGTNTANVLEGFQQ
		>A0A081N8T0_9GAMM 59.606 3900 pos. 25 - 343 tr|A0A081N8T0|A0A081N8T0_9GAMM (GZ77_11320 {ECO:0000313|EMBL:KEQ14853.1}) SubName: Full=Acetylpolyamine aminohydrolase {ECO:0000313|EMBL:KEQ14853.1}; [Endozoicomonas montiporae]
		PYLESPKRMDYVLEALQRNNTGRIERPEGFSTEPIARVHRPDYIAFLETAWERWHQTYPE
		ADQASPYCFPHRGLRHVIPEQIEGALGYYSMDLTAPVVEGTWKAIRASVDCALTAAKRVR
		EGEPVAFALCRPPGHHASVDLMAGYCFFNNAAVAAQALLDKGADKVAILDVDYHHGHGTQ
		SIFYSRNDVLFASLHADPRQDYPHYLGHEDETGEGDGQGFNLNLPLALHVTGWAEYRRAL
		EVALGRIDEFQPDYLVVSLGMDTYERDPISFFSIKTPDFVELGHCLAALKTPTLFVFEGG
		YELEALGNNTVSVLEGFSS
		>A0A084IIC7_SALHC 73.753 4842 pos. 4 - 291 tr|A0A084IIC7|A0A084IIC7_SALHC (C41B8_14875 {ECO:0000313|EMBL:KEZ76461.1}) SubName: Full=Deacetylase {ECO:0000313|EMBL:KEZ76461.1}; [Salinisphaera hydrothermalis]
		GHPEAPGRLKAIEQGLDVVGIADRLDRREAPEAPLDAIKRVHDEFYVDELLAIAPTTGRV
		PIDGDTVLTPHTLAAARHAAGAGIAAVDAVLAGDAANAFCAVRPPGHHAEYARAMGFCFF
		NNIAIAAAHALAVGGLERVAILDFDVHHGNGTEDVFRHEPRVLFCSSYQNPLFPFTNDES
		VPGRLIKTPLRAGVGGSVFRRAVERDWLPALDEARPQLILVSAGFDAHRADPLADLNLEA
		EDFQWVTERITEAADRYCDGRIVSLLEGGYALDALAASAAVHVQTLLR
		>A0A084IM43_SALHC 57.308 3747 pos. 25 - 342 tr|A0A084IM43|A0A084IM43_SALHC (C41B8_08175 {ECO:0000313|EMBL:KEZ77777.1}) SubName: Full=Histone deacetylase superfamily protein {ECO:0000313|EMBL:KEZ77777.1}; [Salinisphaera hydrothermalis]
		APLECPERVDMIADRIREVGLGDIRGATMHGLEPIAAVHDPAYIDFIENAWADWRAAGYT
		GEAIATVWPTRRTRSDFVPQNIDGKLGYYALAAETAIEAGTWEAARASVDIALTALDHVQ
		TTGEAAFGLCRPPGHHAAFDQYGGYCFFNNAAIAAQAAREAGASRVAILDVDYHHGNGTQ
		QIFYDRDDVLFVSLHCDPVHEFPHYLGRPDERGAGAGEGYNRNHALPPGTDYTTWVAELE
		AAMSGIDDYDPDLVIVSLGVDTFEGDPIGSFKLVSDDFTDYGRRLAGMKRPTLFLMEGGY
		AVAEIGINAVNVLAGFDR
		>A0A084IN57_SALHC 68.752 4509 pos. 49 - 339 tr|A0A084IN57|A0A084IN57_SALHC (C41B8_06137 {ECO:0000313|EMBL:KEZ78141.1}) SubName: Full=Histone deacetylase superfamily protein {ECO:0000313|EMBL:KEZ78141.1}; [Salinisphaera hydrothermalis]
		SYPEHPGRVTAINELLHAEPVPGVRFEGGRPATMEQLQRVHTTSYLESLQHLKGKQAWLD
		VDTTAVSAGSLEAAEVAAGSVVAAVDAVFDKRTGSAFVVSRPPGHHANAVRARGFCLVNN
		IAVGAAHAQAHWDAERILIVDWDAHHGNGTQDIFAADPSVLFFDTHRAAPFYPGTGQMDN
		VGEGLGEGTTVNVPLPGEAGDRAIVRAFEDILVPAADWFKPDLVMVSAGMDAHINEMCLT
		MTFDGFSKLTGIVQALADTYCDGRLVMALEGGYNPDTLARCTRTTLEVMAG
		>A0A084SMZ5_9BACT 62.925 4121 pos. 25 - 341 tr|A0A084SMZ5|A0A084SMZ5_9BACT (Q664_32315 {ECO:0000313|EMBL:KFA89830.1}) SubName: Full=Acetylpolyamine aminohydrolase {ECO:0000313|EMBL:KFA89830.1}; [Archangium violaceum Cb vi76]
		PCFEMPVRVDYILKAVERAGLELIEPRSFAHESLLRVHDAAFVEFLRTAHAEWRSLGKEG
		FMLPSGFPARGLRRDHIPSGINGRMGYYAFDSSTPIVEGTWDAALAAAHSALTAAALVAE
		GDKSAYALCRPPGHHAGHSVYGGYCFLNNAALAAQHLRDRGFARVAVLDVDYHHGNGTQD
		IFWERSDVLFVSIHATPETDYPYFLGYADERGAGAGEGYTLNLPLERGTGWNEYNAALGA
		ALDAIGTFSPEALVVSLGVDTYEGDPISAFKLAQEHYPLIGQRLAGLKLPTVFVQEGGYA
		VDEIGTNVAGVLEGFLG
		>A0A084SY10_9BACT 78.259 5142 pos. 20 - 309 tr|A0A084SY10|A0A084SY10_9BACT (Q664_09785 {ECO:0000313|EMBL:KFA93345.1}) SubName: Full=Histone deacetylase {ECO:0000313|EMBL:KFA93345.1}; [Archangium violaceum Cb vi76]
		EHPECPERLSRILDLLNQEPIRGTERRAPRPATEEELAAVHTQRLRDSLRAMRGRHEVID
		PDTLTSPDTYDAAVLAAGASVQAVEEVLAGRARNAFALVRPPGHHAEPDRAMGFCLFNNV
		AIAAEAARRQGAERVLIFDWDVHHGNGTQAAFWTRRDVLYMSVHQYPYYPDSGAPFEVGE
		GPGAGYTLNCGMEGGATDADYGAFFQDLFLPVAQAYKPDLVLVSAGFDAHHADPLADMRL
		TERGFAAMCTALRELAESTCQGRLVLMLEGGYSLEGLSESVHACVEVMAG
		>A0A084VZE5_ANOSI 48.732 3176 pos. 62 - 381 tr|A0A084VZE5|A0A084VZE5_ANOSI (ZHAS_00011132 {ECO:0000313|EMBL:KFB43339.1}) SubName: Full=AGAP001736-PA-like protein {ECO:0000313|EMBL:KFB43339.1};SubName: Full=Histone deacetylase {ECO:0000313|EnsemblMetazoa:ASIC011132-PA}; [Anopheles sinensis]
		LHPFDAAKGGNIYRLLKANGLVQNDDDIYAPNEITVEELLDVHTKRYIESLKWSLNVARI
		AEIPPLIFVPNCFVQRSYLRPMRYQTGGSILAARAALESGLGWAINLGGGFHHCSADRGG
		GFCPYADITLTVRMLQGSGKGVERILIVDLDAHQGNGYERDLMDDAGVFIMDMYNYHIYP
		RDHPAKLAIRRAVELKPHTDDEEYLRKLRKWVTHAVAQKMLPYIEPPLFLYAIYRCLHQS
		LVEFEPNFIIYNAGTDVLKGDPLGLLDITPEGVIERDEIVFRAAMERSIPLVMLLSGGYL
		RSSARVIANSIINLRDKALL
		>A0A087UT21_STEMI_1 67.280 4411 pos. 48 - 349 tr|A0A087UT21|A0A087UT21_STEMI (X975_15832 {ECO:0000313|EMBL:KFM80510.1}) SubName: Full=Histone deacetylase 6 {ECO:0000313|EMBL:KFM80510.1};Flags: Fragment; [Stegodyphus mimosarum]
		NYPENPQRYLQALKRCEEYNLISKCLIISPRFATEEELLFGHTKEYTDLIKNSKCLNSIT
		ELEELSSKFDSIYFHPKTYEAALLAAGCTLELVSAVLKGIVANGLAIVRPPGHHAMVQEA
		CGYCYFNNVAIAAKYALSKFNLKKILIIDWDVHHGQATQHFFYDDPRVLYFSIHRYQHGE
		FWPHLRESNFDFIGGNLARGFNINVPLNATELGTTEYLAIFNNILLPIAYEFCPELVLVS
		AGYDAAVGCPEGEMKVTPQTYPHFYNSISSLANGRICVILEGGYFLPSLSEGVALTLRAL
		IG
		>A0A087UT21_STEMI_2 72.222 4740 pos. 472 - 770 tr|A0A087UT21|A0A087UT21_STEMI (X975_15832 {ECO:0000313|EMBL:KFM80510.1}) SubName: Full=Histone deacetylase 6 {ECO:0000313|EMBL:KFM80510.1};Flags: Fragment; [Stegodyphus mimosarum]
		NHPEKAERVIKIYNKLLSHGLINKCLLLEPRDGSEAELALVHDLAYINSIKSTSTMSYRD
		IAKLENEYDSVYICQETYDAAVAACGNLLQTVDAVAKRICQNGFALIRPPGHHADAQNAS
		GFCIFNSVAIAAKYLLTQYNMQRILIVDWDIHHGNGTQRIFYDNKNVLYISLHLYDGDFF
		PASPEADFAAVGSGEGEGYNINIPFNCVTSNGDYLAAFFHVILPIAYEFCPDFVLVSAGF
		DAVQDDPLGGCYVTPPCFGVMTKLLSSLSGGKIVLALEGGYNVENTSEAVFHCISSLLG
		>A0A089ZCK7_METFO 70.780 4644 pos. 17 - 310 tr|A0A089ZCK7|A0A089ZCK7_METFO (BRM9_0970 {ECO:0000313|EMBL:AIS31787.1} OR MB9_2024 {ECO:0000313|EMBL:CEL25651.1}) SubName: Full=Histone deacetylase family protein {ECO:0000313|EMBL:AIS31787.1}; [Methanobacterium formicicum]
		THPENQGRLDIMMEYLTREFGELTPEGGEIDIHPPTPASEEDLRQVHTPSHLEHLKNFAE
		NGGGYLDYDTYESPQSYEIAKIAAGGAITACELVLGGHDFSYSLARPPGHHATSDKAMGF
		CLINNLAVALEYLRKNHDLEKFLILDFDAHYGNGTAEIFYQDPHVLYISIHQDPHTIFPG
		KGFVEETGMGLGQGFNLNLPVSPGSGTSDYIYLLEKIMEPVIKQFQADFYFLDVGFDSHQ
		EDPLSHLQLDDDFYPWIASYMRELASQMVLILEGGYSRDAMARSNLKMINVLRN
		>A0A090AF35_9GAMM 61.964 4057 pos. 21 - 314 tr|A0A090AF35|A0A090AF35_9GAMM (THII_2381 {ECO:0000313|EMBL:BAP56678.1}) SubName: Full=Histone deacetylase {ECO:0000313|EMBL:BAP56678.1}; [Thioploca ingrica]
		GHPLNQQRLGAFWQAMQRSGFDQQVIVCEPVQAEQQIIERFHEHDYVERVKAQSRLGSGF
		LDYGDTPAFPGIYEAAATVVGCAVDATEKILAGTYQRAFVPIGGLHHARRDTAAGFCVFN
		DCGVVIETLLKHHQLTRIAYVDIDAHHGDGVFYAFEAEPALYFADVHEDGRYLYPGTGSA
		AEIGQGIAKGTKLNIPLPPYAKNEDFKQVWNFVENFIVQAEPEFIIFQCGADSLAGDPIT
		HLKYTFEAHAHAAQRLCALADRYCAGKILGLGGGGYNPENLATAWTAVVAAFLG
		>A0A090CY35_9BACT 66.094 4332 pos. 41 - 359 tr|A0A090CY35|A0A090CY35_9BACT (CSEC_0400 {ECO:0000313|EMBL:CDR33237.1}) SubName: Full=Histone deacetylase superfamily protein {ECO:0000313|EMBL:CDR33237.1};EC=3.5.1.- {ECO:0000313|EMBL:CDR33237.1}; [Criblamydia sequanensis CRIB-18]
		GHPESPKRMEAIWDKLKEAELLTPNNTVEPRMATENEILTCHSSNYYQKLKELTSTLGEK
		EGSHAFKERSCKKKNVEGDFGYNFKTLESALYAAGAPLTAIDHILDPLNNIKRAYCVSRP
		PGHHAHYPTGSGFCIFNNAVIAAKYAIKKGFAKVLIVDWDVHHGDGTQTMTERDPSIFYF
		STHRDTSNGFYPGKSFGKREQTGISKGKGTVLNCPIDPDKVEDTRKAVRDAFDQDLTAAM
		ISFQPNLVIISCGFDAHKNDSLVEGGLQLEDEDYAYLTEVCIRIADFYAEGRIVSILEGG
		YNFEAIANASKIHVETLAR
		>A0A090CYQ4_9BACT 75.150 4935 pos. 19 - 317 tr|A0A090CYQ4|A0A090CYQ4_9BACT (CSEC_0945 {ECO:0000313|EMBL:CDR33772.1}) SubName: Full=Histone deacetylase superfamily protein {ECO:0000313|EMBL:CDR33772.1}; [Criblamydia sequanensis CRIB-18]
		DHPESPHRLSAILTALESQNLLTEKNFFIGEPAPRDSLLYCHNKTYVDLAEKESSEAPLY
		DPVLLSTGDVALTLNSFQAALTAVGCSLLAADLVLSKKFPTSFAVVRPPGHHATATKGMG
		FCLFNNAGITARHLQKKHGLKRILILDWDVHHGNGTQDIFYEDGDIFYFSTHQEDIYPFT
		GFSDEKGKNKGYLANLNFPISPDLNTNETFLYAYQDLLVNEMRRFKPECILISCGFDAHI
		LDPLGGLRIRTETYEKASRAILEIAREHAEGRVISILEGGYNPKAIAECSLAHVKALSN
		>A0A090KTY7_STRRB 49.438 3223 pos. 48 - 336 tr|A0A090KTY7|A0A090KTY7_STRRB (SRAE_0000001800 {ECO:0000313|EMBL:CEF60886.1 OR ECO:0000313|WBParaSite:SRAE_0000001800.1 OR ECO:0000313|WormBase:SRAE_0000001800}) SubName: Full=Histone deacetylase 11 {ECO:0000313|EMBL:CEF60886.1, ECO:0000313|WBParaSite:SRAE_0000001800.1}; [Strongyloides ratti]
		LHVFDTKKWGKVISRLIEKGMITMETIVQPNEAKHSDLLIVHTEEYLKSINESCSAIEKC
		IDMPPLILFPHCILESFLLRPMRYQVGGTVTAAFLALDQNWAINIGGGYHHASSNTGGGF
		CIYADITLALTFLFDSNRIKSALIVDCDAHQGNGHERDFKTDNRVYILDVFNHEIYPHDF
		EAKDRMDRDVRLKSGTEDGEYLRKLSKELSATLGEFNADIIIYNAGTDILMGDPLGLMNI
		TPQGVVDRDELVFKMAFNSRTPIVMLTSGGYTKSSSTVIADSILNLYNK
		>A0A090L0U2_STRRB 58.149 3803 pos. 11 - 309 tr|A0A090L0U2|A0A090L0U2_STRRB (SRAE_1000155400 {ECO:0000313|EMBL:CEF63291.1 OR ECO:0000313|WBParaSite:SRAE_1000155400.1 OR ECO:0000313|WormBase:SRAE_1000155400}) SubName: Full=Histone deacetylase 10 {ECO:0000313|EMBL:CEF63291.1, ECO:0000313|WBParaSite:SRAE_1000155400.1}; [Strongyloides ratti]
		FHAESPDRMTAILDMLENEKLNDKLTKISHISLSKNDIALVHPMSYIEKLENLCKNGCDK
		DREDFCKKHDSIYMVSETYDCALRAVECCWSITKSVLENRKSNGFALVRPPGHHAYSDNP
		NGFCFFNNISICAKKAMKDYDNVRKILIIDWDIHSGQGTQFSIKDCDPNIQLISIHRYEN
		GKYWPHLVESNFDESFSSNTLNIPLNEVGLNDFHYIHIMCKVVFPFIFNFKPDLILVSCG
		YDAAIGDPKGEMMVSPYFYGLMTRLLSSLSIPLALFYEGGYLIESITISAKETISGLID
		>A0A090LEA5_STRRB 57.774 3778 pos. 639 - 934 tr|A0A090LEA5|A0A090LEA5_STRRB (SRAE_2000114600 {ECO:0000313|EMBL:CEF66478.1 OR ECO:0000313|WBParaSite:SRAE_2000114600.1 OR ECO:0000313|WormBase:SRAE_2000114600}) SubName: Full=BcDNA.GH04637 {ECO:0000313|EMBL:CEF66478.1, ECO:0000313|WBParaSite:SRAE_2000114600.1}; [Strongyloides ratti]
		NHIEVPERLSSILNSLNNSRVTNHLTILEPVDGKLEDIYLNHPKEYVDEFKDVCSKSDGE
		MIKYCENHEDIYVNKDSYTCALRSVGCCVKLMETLLLNRGSTGFAGVRPPGHHAYKDYPN
		GFCFFNNAAICAKKALKLGIKKVLIIDWDVHAGQGTQFSIEGIDGISLISIHRYENGCFW
		PNLEESGLGSLKSSKNTINIPLNQIGLGDFEYLTVFNKIILPYICDYKPELIIVSCGFDA
		AIGDPEGKMKISPYGYGLLTRLLASTGINLCMILEGGYFIESVKESCLKVIESLVE
		>A0A090M339_OSTTA 69.984 4591 pos. 132 - 430 tr|A0A090M339|A0A090M339_OSTTA (OT_ostta07g01090 {ECO:0000313|EMBL:CEF98616.1}) SubName: Full=Histone deacetylase superfamily {ECO:0000313|EMBL:CEF98616.1}; [Ostreococcus tauri]
		GHFERPARHRVVVNEMRADGLESRCERLRCREATVEELERAHSKEHVAFVASAFDEDGES
		VQIMTGENVFGDDIFFTRHTAAGARMAAGSVSEACLSVCRGDVDRAYAVVRPPGHHAVCA
		QAMGFCFFNNAVVAARAAMAEHADVKKVVILDWDVHHGNGIQDLTFDDDSIMYVSLHRYG
		DDFYPGTGAASEVGAKGTNVNVAWKEKGLGDADYLAAFDIVIEPCVRAFAPDLIIIAAGF
		DAADGDPLGGMMLSPAGYQHMTKRLCNIGTGRVVVALEGGYALRPLATCASATLRALLG
		>A0A090M4E4_OSTTA 47.411 3088 pos. 305 - 732 tr|A0A090M4E4|A0A090M4E4_OSTTA (OT_ostta09g02300 {ECO:0000313|EMBL:CEF99066.1}) SubName: Full=Ankyrin repeat {ECO:0000313|EMBL:CEF99066.1}; [Ostreococcus tauri]
		PHQESPERIVAIFEELRRVMHKGELAQEEFDETTDFGLAEPHDILRAHSEAYVRVLAELS
		SNVGHTPIAFTPYCQNQKGVPEKLQKDPENSDTFFSPGTLQAALRAAGGVIHAIDRVMDG
		KNRNAFVCCRPPGHHAGTEGATEGAPSSGFSILNNAMIGALHAIEERNCMRVAVVDFDVH
		HGNGTEEIARHWLTKQRAREDYHRHRSADLFFTSIHLADDGSSSGINFYPGTGVVDDVVN
		NIVNVVVPPMWLAKGLNATANGETGERARKKTKRYSEGSDDAPVHTKNGSSQQPSTDHQP
		PSAGGRLEWMKAFRERLIPALRAFGPELIVVSAGFDAAASDVGNLGVDAKRNTRHQGVNL
		RPEDYADMTRALLGVANVCDGRVVSILEGGYGHLMNMNVAKDGSVAEVTLGRDGFAKCVT
		AHVKALLV
		>A0A090MTC2_AFIFE 72.942 4788 pos. 20 - 309 tr|A0A090MTC2|A0A090MTC2_AFIFE (hdaH {ECO:0000313|EMBL:CEG08834.1} OR BN961_02253 {ECO:0000313|EMBL:CEG08834.1}) SubName: Full=Histone deacetylase-like amidohydrolase {ECO:0000313|EMBL:CEG08834.1}; [Afipia felis]
		GHPERPDRIRAMEKALSQDIFKPLVREEAPMGDIETVKLCHDESYVDEIREMAPKQGIVY
		IDGDTMMSPGTWEAAMRGVGGANAGVDAVVSGKAQNVFVGTRPCGHHAERNRAMGFCIFD
		QAAIAARYAQKKHGIGRVAVVDFDVHHGNGSQDIFWADPTVMYCSTHQMPLFPGTGATQE
		RGEHDTIVNAPMRPGEGGPKFREAFEGVILPQLEKFSPELVIISAGFDAHWRDPLANIQL
		DEKDFGWVTKKLMDVADKSAGGRIVSVHEGGYDLQGLHDSIVEHVSALMG
		>A0A090Q1N7_9FLAO 53.523 3495 pos. 17 - 313 tr|A0A090Q1N7|A0A090Q1N7_9FLAO (JCM19294_2889 {ECO:0000313|EMBL:GAK96107.1}) SubName: Full=Deacetylases {ECO:0000313|EMBL:GAK96107.1}; [Nonlabens tegetincola]
		GHRFPMIKYELLPQQLIHEGIATATDFFEPSKKCELDDVLRVHTNTYYNDLITLNLERRA
		ARKLGFPLSEELVHRELLIAQGTIEGCLHAIKNGVAMNIAGGTHHAYTDHGEAFCLLNDQ
		AIAARYLQNKGYAQKILIVDLDVHQGNGTAQIFKEDDSVFTFSMHGAGNYPFKKEESDLD
		IALPDGTGDREYLELLQKTLPDLINTVKPDFIFYLCGVDVVETDKLGRLSLSQEGCKKRD
		EIAFSAFAKAELSTTAIKKLDRNFAKIPVQCSMGGGYSPEIKHIVNAHTNTFKVAKE
		>A0A090QGP3_9GAMM 57.669 3771 pos. 25 - 344 tr|A0A090QGP3|A0A090QGP3_9GAMM (JCM19237_4979 {ECO:0000313|EMBL:GAL02086.1}) SubName: Full=Deacetylases {ECO:0000313|EMBL:GAL02086.1}; [Photobacterium aphoticum]
		PCFEKPERADMVLNAIHQHGGFNVCEPASFGIEPMHWVHTPDYVAFLQSAWSEWEARYGD
		EHDASPYCFVSPRHLRHRIPKDIEGKLGYYSFDMTAAITKTSFEAIHAAMECALTGADLL
		VNGEKAAFALCRPPGHHAAPDLMGGYCYINNAAIAAESLRRQGKEKVAILDIDYHHGNGT
		QSIFYERDDVLFVSIHGDPDYDYPHYIGFDDEIGEGKGEGFNLNLPLPQGKTDWSLYGPA
		LATALEKIRAFGADALVISLGMDTYEHDPISFFKLNRTDYAEIGRQLGTLDLPTLFVFEG
		GYAVDDLGYNTVAVLDGFMR
		>A0A090QUK8_9GAMM 53.058 3464 pos. 28 - 317 tr|A0A090QUK8|A0A090QUK8_9GAMM (JCM19237_594 {ECO:0000313|EMBL:GAL05504.1}) SubName: Full=Histone deacetylase/AcuC/AphA family protein {ECO:0000313|EMBL:GAL05504.1}; [Photobacterium aphoticum]
		AHRYPISKYQRLFAHLTEDLTLHQPSDTTSIAPLRVFTPTPVRVEWLKALHQPAYIDDLI
		HNRLPAAKMRRIGFPWSQQLIDRTLMSSGGTLRTVELAHEFGIGIHLSGGYHHAHHDFGS
		GFCLVNDLALAAKHALTLDGIDTVMIVDCDVHHGDGTATLLADDPNIITFSVHCDKNFPA
		RKPDSDIDLALPRATTTEDYLSAFGGILHLALAQHQPDLVLYDAGVDIHQDDELGYFDVC
		TQGVYQRDHLVLSHCRQAGIPVAAVIGGGYRSDHQLLVNLHAQLIHAALD
		>A0A091B606_9BACT 78.424 5153 pos. 21 - 313 tr|A0A091B606|A0A091B606_9BACT (KN63_01245 {ECO:0000313|EMBL:KFN39875.1}) RecName: Full=Histone deacetylase domain-containing protein {ECO:0000259|Pfam:PF00850}; [Smithella sp. F21]
		AHLESPERLMAIHEMLDNPHMSWKYVDIEPRVASRDEIAYVHTPSYIDYIASTAGKDCVF
		LDSDTLAGGATYEVAKLAAGGLMNAIDAVMAKEVDNAFAFVRPPGHHAGEGNSAGFCVFN
		NVAVGAMHAMKKYGMKKILIADWDLHHGNGTQKTFYSDRRVLYFSTHQYPFYPGTGGLQE
		TGEGQALGYTVNVPLRHGAVNGTFVSIFRSILEPIANAFKPELILVSAGFDTYYQDPLGG
		MRVTPDGFAAMARVLLNIADRCCSGRVVAVLEGGYHTVGLARSSKAMLEEMFD
		>A0A093VCS7_TALMA 42.379 2753 pos. 204 - 603 tr|A0A093VCS7|A0A093VCS7_TALMA (GQ26_0280700 {ECO:0000313|EMBL:KFX44476.1}) RecName: Full=histone deacetylase {ECO:0000256|ARBA:ARBA00012111};EC=3.5.1.98 {ECO:0000256|ARBA:ARBA00012111}; [Talaromyces marneffei PM1]
		TIVERPERLRASLLGMSTAFVRIGKRHAGSSFVPRPGLNIDLLPPPPFQIRKSTRAIPLN
		SPAVTYVHGDKWMEDLQTMCKAAESRLALNGREIVRPRSAGKKDPDEKPLHDGDLYLCPE
		SLDAFQGALGGVCDAVDTVLADNPTKRAFVCIRPPGHHCASTDPSGFCWLNNVHVGITHA
		AMVHGLTHAAIIDFDLHHGDGSQAIAYKQNEHAWYLQQRGGAAARNAAQHKKTAIGYYSL
		HDINSFPCENGEMEKIVNASVCIDNAHGQSIWNVHLEPWKTHDEFWKLYNDKYLVVLDKA
		RSFLRSQTQRLDSIEGGPAPKAAIFISAGFDASEYEGAGMQRHKVNVPTDFYARFTADIV
		RLAEEEGLGTEGRVISVLEGGYSNRALASGVLSHLSALAD
		>A0A093WER4_9PROT 72.162 4736 pos. 19 - 307 tr|A0A093WER4|A0A093WER4_9PROT (FF85_00135 {ECO:0000313|EMBL:KFX72282.1}) SubName: Full=Histone deacetylase {ECO:0000313|EMBL:KFX72282.1}; [alpha proteobacterium QL1]
		SHPERIDRVTVVNEGLKKIQSKDIIWLKPKVFDAKYLLLAHSEEYLRKLEKSFPSEGNFF
		LDGDTLVGPGSKQAALDAVASVITAIDGVINKDFINAFCSIRPPGHHAESRKAMGFCIYN
		NVAIGAHYLLDKYKLKKVAIIDFDVHHGNGTQEIFYDNKQVLYISSHQYPFYPGTGSEKE
		TGNYNNILNVPLDAGTSGNIFLNAYEPIFKKIMEFRPEFILLSSGFDAHINDPLAQINLQ
		SKDFAELTNRILKIAKKVCNNNVVSVLEGGYDLEALQESSSFHVQSLLK
		>A0A093Y0Y4_9PEZI 61.754 4043 pos. 40 - 336 tr|A0A093Y0Y4|A0A093Y0Y4_9PEZI (V490_02245 {ECO:0000313|EMBL:KFX98568.1}) RecName: Full=histone deacetylase {ECO:0000256|ARBA:ARBA00012111};EC=3.5.1.98 {ECO:0000256|ARBA:ARBA00012111}; [Pseudogymnoascus sp. VKM F-3557]
		EHPMQPQRIKMTHSLIMHTGIYKKLSILRAFPATADEMKAFHADEYIDFLERVTPETVLP
		EPEECFGLDESDCPPFEGVFKFSAISAAGSLEGAAKLGNNNCDIAINWSGGLHHAMKSNA
		SGFCYVNDIVLGILELLRHYPRVLYIDIDVHHGDAVETAFLTTDRVMTASFHQYSPSSGF
		FPQTGSLSDIGRGQGRNFSVNFPLSKGIDDASYKGIFEPVIEEIMARFRPSVIVLQCGAD
		SLNQDKLGGLNLSMRGHANCIEFVKRLSVPTLVLGGGGYTIRNVARAWAYETGVLVG
		>A0A094FHW9_9PEZI 66.514 4360 pos. 210 - 569 tr|A0A094FHW9|A0A094FHW9_9PEZI (V498_05998 {ECO:0000313|EMBL:KFY90404.1}) RecName: Full=histone deacetylase {ECO:0000256|ARBA:ARBA00012111};EC=3.5.1.98 {ECO:0000256|ARBA:ARBA00012111}; [Pseudogymnoascus sp. VKM F-4517]
		SHPEDPRRIASIMRAFKDAKLVYDGDGEDLAEILKNSPTQFMYRIAARGATPEEICTVHT
		PEEIYTVHTALHFKWVADLSGMTSDELRSMSKALDNGRKSLYVGNYTYEAALIAAGGAIE
		TCKNVVAGTVKNAIAVIRPPGHHAESDEALGFCMFNNVPVAARVCQADFPETCRKILILD
		WDVHHGNGIQNIFYDDPNVLYISLHVYIDGSFYPGFPDDPSVPDGGLGNVGATTTRMCYI
		SLSMYGGLGNVGAGPGSGRNVNIPWHAQGMGDGEYLGAFQRIVMPIAQEFDPDLVIVSAG
		FDAADGDELGRCFVSPACYAHMTHMLMSLADGKVAVCLEGGYNLKAISRSALAVAKTLMG
		>A0A094LS81_9GAMM 54.379 3552 pos. 19 - 300 tr|A0A094LS81|A0A094LS81_9GAMM (HR45_05960 {ECO:0000313|EMBL:KFZ38053.1}) SubName: Full=Histone deacetylase {ECO:0000313|EMBL:KFZ38053.1}; [Shewanella mangrovi]
		QHRFPINKYRLLHDWLQHSQHSRYCKIHTPERVQLSIIKQVHDAEYVDGLINGSLDAKQL
		RRIGFPWSSELIERTLFSIGGTLLAAKLALEHGIATQISGGYHHAHANFGSGFCLFNDLV
		IAANQLIAEKAVSKVLIFDCDVHQGDGTATLTSNRTDIISSSLHCEKNFPARKAHSHHDL
		TFAKGTGDSEYLKLIEQVLPLLLSTYQPDLIMFDAGVDVHQGDELGLINLSDAGLLRRER
		LVLNIAKRADIPIVCVAGGGYCRDTLQLVNRHSKLYIAATDL
		>A0A094PIZ3_9ZZZZ 77.073 5063 pos. 33 - 328 tr|A0A094PIZ3|A0A094PIZ3_9ZZZZ (GM51_22450 {ECO:0000313|EMBL:KGA11605.1}) RecName: Full=Histone deacetylase domain-containing protein {ECO:0000259|Pfam:PF00850}; [freshwater metagenome]
		QHFESAETKVRLASLLEVSGLTKSLNRISAVPATEEQVLRVHTKDYFERIKAESAQPKGG
		DCGDGTSPFGHGSFEIALLAAGGAIEATRAVVNGTVRNAYALIRPPGHHSRPTTGMGFCI
		FANAAIAIKFAQAELGVKRVATVDWDVHHGNGTQEIFYSNPNVLTISLHQDGLFPANSGH
		IADSGEGDGDGFAINVPLQPGSGNGAYLEAIQRVVVPALRKFKPELIVVPSGFDASAADP
		LGRMQVTPTGYRAMTQELMAIADEVCDGKIIMTHEGGYSPFYVPYCGLAVLETLSG
		>A0A094Q6B2_9ACTN 72.597 4765 pos. 35 - 330 tr|A0A094Q6B2|A0A094Q6B2_9ACTN (GM45_0170 {ECO:0000313|EMBL:KGA09806.1}) RecName: Full=Histone deacetylase domain-containing protein {ECO:0000259|Pfam:PF00850}; [actinobacterium acAMD-5]
		HNYEHADTKRRIHELIVVSGLIKHLIRIEPRQITNQELLRVHTQTYIDSIKSQSQLRLGG
		DAGDLTTPFGKGGYEIAALAAGGILEMVDAIFSKKITNGYALVRPPGHHAVSDLGMGYCI
		FSNAALAVKHAQGVHGISRVAIIDWDVHHGNGSQDIFYDDASVLTLSIHQDRLYPHDSGL
		RSETGASNAIGTNINVPLPAGVGNQGYESVFDQVVVPAILKFKPELIIVASGFDACVFDP
		LGRMLLTANGYGSLTAKLMKVAAEVCDGRILMTHEGGYSAVYAPFCGQAVLQELSQ
		>A0A094RZ35_9ACTN 75.180 4937 pos. 19 - 306 tr|A0A094RZ35|A0A094RZ35_9ACTN (GM46_5230 {ECO:0000313|EMBL:KGA10523.1}) SubName: Full=Putative deacetylase {ECO:0000313|EMBL:KGA10523.1}; [actinobacterium acAcidi]
		QHQERPQRLGAVIDGSREAGISDALIPLVPEPATREQILRVHTAAHVDRIESVVQSGGGR
		LDPDTRASSGSWTAAMLAAGAGLTAIRALQAGQADSAFCAVRPPGHHATKSETMGFCLFS
		NVAVAAAALADAGERVLIVDFDAHHGNGTQDIFYDDPRVLFVSLHQWPLYPGTGWYDEIG
		IGDGAGYTMNIPLPPQTTGDVYLAAFDQLIVPMSEKFAPTWLIVSAGFDAHRNDPITEMG
		LSSADYPLMMQRILQLVPAGRRLVMLEGGYDLDALRMSTASTLAAMVG
		>A0A094ZMZ2_SCHHA 33.744 2178 pos. 598 - 1201 tr|A0A094ZMZ2|A0A094ZMZ2_SCHHA (MS3_03702 {ECO:0000313|EMBL:KGB35457.1}) SubName: Full=Histone deacetylase 4 {ECO:0000313|EMBL:KGB35457.1}; [Schistosoma haematobium]
		FSQFLQNHADISEALITHLPLLAFCRLVRARMATKNELQIFHSNEYVQTFGTIPTVSNDD
		RPSSKCSNESTSLSASCGSTTIDRGLSVFNSCTTTSLSNQLCSLACGGVGVDSDTVWNPC
		RTARAARLAVGQVLCLAHQVAKRHFRNGFAIVRPPGHHAEPDQAMGFCYFNSVAIAALHL
		LRERIVSKVLVLDWDIHHGNGTKLATTHPGLVYLSLHRYDGGTFFPGTGSVSNCTEENQS
		SQSNSCDSDHTSTNPVTVSVSDSNISSEKFNHFDDHSANYMANINSNNKFANDISNTIIP
		SAQLINIAWENPHNGTNDNNYTEIIRSQMKRRSTTTSTVSPYSLNADERRKRWFQNVANR
		SEQDKQKLCKTTGSSDHHHQYPSYSNQCNSEQHNSLSSSSTSLPFQRSISIRNRKNSDLT
		PFCTCLSNKATSTESSQVCSFCLSQSIESCSDKSDLLLSETNPVNCQPYHPYSHFQQYPI
		HHQPLVSNAYNHHQHHNQPLSPSTWKEPLLGLSDAEYLAAMRSVVIPVGHEFQPDIILIS
		AGYDAAYGHGEALGGYSVSSGLFAWITHQCMSISNSRIVLALEGGYSPSTVADCITSCVN
		ALLL
		>A0A094ZYW5_SCHHA_1 57.203 3740 pos. 67 - 345 tr|A0A094ZYW5|A0A094ZYW5_SCHHA (MS3_06744 {ECO:0000313|EMBL:KGB38359.1}) SubName: Full=Histone deacetylase 6 {ECO:0000313|EMBL:KGB38359.1}; [Schistosoma haematobium]
		NFVECPERFSATIDKCITYGLLSRCLIINPEPATDDLLTLYHQTDYVEQINQTTTMADDE
		LKQLSATLDSVYFNKHTDLSARLSVGSWIQAIDLIHRGDVRNAFCLVRPPGHHALTNEAC
		GFCIYNNVAIAANYAIEQLNFNRILIVDWDVHHGNTTQYAFYDNPKVLFISIHRYDNGEF
		WPNLRESNYDFIGTGRGRGFNVNIPLNDFDPELVLVSAGYDCSFGCPVGQLNLSPSLYAH
		LTHKLMAIAEGKVIVGLEGGYYLDTLSESIGHTLSALLG
		>A0A094ZYW5_SCHHA_2 60.988 3992 pos. 465 - 844 tr|A0A094ZYW5|A0A094ZYW5_SCHHA (MS3_06744 {ECO:0000313|EMBL:KGB38359.1}) SubName: Full=Histone deacetylase 6 {ECO:0000313|EMBL:KGB38359.1}; [Schistosoma haematobium]
		TYPENPERIKHTYAVLKQLGLARRCKCIEARYATRTELLRVHTEDYVNTIASTVKMEQTA
		LNDFGASENSVYFNCARYATRTELLRVHTEDYVNTIASTVKMEQTALNDFGASENSVYFN
		CHTYDNALLASGSLLAVIDEVCSGESLNGMALIRPPGHHALKDRCMGFCFFNNVAIGARH
		AQQVYGLERIAIIDWDVHHGNGTAEIFEDDPKYIHRFDHGRYFPNSDFSSSQFCGIGEGL
		GRTIHVAWNGRDVKDGDYIVAFTNIIIPILYEFRPQLILVSAGFDAAHGDKLGRLGVSPE
		CFAHLTHLLMTVVHLNPSVYTLNHRKDSPIISTPTRQTRQRLQQEKSISYSGGLVLALEG
		GYQLTALSQCVAYCVAALLG
		>A0A095C858_SCHHA_1 53.043 3463 pos. 76 - 382 tr|A0A095C858|A0A095C858_SCHHA (MS3_06742 {ECO:0000313|EMBL:KGB38358.1}) SubName: Full=Histone deacetylase 6 {ECO:0000313|EMBL:KGB38358.1}; [Schistosoma haematobium]
		NFVECPERFSATIDKCITYGLLSRCLIINPEPATDDLLTLYHQTDYVEQINQTTTMADDE
		LKQLSATLDSVYFNKHTDLSARLSVGSWIQAIDLIHRGDVRNAFCLVRPPGHHALTNEAC
		GFCIYNNVAIAANYAIEQLNFNRLVNYPCYFYSYVSNLTELLIVFCYFLDSILIVDWDVH
		HGNTTQYAFYDNPKVLFISIHRYDNGEFWPNLRESNYDFIGTGRGRGFNVNIPLNDFDPE
		LVLVSAGYDCSFGCPVGQLNLSPSLYAHLTHKLMAIAEGKVIVGLEGGYYLDTLSESIGH
		TLSALSD
		>A0A095SBW2_9GAMM 51.646 3370 pos. 17 - 297 tr|A0A095SBW2|A0A095SBW2_9GAMM (T9A_01290 {ECO:0000313|EMBL:KGD62081.1}) SubName: Full=Deacetylase {ECO:0000313|EMBL:KGD62081.1}; [Alcanivorax jadensis T9]
		EHRFPMEKFGRLHGHLRGLGIAHGDNEFRPGRAKAALLGQAHCPQYVSDIVAGTLDQKAR
		RRLGLPWSEGLVKRTCIAPMGTLFTAQLALRQGLACHLAGGTHHAHYDFGSGFCIFNDLA
		FAAKQLLASGAVERLLVFDCDVHQGDGTAAMLADEPRAFTCSLHCEKNFPVRKQKSDLDV
		GLPLGMTDRDYLDTVFETLENLLDTVRPQLVLYDAGVDIFEHDPLGRLCVSEQGIADRER
		GVIERCRRRGIAVATVIGGGYDDDRDALARRHGIVVETSHE
		>A0A095VD73_9BURK 56.782 3712 pos. 25 - 343 tr|A0A095VD73|A0A095VD73_9BURK (JL37_05365 {ECO:0000313|EMBL:KGD99002.1}) RecName: Full=Histone deacetylase domain-containing protein {ECO:0000259|Pfam:PF00850}; [Achromobacter sp. RTa]
		QHHDRAERSFEVLAALRDDLRLDCRFVQRAAERPVELFEVHAPDYLHYLETAWDEWSKAP
		EASFEVRPYITTNRYFPTLRTHIPVTLAGQYLGDGGSPLVEGAWANMNGSVDAAVAAADA
		IIAGERSAYAVLRPAGHHAMRDLAMGGCHIANTAIAAQRLAKRFGRVAVLDIDVHHGNGT
		QQIFYDRDDVLTVSLHGKPETLFPFICGYADETGTGAGEGYNLNLPIEGGTGIGGYLGYF
		DQALERIKDFAPGVLVVAAGYDTFRHDPFGNLNIDTADYAVLGDRIGQLGLPTLFVQEGG
		YKVDTLRANVNSLVDGYLK
		>A0A095VS19_9GAMM 71.531 4694 pos. 18 - 305 tr|A0A095VS19|A0A095VS19_9GAMM (HRUBRA_01250 {ECO:0000313|EMBL:KGE04155.1}) SubName: Full=Deacetylase {ECO:0000313|EMBL:KGE04155.1}; [Pseudohaliea rubra DSM 19751]
		LHPECPARLTAINDRLIASGVDMALVHYDAPLAERAWLERVHDPAYLDDLDARSPQGGLA
		WVDGDTAMNPDSLTAARRAAGAAALAVDLVLSGKETRVFCAVRPPGHHAERNRAMGFCFY
		NNVAVAALHALEAHGLSRVAIVDFDVHHGNGTEHIVAGDQRLLFCSTFQHPFYPHSGYNS
		IDSNVVNAPLPAGADGAAFAAAVEANWLPRLRAFAPELVLVSAGFDAHQADAMAGLNFVD
		SDYAWVTGELCALAAESAEGRIISLLEGGYDLHALARSVEAHLKAMLG
		>A0A095Z6M6_9BURK 71.260 4676 pos. 20 - 308 tr|A0A095Z6M6|A0A095Z6M6_9BURK (HMPREF2130_07310 {ECO:0000313|EMBL:KGF30365.1}) SubName: Full=Deacetylase {ECO:0000313|EMBL:KGF30365.1}; [Oligella urethralis DNF00040]
		WHPESAKRLTAIHDRLCATDLIWCLKAMDAPQATEEDILRCHDAEYMHFIKSNIPAEGYF
		NIDNEETSLNPHTWKAALRAAGSGILAVDELLNARAKNAFCAVRPPGHHAEPNQSTGFCF
		FNNAAIAARYAVHKYGLERIAIIDFDVHHGNGTEKICANDPTIKMFSFFQHPFFPYSGTE
		DVASNMHNVPLKAYSGREEVEAAVNSVWLPIMEAYRPELVIICAGFDAHRDDDMGQMSLL
		ERDFIWLTKQLMAVADRHCQGRVISFLEGGYNLSALARSATEHVRALAG
		>A0A096AES2_9MICC 63.721 4174 pos. 32 - 331 tr|A0A096AES2|A0A096AES2_9MICC (HMPREF2128_10175 {ECO:0000313|EMBL:KGF19439.1}) RecName: Full=Acetoin utilization protein AcuC {ECO:0000256|ARBA:ARBA00020218}; [Pseudoglutamicibacter albus DNF00011]
		NHPMNPERMRMTADLLEQLDVMEQVGGRFSSSYSASDDELFQIHTPEYVEAVKRAGEGHA
		DEAFGLGTEDNPIFPDIHDAAARLYGASLMGAALVLGDSGVPVVNFGGGMHHAHSGSASG
		FCIYNDAAAAILRLLSSGVKKVMYIDVDAHHGDGVQGIFYDDPRVMTVSLHESGRSLFPG
		TGFPNETGGPNAPNSAVNVALPAGIRDNGWLRAFTAIVPAVARAFEPEVIVSQHGCDGHE
		LDPLTNLRLSIDGQRQTAIEIAYLAQELTENRWLATGGGGYDIARTVPRAWTHLVAVAAG
		>A0A096P8I5_OSTTA 50.820 3315 pos. 58 - 345 tr|A0A096P8I5|A0A096P8I5_OSTTA (OT_ostta16g01230 {ECO:0000313|EMBL:CEG00333.1}) SubName: Full=Histone deacetylase superfamily {ECO:0000313|EMBL:CEG00333.1}; [Ostreococcus tauri]
		GHRFPMGVFQRVRDALAREGIVRVGDSSSNAFSPSRRPTFEELAAAHSEEWTRTATSSEG
		PDAKRLREIGLPWSDVLVERTLMEVSGTMLTVEMALECGLAVNTAGGTHHAKGTRGGGFC
		ILNDLATASLAVLNSGRLSRVMIVDLDVHQGDGTAEILENEWHRCYTFSAHAASNFPARK
		ARSTRDVELPRSMNDDEYMSVVSSALRESLEDFRPELVIYDAGVDVTANDALGHLDLTFE
		GLYRRERMVLDTCLGSGIPVAGVVGGGYSPDLDEIANRHAVLHRVAQE
		>A0A098EDW3_9ZZZZ 69.428 4554 pos. 16 - 297 tr|A0A098EDW3|A0A098EDW3_9ZZZZ (acuC {ECO:0000313|EMBL:CEG13706.1} OR MSIBF_A4520003 {ECO:0000313|EMBL:CEG13706.1}) SubName: Full=Acetoin utilization protein {ECO:0000313|EMBL:CEG13706.1}; [groundwater metagenome]
		THPENKNRLLAIKGLLDKYNYTSIEPVDVEDIEEKIKKVHWEKYVELIKNYKSDVMLDPD
		TYVVKETYDVACKAVAASINAADYAADKKNSFALVRPPGHHACKDTGMGFCIFNNISIAA
		NYLLSTDKVKKILLLDIDCHHGNGTQEIFYARKDVYYISLHQYPAYPGTGNADETGVGEG
		KNYTLNIPLHPHTTDDEYIEKLKIFRKVAIEYNPDVILVSAGYDTYIDDPLTSMNITIDG
		FGKISKYIKETAKMTDVGIAFILEGGYNLKGLSEGVLKTIKT
		>A0A098GEF3_LEGMI 70.299 4612 pos. 19 - 306 tr|A0A098GEF3|A0A098GEF3_LEGMI (LMI_1556 {ECO:0000313|EMBL:CEG60858.1}) SubName: Full=Histone deacetylase superfamily {ECO:0000313|EMBL:CEG60858.1}; [Legionella micdadei]
		GHPEQPARIRVIDDTLKQSDLVHTLKIYQAPLAKGHDLLRVHCKDHINSVFRSSPDQGLI
		TYAPDVYMNPYSLTAALRAAGAAFLGVDLVLNNEVNQAFCNVRPPGHHAGWDYAMGFCFF
		NNVAAAVAYALEQYKLKRIVIVDFDVHHGNGTEDIFLDEPRVLFCSSFQYPFYPFSGADT
		KSSHIINIPLPAGATGGLFRQKTTQLWFDKIREFRPEMIFFSAGFDAYINDDMANLLFTD
		TDYLWITEKIKAIADEFCGGRIVSVLEGGYSLEGLGSCAVAHLTGFLT
		>A0A098MRX7_LEPIR 73.708 4839 pos. 21 - 311 tr|A0A098MRX7|A0A098MRX7_LEPIR (IQ65_16110 {ECO:0000313|EMBL:KGE24798.1}) SubName: Full=Histone deacetylase {ECO:0000313|EMBL:KGE24798.1}; [Leptospira interrogans serovar Lai]
		PHYENSDRLLACLNRLHQSSYFNSLFFPEMKKFPNEFLNEIHSQNHIQKIENSKGKRGYF
		DSDTPFTEKSWISAYSAANSGIILSEFLISGTIKNGFSLLRPPGHHAEHNRIMGFCMLNN
		VAITARYLQNNGFKKIFIIDWDVHHGNGTQEIFYEDPNIFYLSIHQFPFYPMTGLATETG
		KGKGIGTTKNIPMQVNSGDQAYIQKFKEIIVPTMERFEPDIVLISAGFDAHKNDPLGGMN
		ITTKGFEDLTRIILESTDKICSGKVLSFLEGGYDLAALSESVEVHVAALNS
		>A0A098MZK6_LEPIR 54.875 3585 pos. 22 - 301 tr|A0A098MZK6|A0A098MZK6_LEPIR (IQ65_06825 {ECO:0000313|EMBL:KGE27481.1}) SubName: Full=Deacetylase {ECO:0000313|EMBL:KGE27481.1}; [Leptospira interrogans serovar Lai]
		PHVFPARKYQMVYDLVKRDSKLSNLYIYKPDLAKTKDLSLVHTQEFLDDFFSLNITERTQ
		YSELPLTKQIVHSFVLAVGGTILSMELTQKYKFVYHIGGGFHHSMPDRAEGFCYLNDAAI
		ASKLYQKEYPDKKILFIDLDLHQGNGNSFIFQNDPDVFTFSMHQENLYPKKEKSDLDISL
		EEGIGDKEYLELLEKSLRKIESDFKPDLIFYIAGADPFEGDSLGDLKLTFQGLRKRDQIV
		RDFAYSLNDTRVVILPAGGYAKDFYDTVTIHYNTIKIFAA
		>A0A098VRU1_9MICR 73.618 4833 pos. 118 - 413 tr|A0A098VRU1|A0A098VRU1_9MICR (DI09_28p130 {ECO:0000313|EMBL:KGG51732.1}) RecName: Full=histone deacetylase {ECO:0000256|ARBA:ARBA00012111};EC=3.5.1.98 {ECO:0000256|ARBA:ARBA00012111}; [Mitosporidium daphniae]
		EHPECPSRILAIKEALEKQGLLDRVCQVPARPATDTEVRLVHQADYVSWLGSTAVKEATE
		YEKESIYYNQHTSDCARLACGGAIEMASKIASGDLLNGFAVIRPPGHHAECGRAFGFCFI
		NNVAVTAKAIQRQSTLKRILIVDWDVHHGNGTQNAFLSDPNVLYISIHRFDDGEFFPCSQ
		DASMTVVGAGAGIGRTVNIPFSDEDMGDAEYIAAFTRIVLPIAYEFDPDMVLVSAGFDAA
		ENDPIGDYHLSPACYAHMTRMLMNLAGGRILLLLEGGYSLEALSNCACACLRALLM
		>A0A099L024_COLPS 67.521 4427 pos. 19 - 320 tr|A0A099L024|A0A099L024_COLPS (GAB14E_1995 {ECO:0000313|EMBL:KGJ95213.1}) SubName: Full=Histone deacetylase domain containing protein {ECO:0000313|EMBL:KGJ95213.1}; [Colwellia psychrerythraea]
		HHPENGKRLSAISDQLIRSGLDYVVRQFDSKPIDKSLLSLAHTQEYIDFVFDNAPTKVDG
		MAAENFTVGEDAVMNSKTLTSILYSAGAAVDAVDLVMEGTLGSAFCATRPPGHHAEHDKG
		MGFCFFNNVAIAAAYAKQKYGLKRVAIVDFDVHHGNGTEDIIKNIFKASPEDDKGYLFCS
		SYQYPLYPFDIEESDTPPIINTPLSATDKGPQFREKLTEHWLPALHKFKPELIIISAGFD
		AHIEDDMSQVSLTEADYRWVTNELKVIANKYSSGRIVSVLEGGYAPSALGRSVVAHINGL
		IG
		>A0A099RTQ1_9FIRM 53.133 3469 pos. 19 - 292 tr|A0A099RTQ1|A0A099RTQ1_9FIRM (DP73_19450 {ECO:0000313|EMBL:KGK83932.1}) SubName: Full=Histone deacetylase {ECO:0000313|EMBL:KGK83932.1}; [Desulfosporosinus sp. HMP52]
		SHPEREERLLYTQEQLFEEGVLDLPQIKQYSPRVAALKDVLRTQALFPNPEAHRSGLDPH
		LISAGSSLLLGEAQVKGEIHNGFVMARPPGHHSGATVWGNRGFCSLNNEAILVNDLRARF
		GKKKIAIVDTDVHHGDGTQDIFYHDPNVLFISLHQDGRTLYPGSGFVNEKGGFNAWDQTL
		NIPLPPGTGDEGYHYVLENWVLPRLQAFAPDIIINSAGQDNHFTDPLASMNLTAAGYGRI
		TELLQPDLAVLEGGYSIEGALPYVNLAILLALAG
		>A0A0A0BJ77_9GAMM 71.230 4674 pos. 45 - 326 tr|A0A0A0BJ77|A0A0A0BJ77_9GAMM (LP43_0762 {ECO:0000313|EMBL:KGM07154.1}) SubName: Full=Acetylspermidine deacetylase {ECO:0000313|EMBL:KGM07154.1};EC=3.5.1.48 {ECO:0000313|EMBL:KGM07154.1}; [Methylophaga thiooxydans]
		SHPESPARYEALEHVLQESGWLKHLHTIKPWSSEDTEPWLTSVHSQQHITSIQQQSDDTY
		HNVLLATGGCLAAVDAVMSGQVRNAFCASRPPGHHALNTGREEGFCYFNHIAVAARYAQQ
		KHAVSRVLIIDWDYHHGNGTEWAFYEDPSVLFFSTHDQFAYPGTGSPSRQGTGAGMGYNI
		NVHLECGSNEADVIDAFEKKLRPAVEKFKPEFILVSAGFDSRVDDLLGCFTISDGGFAQL
		TQWVMQLAEDYCDGRLVSILEGGYSLQGNAQAARAHLLALSG
		>A0A0A0CZ62_9PROT 57.954 3790 pos. 25 - 342 tr|A0A0A0CZ62|A0A0A0CZ62_9PROT (P409_34790 {ECO:0000313|EMBL:KGM30152.1}) SubName: Full=Acetylpolyamine aminohydrolase {ECO:0000313|EMBL:KGM30152.1}; [Inquilinus limosus MP06]
		PVVEKPERAETILARIKAVGLGEVRAPERFGTDPIARVHAPHFIRFLETAWDEWAAAHGE
		IDALPTNWAVRNMRQVVPSSIEGKLGYYASDCGTPITAGTWRAALSSVDVALTGAKLVAA
		DGKPVFSLCRPPGHHASTDVYCGYCFFNNAAVAAQWFRDNGAARVAVLDIDYHHGNGTQE
		IFYGRDDVLFVSLHADPNVEYPYYLGYAEERGEGAGEGFNLNLPMPFGTTWDRYREALDA
		ALARIRDYGADAVVLSFGADTFQEDPISQFKLNSDDFTRMGEILGRGLSVPTLTVMEGGY
		AVDALGVNVSNLLQALET
		>A0A0A0ELI1_9RHOB 73.378 4817 pos. 19 - 305 tr|A0A0A0ELI1|A0A0A0ELI1_9RHOB (ATO9_00575 {ECO:0000313|EMBL:KGM50037.1}) SubName: Full=Acetoin utilization protein {ECO:0000313|EMBL:KGM50037.1}; [Pseudooceanicola atlanticus]
		GHPEQVARLHYVLKALEGKDLLRLDAPMGEDAHILMTHPQDYLDRIKSSGPEDGFVQMDA
		DTFMSPGSLTAAYRAVGGAVKAVDMVLGGEVENAFVATRPPGHHAETASPMGFCLFGNVA
		IAAKRALDHHGLSRVAIVDFDVHHGNGTEDLVKNDPRIRFVSTHQMPLYPGTGAPQETGP
		HGTITNIALSTGTDGDLYRKILANRIIPILRDFQPELLILSAGFDAHVEDPLAGIELSTE
		DFGWITAQLAQAAADLCGGKIVSCLEGGYNLDALAASAALHVDELIA
		>A0A0A1U4Q3_ENTIV 59.426 3888 pos. 20 - 318 tr|A0A0A1U4Q3|A0A0A1U4Q3_ENTIV (EIN_486830 {ECO:0000313|EMBL:ELP89221.1}) RecName: Full=Histone deacetylase {ECO:0000256|ARBA:ARBA00012111, ECO:0000256|PIRNR:PIRNR037913};EC=3.5.1.98 {ECO:0000256|ARBA:ARBA00012111, ECO:0000256|PIRNR:PIRNR037913}; [Entamoeba invadens IP1]
		GHPMKPLRNKLVHHLIMSYGVYQRLNIYKPWRATNEQLEMFHSKEYIEFLQRVTPSKALL
		PYFRRSLEEFNFTVDDCPVFDGLYPFVQTVVGSTIGCAMKINERAADVCINWSGGLHHAK
		KSQASGFCYINDIVCGIMELLKVHSRVLYIDIDHHHGDGVEEAFKATNRVMTISLHKYGD
		NYFPGTGDVDEVGVEEGKNYSINVPLKDGINDESYHKLYMPIIDRAMEVFQPGAVVMQCG
		ADSLNGDRLGFFNLSIQGHCACMTHVKKFGVPMILVGGGGYTVSNTARCWCYETAAACD
		>A0A0A1XJY3_ZEUCU 74.309 4879 pos. 32 - 333 tr|A0A0A1XJY3|A0A0A1XJY3_ZEUCU (Hdac4 {ECO:0000313|EMBL:JAD11689.1} OR g.42723 {ECO:0000313|EMBL:JAD11689.1}) SubName: Full=Histone deacetylase 4 {ECO:0000313|EMBL:JAD11689.1};Flags: Fragment; [Zeugodacus cucurbitae]
		GHPEQPERIRRIYEMHADYKLTSRMQQLPVRIATTDEICLAHTRAHVNFIRRISDKDELR
		GMGEKYNSVYFHPKTFDCATLAAGSVLQVVDKVLTGEARSGVCIVRPPGHHAEPDIPHGF
		CIFNNVAIAAHYAIRDHGLKRVLIIDWDVHHGNGTQQAFYDNPDVLYLSIHRHDDGNFFP
		GTGGSTECGVGAGAGFNVNISWSGSLDPPLGDAEYIAAFRTIVMPIAKCFNPDIILVSAG
		FDAAAGHPPPLGGYLVSPACFGLMTRELMQLADGKVVLALEGGYDLPAICDSAQECVRAL
		LG
		>A0A0A1Z305_PSEFL 75.075 4930 pos. 33 - 326 tr|A0A0A1Z305|A0A0A1Z305_PSEFL (K814_0112440 {ECO:0000313|EMBL:KGE67604.1}) RecName: Full=Histone deacetylase domain-containing protein {ECO:0000259|Pfam:PF00850}; [Pseudomonas fluorescens LMG 5329]
		VHLENPETKRRLKNLLDGYGITRQLLDLEPEPVSLETLSRVHSPAYIAKVRALSSGTGGS
		AGEFALVGPGSYEIALLSAGGALCAMRAVLDGECRNAYALCRPPGHHAEPEQGMGFCLFN
		NVAVAIEQVRAEGRVKRVAVIDWDVHHGNGAEAIFFDNPDVLTISVHQEGLYPLGRGGSE
		VTGGERAPGSNLNIPLPAGAGSGAYQYAFEQLVIQALQGFRPELIVIACGFDAAGLDPMG
		RMQLSSSSFRWMTEQLLAQAEQLCGGRLVAIHEGGYSASYVPFCGAAVIEALSG
		>A0A0A2HVC8_9BACT 77.193 5071 pos. 20 - 315 tr|A0A0A2HVC8|A0A0A2HVC8_9BACT (JT06_06805 {ECO:0000313|EMBL:KGO34719.1}) SubName: Full=Histone deacetylase {ECO:0000313|EMBL:KGO34719.1}; [Desulfobulbus sp. Tol-SR]
		THPESPGRLRVIVEGLAASGLLQKLIPIEVRRADQRWIEMVHNIRYMMRLEEACIMGMPD
		IDHQDNSICRDTYDIAFLAVGGVLNAIDAVMTGDIDNAFCAVRPPGHHAEVDRAMGFCYF
		NNVAIGAKYLKKRWGVQRIGIIDFDVHHGNGTQHIFEQDPTVFYYSIHEHPSFAYPGTGR
		EFETGIGEGLGYTLNSPILPGRGDDEYKKMIMQDLVPAFKKFQPEVILLSAGFDAHVTDL
		MSGTNLSTEGYDFITEVILNLANKFAGGRVISVLEGGYNYPVLALLVENHIRMMTG
		>A0A0A2JXY2_PENEN 38.339 2484 pos. 226 - 637 tr|A0A0A2JXY2|A0A0A2JXY2_PENEN (PEX2_035150 {ECO:0000313|EMBL:KGO60337.1}) RecName: Full=histone deacetylase {ECO:0000256|ARBA:ARBA00012111};EC=3.5.1.98 {ECO:0000256|ARBA:ARBA00012111}; [Penicillium expansum]
		RIVERPERIRACAVGISAAYVLLGSRYAEDLALKPSSSWNKIDVPFQIIKTDRKVHLSNT
		AVTDVHGTQWMSELKWMGDLAESRLIMDGNELARKRTGEDDGLGTSGPALNTGDLYLCSE
		SVNAFQGALGGVCEGVDLVFKSGPIQRAFVCIRPPGHHCSANFPSGFCWINNVHVGISHA
		ATTHGLTHAAILDFDLHHGDGSQDIAYDHNSRLLNKTQKADLARSDATKFKEYQDAPPYT
		KAAIGYYSLHDVNSFPCENGERDKVMGASLCVEAHNQSIWNVHLENWADLDGFWKLYETK
		YNALLTKARSFLRERTAELNQERQENPNAPLPKGAIFISAGFDASEWEGNGMQRHSVKVP
		TEFYAKFTADVIRMSQEEGLGVEGRVISVLEGGYSDRALSSGVLSHLAGLSE
		>A0A0A6RX95_9GAMM 67.806 4446 pos. 17 - 303 tr|A0A0A6RX95|A0A0A6RX95_9GAMM (PN36_21140 {ECO:0000313|EMBL:KHD10731.1}) SubName: Full=Deacetylase {ECO:0000313|EMBL:KHD10731.1}; [Candidatus Thiomargarita nelsonii]
		GRPEIRDRITAVESRLHKSGLMDFLRSYQAPEATVEQLSRVHKSSLIKWIAIQRSHTKIL
		SKEEQNRAIYTAKAAIVAAGALVYATDLVMSGKHKTAFCNVRPPGHHATSTQDQGFCYFN
		NVAVGAAHALDAHSLDKVAIVDFDVHHGNGTEEIFENDPRVLFCSTFQHPYYPGCGHETV
		SSHIVNVPLPSGTTGQQFRDAVMSKWIPAIHDFQPKFIFISAGFDSHKKDSMGGFLLEES
		DYEWVTSEICTLANLYCEGRVVSTLEGGYNLDSLAASVEAHVRMLMG
		>A0A0A7CN60_9STRA 49.033 3196 pos. 21 - 298 tr|A0A0A7CN60|A0A0A7CN60_9STRA RecName: Full=histone deacetylase {ECO:0000256|ARBA:ARBA00012111};EC=3.5.1.98 {ECO:0000256|ARBA:ARBA00012111}; [Achlya hypogyna]
		QLPVHQDRECMTFSLLQHLGLLGNMHVVAPTPATVADLSWFHSSRYIAALQTAEALSRDE
		ELEFGLTDDAYVFPRLFEYCTYVAGASITAAALLSGADRRVDVAIHWGGGRHHAMKDRAS
		GFCYVNDVVLAVETLLRKSPDAKVVVFDIDIHHGDGVESAFYYSSRVFTVSFHKFARGFF
		PNSGAPTRIGAGPGKYWNLNVPLDDGITDEQYAPAMESWRSYQPSDPLGTFNLTATGIGW
		CLQVLQEMDKPLLLLGGGGYNAADAARTFAHLTATILG
		>A0A0A7EFB2_9GAMM 69.804 4579 pos. 19 - 304 tr|A0A0A7EFB2|A0A0A7EFB2_9GAMM (OM33_05600 {ECO:0000313|EMBL:AIY64672.1}) SubName: Full=Deacetylase {ECO:0000313|EMBL:AIY64672.1}; [Pseudoalteromonas piratica]
		DHPECPSRLDAINDRMLAAGLDIALTHLDAPLAEREQLLLAHSESLVKKVESNIPHEGLT
		DLDGDTWLCPDSLTAAKRAAGSGLLAVDKILAGELDAAFCAVRPPGHHANKDTSSGFCIF
		NNVAIAARYAQQQGIKRIAILDIDVHHGNGTQDIFVDDLDVLFCSIFQHPFYPNTAIESN
		EHIINTPMTAGMAGDDFERALLDTWFPKLKQFQPELIFISAGFDAHYEDDMGGLQLVEAD
		YLWFTEQVVSLCEQVDCKGIISMLEGGYNNSALGRSVATHLKALTG
		>A0A0A7EJZ9_9GAMM 47.606 3101 pos. 17 - 295 tr|A0A0A7EJZ9|A0A0A7EJZ9_9GAMM (OM33_12700 {ECO:0000313|EMBL:AIY66386.1}) SubName: Full=Histone deacetylase {ECO:0000313|EMBL:AIY66386.1}; [Pseudoalteromonas piratica]
		NHRFPIQKYSLIYDFISTELQDKFHFVTPQGATLAQINKVHDSEFVAQFINGSLDSKAIR
		KIGFPWSSALVERTLYSIGASIQGAEIALKTKLACQISGGYHHSFPNFGSGFCIFNDLVI
		AARQLIDKSLCDKVVILDLDVHQGDGSAVCAKNFDDIITISLHCQQNFPAKKQHSDYDFA
		LDKETNTQAYLNALQQCFLSILSEQPDIVLYNAGADIFSHDELGYFDVSLAGVKQRDSHV
		VHFCRQNDIPLFTVSGGGYQRDVTNLVEVHKQLYLSMTN
		>A0A0A7EKB7_9GAMM 49.378 3219 pos. 22 - 302 tr|A0A0A7EKB7|A0A0A7EKB7_9GAMM (OM33_15270 {ECO:0000313|EMBL:AIY66511.1}) SubName: Full=Histone deacetylase superfamily protein {ECO:0000313|EMBL:AIY66511.1}; [Pseudoalteromonas piratica]
		KHRFVMSKFARLYQHLDANGYINTDNLHQPPVGDFRPMELVHCENYVHDLFHNQLDGKAM
		RRIGLPWSEQLMARTFTAPLGTHLTAELALEHGIACHLAGGTHHAHYDFGSGYCMVNDLA
		YTATRLINDGKARNVLIFDCDVHQGDGTAAMLEHNPYVFTCSIHCEKNFPFRKQHSDLDI
		GLEVGLTDRDYLKIVSTTLNDLIEQLNPSLVLYDAGVDIWQQDTLGKLNISWQGLADRDY
		AVLEICQQKGVPVATVIGGGYDKDHQRLAERHALVVEQAAR
		>A0A0A8WW92_9BACT 62.820 4114 pos. 21 - 316 tr|A0A0A8WW92|A0A0A8WW92_9BACT (RPD3 {ECO:0000313|EMBL:GAM11067.1} OR OR1_03375 {ECO:0000313|EMBL:GAM11067.1}) RecName: Full=Acetoin utilization protein AcuC {ECO:0000256|ARBA:ARBA00020218}; [Geobacter sp. OR-1]
		DHPFHVQRYQLAYELMHAYGLIDSTGKLYNQYPLVEEKELLGFHSSEYLEKLKEFSATSE
		PRADFRFGLGDVENPVFEGLFDWALLGTSGTVEAARLVLEDGYDIAFNLAGGWHHAHRSK
		ASGFSYLNDSVIAINYLLERGKRIVYLDIDAHHGDGVQEAFFSDNRVLTISLHESGIYFF
		PGTGFESEIGTGNGKGYSVNVPLLAHSDDALYMKAFDEVAYPLMAAFDPDVIVTQLGADT
		FRTDPLTNLEITTHSYSYILRKLKALRIPWVAVGGGGYDNLNVARAWTIAWGIMND
		>A0A0A9GSX0_ARUDO 66.575 4364 pos. 48 - 341 tr|A0A0A9GSX0|A0A0A9GSX0_ARUDO SubName: Full=Rpd3 {ECO:0000313|EMBL:JAE28110.1}; [Arundo donax]
		QLEEVPERISKIIEKLSSDGLLKRCKVVTKTNHVDPKYAREAHSEDYMKFIEALPRSFSR
		RSCKEYVGSDVYCSDGTKDAILLAAGAVVQACHEVAAGTCLSAFAIVRPPGHHASKEKAS
		GFCFLNNVAIGAKYLQAEFGVKRILIVDFDVHHGDGTQDIFYNDKNVLFVSVHRSALFPE
		SMKKVTDFGNGAGKRYTINVNLKYIEDNDLLAVWEHVLLPVATQFAPEYILVSCGFDAAL
		GDPLGRCGVTSKCFGQLVLMLKEINNKVVLVLEGGYNLEMISEASSQCIMALLG
		>A0A0A9Z1R0_LYGHE 29.118 1870 pos. 128 - 365 tr|A0A0A9Z1R0|A0A0A9Z1R0_LYGHE (hdaC_0 {ECO:0000313|EMBL:JAG39182.1} OR hdaC_3 {ECO:0000313|EMBL:JAG39181.1} OR CM83_19054 {ECO:0000313|EMBL:JAG39182.1} OR CM83_19060 {ECO:0000313|EMBL:JAG39181.1}) SubName: Full=Type-2 histone deacetylase 2 {ECO:0000313|EMBL:JAG39182.1}; [Lygus hesperus]
		DILRVHEYSYVHRIITAVSNLTRVCVPEDILQQIHRVQPSISSQTQSTTDTKVLDVDTHI
		SATSYRCALRSAGAVIEGVDAIATNRTQVAFCAIRPPGHHVGPQGAIDPDEEGSSLGFCI
		FNNVAIAAAYARSVHSTIFKRVAIVDFDVHHGNGTEAIVRNLVPNIHTITTTTPFGVTTY
		SRPCYKPWLNASDSRDVLFLSIHGKNEPNEPWFYPGSGETTAEVETYLQCGDGITVNY
		>A0A0B0EFE7_9BACT 79.401 5218 pos. 18 - 310 tr|A0A0B0EFE7|A0A0B0EFE7_9BACT (hdaC_1 {ECO:0000313|EMBL:KHE91827.1} OR SCABRO_02433 {ECO:0000313|EMBL:KHE91827.1}) SubName: Full=Histone deacetylase {ECO:0000313|EMBL:KHE91827.1};EC=3.5.1.- {ECO:0000313|EMBL:KHE91827.1}; [Candidatus Scalindua brodae]
		NHPENATRIINTIEHLRSTSIWQKLDINKPRAATKEEISTVHTISQIEEVAEIAETGGGY
		LDPDTYVSPDSYEAALYASGALLTAIDLVMDKKANNAFCLVRPPGHHATPTKAMGFCLFN
		NVAIAAKYIQTEYNLDRIAIIDWDVHHGNGTQDTFYDDPSVLYFSMHKYPFYPGTGAKEE
		TGKGSGSGFTINVPLSYDTEPQEYLKIFDDILKERVKSFNPQFVLISSGFDAYRLDPISG
		LNLEASDFNALTKLTQKIANDCCEGRIVSCLEGGYHLLDLPKCIEAHLHGLVC
		>A0A0B0H830_SOVGS 76.006 4992 pos. 19 - 306 tr|A0A0B0H830|A0A0B0H830_SOVGS (BOV88_12640 {ECO:0000313|EMBL:OOY33935.1} OR JV46_03270 {ECO:0000313|EMBL:KHF24797.1}) SubName: Full=Deacetylase {ECO:0000313|EMBL:KHF24797.1}; [Solemya velum gill symbiont]
		YHPECPERLHAINDRLISAGVEPYLYHREAHKVEREQLLRVHDSDYIDQVFETSPADGFA
		YLDGDTAMCPDTLDAALFAAGANVQAVDMVMTGQVKKTFCAVRPPGHHAEHNRAMGFCFF
		NNVAVAAAHAIEAYGLERVAIVDFDVHHGNGTEDIFSGNSKVLFCSSFQHPFYPGSGADT
		SVDNIVNCPLPAGAGSREFRDAVSTAFVPAIEAFKPQLILISAGFDAHISDDMAQMELHE
		SDYAWVTQQLCSLADTYCEGKVVSTLEGGYSLDALARCVTVHVKRLMG
		>A0A0B1Q6R8_9HYPH 55.476 3625 pos. 18 - 298 tr|A0A0B1Q6R8|A0A0B1Q6R8_9HYPH (LA66_05590 {ECO:0000313|EMBL:KHJ56079.1}) SubName: Full=Histone deacetylase {ECO:0000313|EMBL:KHJ56079.1}; [Aureimonas altamirensis]
		AHRFPMSKFSRIAQILIEDGIVGPEGFHAAAPALESWLERAHDPAYVQRILTCTTTPQED
		KAIGFAVDERVARRSLHATGGTVIAAQLALDTGLACNTAGGSHHASRTGGAGFSVFNDVA
		VAAATLLADGDVARILVFDCDVHQGDGTARIFAEDDAVFTLSMHAARNYPYEKAVSDLDV
		PLPDGMVDVAYLAMLPALLDEALRRARPDIVFYNAGVDPHAEDRLGRLALSDSGLAERDR
		RVIGFFRQRDIPVVGVIGGGYSRDIDTLARRHTILHRVARE
		>A0A0B2VLC5_TOXCA 49.138 3203 pos. 27 - 325 tr|A0A0B2VLC5|A0A0B2VLC5_TOXCA (HDAC10 {ECO:0000313|EMBL:KHN82413.1} OR Tcan_06724 {ECO:0000313|EMBL:KHN82413.1}) SubName: Full=Histone deacetylase 10 {ECO:0000313|EMBL:KHN82413.1}; [Toxocara canis]
		TMLECPQRIELIYNRLQNDGLLQSAYKVPSRKAEDWELHLNHPKELIDSLESLKTEDEFE
		EFCKGYEILWLCPSSIHSARVAVGSTIDRSPSSKVKWIGNGFAIVRPPGHHSHCIHPQGY
		CIFNNVAIAAKYAVENLGLKKVLVVDIDYHCGNGTYQSLKNDERFLFVNFHAYHHGAFWP
		FESEYDYDSPANNHISIPLNASMNTAFDFMAAFQILVLPIAKEFEPELVLLSVGFDSAYG
		DQVVEIGNLGQAIKAHGYGHFARLLDKHWPNKILAVLEGGYLPESYVECASQMTKGLQR
		>A0A0B2VWV0_TOXCA 48.747 3177 pos. 27 - 336 tr|A0A0B2VWV0|A0A0B2VWV0_TOXCA (hdac1-b {ECO:0000313|EMBL:KHN85899.1} OR Tcan_06706 {ECO:0000313|EMBL:KHN85899.1}) RecName: Full=Histone deacetylase {ECO:0000256|ARBA:ARBA00012111, ECO:0000256|PIRNR:PIRNR037913};EC=3.5.1.98 {ECO:0000256|ARBA:ARBA00012111, ECO:0000256|PIRNR:PIRNR037913}; [Toxocara canis]
		GHPMKPHRIRMTHNLLLNYGLYRKMEVYRPQVASFEEMTKYHSDDYMSFLKNIRPDNMTE
		YNKRPQVASFEEMTKYHSDDYMSFLKNIRPDNMTEYNKALQRFNVGEDCPVFDGLFEFCQ
		ISSGGSIAAATKVNRKQTDIAINWMGGLHHAKKSEASGFCYSNDIVLAILELLKHHQRVL
		YVDIDIHHGDGVEEAFYTTDRDIGAGRGKHYAVNCPLRDGIDDETYERVFQPIMEKVMHS
		FQPSAIVLQCGADSLTGDRLGCFNLTLRGHGKCAEYLKKFNLPMLMLGGGGYTIRNVARC
		WAFETSVALD
		>A0A0B2VZC5_TOXCA 17.779 1115 pos. 14 - 174 tr|A0A0B2VZC5|A0A0B2VZC5_TOXCA (hda-1 {ECO:0000313|EMBL:KHN88901.1} OR Tcan_05320 {ECO:0000313|EMBL:KHN88901.1}) SubName: Full=Histone deacetylase 1 {ECO:0000313|EMBL:KHN88901.1}; [Toxocara canis]
		GHVMKPHRIRMTHHLLLNYGIYRNLEVYRPFPATFEDMTRFHSNEYMMFLRTANPDNLKQ
		FNKQMLKSAAVKLNKRKADIAINWMGGLHHAKKSEASGFCYSNDIVLGILELLKYHKRLS
		ALVLFRRRGNCSFVFDMGSPTANFLKLRGGKDWGRLLDPIS
		>A0A0B2W2K2_TOXCA_1 64.051 4196 pos. 26 - 326 tr|A0A0B2W2K2|A0A0B2W2K2_TOXCA (hda-6 {ECO:0000313|EMBL:KHN87812.1} OR Tcan_10010 {ECO:0000313|EMBL:KHN87812.1}) SubName: Full=Histone deacetylase 6 {ECO:0000313|EMBL:KHN87812.1}; [Toxocara canis]
		KHAEAPSRIESIVEHLKRCGVWDRCDIIKEHIPVDEGDLRETHAQSYVHLIAELKEKSQE
		MIDEFASQFDSIYLCQETYEAASEAVACARNMATLIVEGKIPNGFALIRPPGHHALRDAA
		NGFCIFNNVAQAAEAAYNFGASRTLIVDLDVHHGQGIQRSFYEEKRVMYVSIHRFENGKF
		WPHLAESNFDHVGKYSAIGYNINIPLNEKGCGDSDYMTAFWNVIWPLAKSYNPHFVLVAA
		GFDACQGDPLGAMDVSPDLFAHIVYHLKGLAGGKMLLCLEGGYNEHNTAICVERCIRVLL
		G
		>A0A0B2W2K2_TOXCA_2 69.158 4536 pos. 438 - 782 tr|A0A0B2W2K2|A0A0B2W2K2_TOXCA (hda-6 {ECO:0000313|EMBL:KHN87812.1} OR Tcan_10010 {ECO:0000313|EMBL:KHN87812.1}) SubName: Full=Histone deacetylase 6 {ECO:0000313|EMBL:KHN87812.1}; [Toxocara canis]
		GHMECPERTSAIASQLRGSGLLRRCRVLPAREATLQELELIHERPHVRRMARTAQIAEKL
		GSTYVTSIMPITGVKGSEVEMSDLLWESVTTICKIDESERRRDEACFDSIYFCKDSFRAS
		LAAVGSLLECVDAVLDENREEGRANNGFALIRPPGHHAKPSQAGGFCIFNNVAIAAKYAI
		DKYGLERILIVDWDVHHGNGIQDAFYYDPHVLYVSVHRHDDGYFYPANEPKDVEDAGGQA
		GLGYNINIPFSHKCMGDNDYHAAFNKVVIPIAYEYSPQLVIVASGFDAAFGDKLGGYELS
		ALCYAQLTYHLSALAQGRLIVALEGGYTLAAIQECAEAVVRTLLD
		>A0A0B3AIR1_UNCAD 36.973 2393 pos. 17 - 285 tr|A0A0B3AIR1|A0A0B3AIR1_UNCAD (QT08_C0011G0008 {ECO:0000313|EMBL:KHO52303.1}) SubName: Full=Histone deacetylase superfamily protein {ECO:0000313|EMBL:KHO52303.1}; [archaeon GW2011_AR17]
		PGPEHPDRLNLVEELIANAERAYTSEFDEDPEIRAQIEELHSYQDTLQFSGAGTESIDEE
		GETFIDRLSYRTAIAAAVTSIYTAEAQGFALVRPPGHHAHAAYTHGFCLLNNMALATKNL
		LKNGERVLVLDLDIHHGCGTEELLEKEPDACMISLYQRNTKRDWPPNEHFLYAKNCQHIP
		LTGRVDDLQYCTLFEKTVMPSIERFQPTIIGVSLGLDTFQEENYGWKLSKRTIKEIRKFL
		KGRNIFGILEGGYTEEAVRDGIEAFIEDP
		>A0A0B3AZC0_UNCAD 51.165 3338 pos. 80 - 359 tr|A0A0B3AZC0|A0A0B3AZC0_UNCAD (QT08_C0010G0050 {ECO:0000313|EMBL:KHO52392.1}) RecName: Full=Histone deacetylase domain-containing protein {ECO:0000259|Pfam:PF00850}; [archaeon GW2011_AR17]
		AHPVNILRYAALSDELLQQGIITKQDVELLRLIDPAILGEFHTPKYLQKVKRLAENPALS
		LINRDNPINKGLYDFYLAATEGTYIAAKIALEKGNALNLSGGFHHAFKDHEAGFCFFNDV
		AGAIIRLRKQNVVNKVLIVDLDVHHGNGNASYFQEDTNTCIFDMYQGDIYPSEKIPVEHQ
		IVLEAGETDRGYLSKLESLSDVVSSFRPDMAFYLAGADPFEGDKLGGLDLTKKGLRCRDD
		FVLRLFQERNIPVAVTLAGGYSDLEDLVDINRGTVESVLA
		>A0A0B4CCL5_9RHOB 69.443 4555 pos. 19 - 309 tr|A0A0B4CCL5|A0A0B4CCL5_9RHOB (RA29_08680 {ECO:0000313|EMBL:KIC49720.1}) SubName: Full=Acetoin utilization protein {ECO:0000313|EMBL:KIC49720.1}; [Tateyamaria sp. ANG-S1]
		GMPEQVARLDYIQRALADLDLVRVDPPLADDASIALCHPQDYIAFVRAKVPSEGFAGLDR
		ETDAETFLSPTSYNAVWRAAGGAVKAVDMVLDDEVTNAFVAMRPPGHHAEQSLPMGFCIF
		GNVAIAAKHALEVHGLERVAVVDFDVHHGNGTQALLQDDPRALVITSQQMPLWPGTGEAS
[truncated: 35,380 more rows]
