# Supplementary material for: Distribution and diversity of classical deacylases in bacteria
Source: Nat Commun. 2024 Nov 3;15:9496. doi: 10.1038/s41467-024-53903-0 (PMC11532494; doi:10.1038/s41467-024-53903-0)
Supplement: Supplementary file 6 — Supplementary Data 4 [file 41467_2024_53903_MOESM6_ESM.xlsx]

## Sheet: Tabelle1
		>5e_Archangium_gephyra_HdaH
		PRSMETRRADDALHYLQSAHAVSRR-EIINPTPASYEALGRVHTAAYLESLFQAETLAHIF-----------AVD-----
		PSD--VYVDEVLRTLRLAVGATIAAASFSLRRRVP---TINLFGGFHHAAPNRGAGFCALNDMAVAIAELRAQG--FQGK
		VGILDLDFHPPDGTSACLGE---DASVWLGSISGADW-GSLP----G-------------VDEVRLPPG-TSDGAYLDAL
		DGLLDRM----SLELVFVLSGADVLAGD--RLGQ--FSMSLPGVRERDLRVAR---RLGSMPQVWLPAGGYSPHAW-KVL
		AGVGLALAFDTD
		>5e_Nannocystis_exedens_HdaH
		GSAVDEVRGERILTALAAEGLVTFE-QVRRPPLATYHAIRRVHDDAYLDACQRPEVMSDIL--------GGLAVSE----
		VDT-----ARILDLQRAMTGGTMLATDIALGT---GKIAINLGGGFHHAHRQIGRGFCVFHDVAVAIAEQRALG--FHER
		ILVVDLDQHDGDGTRALFAD---DPSVFTLSIHNHHW---------GGTEAIA-------STSVALGDV-VGDTLYLETV
		QLHLTEALRQHRPRLIYFLAGTDPAVGD--RIGV--WQISAEGMLERDIAVFEAIRFAPDAAVVVCLAGGYGPTTWQHSA
		RSFAWLQSG---
		>5g_Bacteriovorax_stolpii_HdaH
		EIPIVDERASHVFSALKYLYPLEYT-DLKTLPRITREDLERVHNKDFIHRLLGTAGERQGE------IYQCYELV-----
		NDQQKRDWKELVETILMQVAMTYNSTKYALKN----GFSYHLGGGMHHSMSFAGRGFCLVNDIVITLRKLQNEG--AIKT
		AWIVDVDVHKGDGAPEILQN---DTTIRTFSIHMKE---GWPL-NSGTVRDPW-------SIDVGIDVG--EDDQYLARL
		ESGLLEMQERFNPDVVIVVNGADPYEHD--ELPSSFINLSKEQMLARDKFLYQFFK-ERNIPQSYVMAGGYGSKAWEIYL
		QFLKFVGENAPF
		>5g_Gracilinema_caldarium_HdaH
		QIPIRDRRALAVLEYLKKKIIMSAA-DMLSIPEISREDIARAHDANFVAALFGEGLEKELI--------KTYELM-----
		DEQAVRPLSELFTTIRAQVWGTYLACRLALAHRSKPGFCYYLGGGMHHARYDSGAGFCLLNDIIIAARRLKAEG--LISS
		IWIIDLDAHKGDGTAELASG---DPCILTLSIHMAL---GWPL-DPETLAHAVRAPLVASDVDIPVSKE---DASYVSRL
		ASGLEMLSGGKKPDLAIVVDGADPYEKD--ELPSVDLQLPLDTCVKRDMTVFSFLR-DRAIPSTWLLAGGYGDYAWEPPA
		HFLTKVLTP---
		>5b_Azotobacter_vinelandii_AcuC__C5
		GHRFPMEKFRLLRDHLVDSGLTSDA-ELRRPEPCPTDILALAHDPAYIERYCSGALSREEL--------RRLGLP-----
		#NAME?
		VLIFDCDVHQGDGTARILED---TPEAITVSLHCEQ---NFP--A---RKARS-------DWDIGLPRG-MGDADYLKVV
		DDALNYLLPLYQPDLVLYDAGVDVHQDD--ALGY--LALSDAGLAARDGAVLRHCL-ARGIAVLGVIGGGYDRDRA-ALA
		RRHGILHHGAAR
		>5b_Vibrio_cholerae_HdaH__C6
		GHRYPINKYRLLYEEIVRQREQSEAWEFHTPIAAELSRITPLHDPDYVQALLEGRLPAAKM--------RRIGFP-----
		#NAME?
		VLIIDSDVHHGDGTATLCAE---RDDIITLSFHCDK---NFP--A---RKPAS-------SMDVGFANQ-TGDEEFLSTF
		IQVVEMAVNLHRPDLILYDAGVDIHNDD--ELGY--LSISQAAIAQRDRFMLGLAK-QESIPIACVIGGGYREDHA-ALV
		PLHLELLKAALL
		>5c_Flavobacterium_indicum_HdaH__C2
		GHRFPMIKYELLPQQLLYEGTVVDR-QFFSPELPNLEDIIAVHDKKYVQQLLDLTLDPRAV--------RKIGFP-----
		#NAME?
		ILIIDLDVHQGNGTAEIFQN---NPRVFTFSVHGKS---NYP--F---KKEQS-------DLDIALPDQ-TSDADYLALI
		SKEIPKLIQQVQPDFIFYLSGVDILATD--KLGK--LGCTINGCKERDVIVFENCL-KFQIPVQVSMGGGYSPDIK-TII
		EAHANTYRVANS
		>5c_Moraxella_bovis_HdaH__C2
		GHRFPMAKYELLPKKLIADGIATPE-QFFTPKMASVNEILTTHTADYWHALDNLTLSPKDC--------RKIGLP-----
		#NAME?
		ILILDLDVHQGNGNASIMAD---NPHVFVFSMHGKK---NYP--F---IKPLS-------DLDIELDDG-TGDDDYLSLL
		KYHLPKVLDDFAPDFVFYQAGVDVLADD--RLGR--INLTMNGLYERERYVIETLF-NRRLPTVVTMGGGYAPDIN-IIV
		QGHSVVFGVSQE
		>5d_Leptospira_interrogans_HdaH
		PHVFPARKYQMVYDLVKRDSKLSNL-YIYKPDLAKTKDLSLVHTQEFLDDFFSLNITERTQ---------YSELP-----
		#NAME?
		ILFIDLDLHQGNGNSFIFQN---DPDVFTFSMHQEN---LYP------KKEKS-------DLDISLEEG-IGDKEYLELL
		EKSLRKIESDFKPDLIFYIAGADPFEGD--SLGD--LKLTFQGLRKRDQIVRDFAYSLNDTRVVILPAGGYAKDFY-DTV
		TIHYNTIKIFAA
		>5d_Turneriella_parva_HdaH
		THVISAGKYRQLYDALK----FSRW-NWNEPVAATKEQLLLVHTERYLKDFLGARLTEQTQ---------RAEIP-----
		#NAME?
		VAVIDLDVHQGNGTAKLLQG---DENSYTFSMHEKE---NYP------VKETG-------SHDVELPSH-LGDAEYLRLL
		AENLDKLKAAFFPDLIFYVAGVDIYRDD--ALGG--LQLSFDGIAARDAAVRDFLP---EVPKVVLPAGGYARNIA-ETV
		ALHAQTIKI---
		>5a_Acinetobacter_sp_HdaH
		THTNSMEKLTAVVKIDEQKQLA----LCINPGIIEVELLKQLHRPDYVEAFIAGKQPEASI--QGF--------------
		#NAME?
		IFILDCDQHGGDGTAQFTTK---LPNLINFGILGIRF---------GCRANSR-------NFTRYIHPK-QGNEQYLEAL
		HES-FEMIERFQADLIVYQAGMDCHQKD--KYGS--KWFTTELLYQRDQAVFKMAK-QKGIPILFVLAGGYQ-----ELV
		PLHVNTFIAANV
		>5a_Treponema_sp_HdaH
		SLSPSAQKPARVVEDWKATGFL----EFRGFQPLAPGEIARAHDPDYVRGVLACEISNGFG-------------------
		#NAME?
		VGILDLDMHYGNGTAEILDRLGLSGEVL-----------HYTF---GGDPKTADREG-------------FDGELWLALL
		DGI----VRGFDCEVLLYQAGADPHKDD--PLGG----LTTGQLRERDRVVFRTCA-ELGLPAAWNLAGGYR-----GVL
		EIHRNTMAECVA
		>3_Legionella_cherrii_ApaH__E
		DRVELPEHWNQLFAAMKKGDE-NVALAEFPEEDQILQALLAVHTSEYLQQIIRDCIQAQAK--------GWKQLN-----
		SDI--LITPGTFEVLIKDISMTLFHSKKVH-------FSFGLPT--HHAFADEGSGFCILNKSAVLLKHMQRNT--KPLK
		HIIVGTDVNRDNGLCDILMNSAADMDICHIDVFDSR---VYPYQDEELFNKCGKDEGLDYVVNLSRTTRH---PALVFAI
		EKMIEQAKINHQKVALFLPTGWDSHEEETALMGARKTRLNTTDLTYFYESIFKLYRKDHIEKVYWGLEGGYDRKMYEQQI
		ELLMSIVLN---
		>3_Legionella_pneumophila_ApaH__E
		QETRLPYYWLDLFAAIDEGDT-PKAHHLLPQDDIILRALRAVHSEDYLYQLIKYCIQAKHF--------GFKQLN-----
		ADL--VVTPKTFEILIRDCATTLFNPAKAH-------FSFGLPS--HHAYTQMGSGFCLINKTAMLMKQAELSS-AQPPK
		FVIIGTDVNRDNGLCDILRHSFSHLSICHIDVFDSR---VYPQQDFNEFNSEGVDIGLNYAVDLSLTSRH---PALLFAL
		EQLIREAKAKGQKIALYLPTGWDSHEDETAMMGKHQFRFNDGDLGYFYESIFTLYNKDCVDTIYWGLEGGYDRTMYEREL
		KILLQVIEK---
		>2a_Arabidopsis_thaliana_HDA1__B2
		GHPMKPHRIRMTHALLAHYGLLQHM-QVLKPFPARDRDLCRFHADDYVSFLRSITPETQQDQIRQL---KRFNVG-----
		EDC--PVFDGLYSFCQTYAGGSVGGSVKLNHGLCD--IAINWAGGLHHAKKCEASGFCYVNDIVLAILELLKQH----ER
		VLYVDIDIHHGDGVEEAFYA---TDRVMTVSFHKFGD--YFP--GTGHIQDIGYGSGKYYSLNVPLDDG-IDDESYHLLF
		KPIMGKVMEIFRPGAVVLQCGADSLSGD--RLGC--FNLSIKGHAECVKFMRSFNV-----PLLLLGGGGYTIRNVARCW
		CYETGVALG---
		>2a_Arabidopsis_thaliana_HDA6__B2
		GHPMKPHRIRMAHSLIIHYHLHRRL-EISRPSLADASDIGRFHSPEYVDFLASVSPESMGDAARNL---RRFNVG-----
		EDC--PVFDGLFDFCRASAGGSIGAAVKLNRQDAD--IAINWGGGLHHAKKSEASGFCYVNDIVLGILELLKMF----KR
		VLYIDIDVHHGDGVEEAFYT---TDRVMTVSFHKFGD--FFP--GTGHIRDVGAEKGKYYALNVPLNDG-MDDESFRSLF
		RPLIQKVMEVYQPEAVVLQCGADSLSGD--RLGC--FNLSVKGHADCLRFLRSYNV-----PLMVLGGGGYTIRNVARCW
		CYETAVAVG---
		>2a_Arabidopsis_thaliana_HDA7__B2
		NQPTKPQRIRVTHNLILSYNLHRHM-EINHPDLADASDFEKFHSLEYINFLKSVTPETVTDVSENL---KRFNVD-----
		VDWDGPVFHNLFDYCRAYAGGSISAAAKLNRQEAD--IAINWAGGMHHVKKDKASGFGYVNDVVLAILELLKSF----KR
		VLYIEIGFPHGDEVEEAFKD---TDRVMTVSFHKVGD--------TGDISDYGEGKGQYYSLNAPLKDG-LDDFSLRGLF
		IPVIHRAMEIYEPEVIVLQCGADSLAGD--PFGT--FNLSIKGHGDCLQYVRSFNV-----PLMILGGGGYTLPNVARCW
		CYETAIAVG---
		>2a_Homo_sapiens_HDAC1__B2
		GHPMKPHRIRMTHNLLLNYGLYRKM-EIYRPHKANAEEMTKYHSDDYIKFLRSIRPDNMSEYSKQM---QRFNVG-----
		EDC--PVFDGLFEFCQLSTGGSVASAVKLNKQQTD--IAVNWAGGLHHAKKSEASGFCYVNDIVLAILELLKYH----QR
		VLYIDIDIHHGDGVEEAFYT---TDRVMTVSFHKYGE--YFP--GTGDLRDIGAGKGKYYAVNYPLRDG-IDDESYEAIF
		KPVMSKVMEMFQPSAVVLQCGSDSLSGD--RLGC--FNLTIKGHAKCVEFVKSFNL-----PMLMLGGGGYTIRNVARCW
		TYETAVALD---
		>2a_Homo_sapiens_HDAC2__B2
		GHPMKPHRIRMTHNLLLNYGLYRKM-EIYRPHKATAEEMTKYHSDEYIKFLRSIRPDNMSEYSKQM---QRFNVG-----
		EDC--PVFDGLFEFCQLSTGGSVAGAVKLNRQQTD--MAVNWAGGLHHAKKSEASGFCYVNDIVLAILELLKYH----QR
		VLYIDIDIHHGDGVEEAFYT---TDRVMTVSFHKYGE--YFP--GTGDLRDIGAGKGKYYAVNFPMRDG-IDDESYGQIF
		KPIISKVMEMYQPSAVVLQCGADSLSGD--RLGC--FNLTVKGHAKCVEVVKTFNL-----PLLMLGGGGYTIRNVARCW
		TYETAVALD---
		>2a_Arabidopsis_thaliana_HDA9__B2
		NHPMKPHRLCMTHHLILAYGLHSKM-EVYRPHKAYPIEMAQFHSPDYVEFLQRINPENQNLFPNEM---ARYNLG-----
		EDC--PVFEDLFEFCQLYAGGTIDAARRLNNKLCD--IAINWAGGLHHAKKCDASGFCYINDLVLGILELLKHH----PR
		VLYIDIDVHHGDGVEEAFYF---TDRVMTVSFHKFGD-KFFP--GTGDVKEIGEREGKFYAINVPLKDG-IDDSSFNRLF
		RTIISKVVEIYQPGAIVLQCGADSLARD--RLGC--FNLSIDGHAECVKFVKKFNL-----PLLVTGGGGYTKENVARCW
		TVETGILLD---
		>2a_Homo_sapiens_HDAC3__B2
		GHPMKPHRLALTHSLVLHYGLYKKM-IVFKPYQASQHDMCRFHSEDYIDFLQRVSPTNMQGFTKSL---NAFNVG-----
		DDC--PVFPGLFEFCSRYTGASLQGATQLNNKICD--IAINWAGGLHHAKKFEASGFCYVNDIVIGILELLKYH----PR
		VLYIDIDIHHGDGVQEAFYL---TDRVMTVSFHKYGN-YFFP--GTGDMYEVGAESGRYYCLNVPLRDG-IDDQSYKHLF
		QPVINQVVDFYQPTCIVLQCGADSLGCD--RLGC--FNLSIRGHGECVEYVKSFNI-----PLLVLGGGGYTVRNVARCW
		TYETSLLVE---
		>2a_Saccharomyces_cerevisiae_Rpd3__B2
		GHPMKPHRIRMAHSLIMNYGLYKKM-EIYRAKPATKQEMCQFHTDEYIDFLSRVTPDNLEMFKRES---VKFNVG-----
		DDC--PVFDGLYEYCSISGGGSMEGAARLNRGKCD--VAVNYAGGLHHAKKSEASGFCYLNDIVLGIIELLRYH----PR
		VLYIDIDVHHGDGVEEAFYT---TDRVMTCSFHKYGE--FFP--GTGELRDIGVGAGKNYAVNVPLRDG-IDDATYRSVF
		EPVIKKIMEWYQPSAVVLQCGGDSLSGD--RLGC--FNLSMEGHANCVNYVKSFGI-----PMMVVGGGGYTMRNVARTW
		CFETGLLNN---
		>2a_Saccharomyces_cerevisiae_Hos2__B2
		KHPMKPFRLMLTDHLVSSYGLHKIM-DLYETRSATRDELLQFHSEDYVNFLSKVSPENANKLPRTL---ENFNIG-----
		DDC--PIFQNLYDYTTLYTGASLDATRKLINNQSD--IAINWSGGLHHAKKNSPSGFCYVNDIVLSILNLLRYH----PR
		ILYIDIDLHHGDGVQEAFYT---TDRVFTLSFHKYNG-EFFP--GTGDLTEIGCDKGKHFALNVPLEDG-IDDDSYINLF
		KSIVDPLIMTFKPTLIVQQCGADSLGHD--RLGC--FNLNIKAHGECVKFVKSFGL-----PMLVVGGGGYTPRNVSRLW
		TYETGILND---
		>2a_Homo_sapiens_HDAC8__B2
		SLAKIPKRASMVHSLIEAYALHKQM-RIVKPKVASMEEMATFHTDAYLQHLQKVSQEGDDDHPDSI----EYGLG-----
		YDC--PATEGIFDYAAAIGGATITAAQCLIDGMCK--VAINWSGGWHHAKKDEASGFCYLNDAVLGILRLRRKF----ER
		ILYVDLDLHHGDGVEDAFSF---TSKVMTVSLHKFSP-GFFP--GTGDVSDVGLGKGRYYSVNVPIQDG-IQDEKYYQIC
		ESVLKEVYQAFNPKAVVLQLGADTIAGD--PMCS--FNMTPVGIGKCLKYILQWQL-----ATLILGGGGYNLANTARCW
		TYLTGVILG---
		>2b_Psilocybe_cyanescens_HdaH
		LLPSNKNRSMIVHSLISSLGLMRRL-QVVTPRKATYKDLAMYHTRDYLEVVLDAKNSDANPETRSLSVDAEFGLS-----
		DDC--PMFEGLADYVHIVAGATLTAVTALQQDLTD--IAICWDGGRHHARKSQASGFCYVADCILAILALKRIPVLKKPR
		VMYLDLDLHFSDAVSEAFYSPTSTPQILTLSIHHASP-GFFP--VSSELPDTHRPDFDPFTLSIPLRQG-ASSATYAKIW
		#NAME?
		AYLTSIAIE---
		>2b_Puccinia_graminis_HdaH
		RLPSNQGRSSAVHNLVSAFGLLNRA-RVLSTKLASRAELEEFHDPEYVGSFSKIDANNEQDHDEEL---EEFGLE-----
		HDC--PRFSKMAQYVLAVAGAALETSRELREDRAD--IGIVWDGGRHHAQRSAAAGFCYVNDAALAISELRRQPTKRLDR
		VLYLDLDIHHGDGVELAFWS---TSRVLTISVHHHDPGGFYP--LSGAVESSGPSPAASHALNIPIRTP----GALSYVC
		RRTILPLISAYKPSALVIQCGVDGLAGD--PIGGRLWGFGLKEMGNCLEAVLQDSI-AHRRKVLLLGGGGYHTPNVARAW
		AHFTSIALG---
		>2b_Saccharomyces_cerevisiae_Hos1__B1
		--PNNHQKSQLTYSLINAYDLLQHFDEVLTFPYARKDDLLEFHSKSYIDYLIKIDYNPSQDLNSET---KQYNLE-----
		GDC--PIFSYLPMYCQVITGATLNLLDHLSPTERL--IGINWDGGRHHAFKQRASGFCYINDVVLLIQRLRKA---KLNK
		ITYVDFDLHHGDGVEKAFQY---SKQIQTISVHLYEP-GFFP--GTGSLSDSRKDKN---VVNIPLKHG-CDDNYLELIA
		SKIVNPLIERHEPEALIIECGGDGLLGD--RFNE--WQLTIRGLSRI---IINIMKSYPRAHIFLLGGGGYNDLLMSRFY
		TYLTWCVTK---
		>2c_Bacillus_subtilis_AcuC__B3
		EHPFNQQRVLLTYDLLKTINAFDDG-DIVTPRLASEEELSLVHTDDYIQAVKLAGAGKLPA--EEG---ESYGLGT----
		EDT--PVFAGMHEAASLLVGGTLTAADWVMSGQAL--HAANLGGGLHHGFRGRASGFCIYNDSAVAIQYIQKKY--S-AR
		VLYIDTDAHHGDGVQFTFYD---NPDVCTLSIHETGR-YLFP--GTGQIQEKGSGKGYGYSFNIPLDAF-TEDDSFLEAY
		RTAASEVAAYFEPDVIISQNGADAHYYD--PLTH--LSATINIYEEIPRLAHTLAHQYCGGKWIAVGGGGYDIWRVVRAW
		ARIWLEMKG---
		>2c_Staphylococcus_aureus_AcuC
		QHPFNQMRLKLTTELLLNANLLSPE-QIVQPRIATGDELMLIHKYDYVEAIKHASHGIISE--DEA---KKYGLND----
		EEN--GQFKHMHRHSATIVGGALTLADLIMSGKVL--NGCHLGGGLHHAQPGRASGFCIYNDIAITAQYIAKEY--N-QR
		VLIIDTDAHHGDGTQWSFYA---DNHVTTYSIHETGK-FLFP--GSGHYTERGEDIGYGHTVNVPLEPY-TEDASFLECF
		KLTVEPVVKSFKPDIILSVNGVDIHYRD--PLTH--LNCTLHSLYEIPYFVKYLADSYTNGKVIMFGGGGYNIWRVVRAW
		SHVFLSLID---
		>2d_Chromatiales_bacterium_AcuC__B4
		GHPFGLDRHAVFHNELARAGLDANI-EFAAARTATREELLAFHTPRYLDFVADTCSGEGMF------------LDG----
		GDT--PAFPGLYEASADIAGTTLALVDLVMGGRAR--RAFTPIGGLHHAGRDHAAGFCVFNDCGIAAEILRSKY--GLKR
		IAYVDIDAHHGDGMYYAFES---DPDLLIADIHEDGR-ALYP--GTGRAGETGTGSAEGTKLNIPLRPR-MGDEKFLQVW
		ED-VEAFVASGEPEFILLQCGADSIAGD--PIAH--LEFTPAAHAHAARRLCALADKHCDGRILGMGGGGYDRDNLASGW
		TAVVTEFVR---
		>2d_Dictyoglomus_turgidum_AcuC__B4
		PHPMNRRRLESFDSEFKKFSNL----NVESPEMASYDEITLFHTKSYTDLVKEKSKTGEGY------------LDY----
		GDT--PAFLGCYEAASYVVGSTLKGIRLIVEGKYK--RVFVPMAGLHHARRNSASGFCIFNDIGVAIEYLRKNY--GIKN
		ILYVDIDAHHGDGVFYEYVD---DPHLFIADVHEDGR-FLYP--GTGRRDERGEKQAYGTKLNIPLLPG-SGDDELLLAF
		EE-VKNFAWEVKIEFIILQAGVDGISGD--PITH--LNYSIEGYGKFVEGMVDVANQTCGGKILILGGGGYNPENTKNGW
		MRVLRVIYG---
		>1g_Arabidopsis_thaliana_HDA15__A1
		PHPERPDRLRAIAASLATAGVFGRC-LPINAREITKQELQMVHTSEHVDAVDTTSQLLYSY------------FT-----
		SDT--YANEYSARAARLAAGLCADLATDIFTGRVKNGFALVRPPG-HHAGVRHAMGFCLHNNAAVAALVAQAA---GAKK
		VLIVDWDVHHGNGTQEIFEQ---NKSVLYISLHRHEGGNFYP--GTGAADEVGSNGGEGYCVNVPWSCGGVGDKDYIFAF
		QHVVLPIASAFSPDFVIISAGFDAARGD--PLGC--CDVTPAGYSRMTQMLGDLCG----GKMLVILEGGYNLRSISASA
		TAVIKVLLG---
		>1g_Arabidopsis_thaliana_HDA18__A1
		VDVECPDRIRVIWEKLQLAGVTQRC-VVLGGSKAEDKHLKLVHTKKHVNLVKSISTKKKDS-----------RRNKIASQ
		LDS-IYLNGGSSEAAYLAAGSVVKVAEKVAEGELDCGFAIVRPPG-HHAESDEAMGFCLFNNVAVAASFLLNERPLDVKK
		ILIVDWDIHHGNGTQKMFWK---DSRVLIFSVHRHDHGSFYPFGDDGDFNMVGEGPGEGFNINVPWEQGGCGDADYLAVW
		NHILIPVTKEFKPDIILLSAGFDAAIGD--PLGG--CCVTPYGYSVMLKKLMEFAH----GKIVLALEGGYNLESLGKSS
		LACVQVLLE---
		>1g_Arabidopsis_thaliana_HDA5__A1
		DHPECPDRIRVIWEKLQLAGVSQRC-VVLGSSKAEDKHLQLVHTKDHVNLVKSISTKQKDY-----------RRNRIASQ
		LNS-IYLNGGSSEAAYLAAGSVVKLAEKVAEGELDCGFAIVRPPG-HHAEADEAMGFCLFNNVAVAASFLLNERPLGVKK
		ILIVDWDVHHGNGTQKMFWK---DPRVLFFSVHRHEYGGFYPAGDDGDYNMVGEGPGEGFNINVPWDQGRCGDADYLAAW
		DHILIPVAREFNPDVIFLSAGFDAAIND--PLGG--CCVTPYGYSVMLKKLMEFAQ----GKIVLALEGGYNLDSIAKSS
		LACVQVLLE---
		>1g_Homo_sapiens_HDAC4__A1
		SHPEHAGRIQSIWSRLQETGLRGKC-ECIRGRKATLEELQTVHSEAHT-LLYGTNPLNRQK------------LDSVGVD
		SDT-IWNEVHSAGAARLAVGCVVELVFKVATGELKNGFAVVRPPG-HHAEESTPMGFCYFNSVAVAAKLLQQRL--SVSK
		ILIVDWDVHHGNGTQQAFYS---DPSVLYMSLHRYDDGNFFP--GSGAPDEVGTGPGVGFNVNMAFTGGPMGDAEYLAAF
		RTVVMPIASEFAPDVVLVSSGFDAVEGHPTPLGG--YNLSARCFGYLTKQLMGLAG----GRIVLALEGGHDLTAICDAS
		EACVSALLG---
		>1g_Homo_sapiens_HDAC5__A1
		VHPEHAGRIQSIWSRLQETGLLSKC-ERIRGRKATLDEIQTVHSEYHT-LLYGTSPLNRQK------------LDSIGVD
		SDT-VWNEMHSSSAVRMAVGCLLELAFKVAAGELKNGFAIIRPPG-HHAEESTAMGFCFFNSVAITAKLLQQKL--NVGK
		VLIVDWDIHHGNGTQQAFYN---DPSVLYISLHRYDNGNFFP--GSGAPEEVGGGPGVGYNVNVAWTGGPIGDVEYLTAF
		RTVVMPIAHEFSPDVVLVSAGFDAVEGHLSPLGG--YSVTARCFGHLTRQLMTLAG----GRVVLALEGGHDLTAICDAS
		EACVSALLS---
		>1g_Homo_sapiens_HDAC9__A1
		THPEHAGRIQSIWSRLQETGLLNKC-ERIQGRKASLEEIQLVHSEHHS-LLYGTNPLDGQK------------LDPLGVD
		SDT-IWNELHSSGAARMAVGCVIELASKVASGELKNGFAVVRPPG-HHAEESTAMGFCFFNSVAITAKYLRDQL--NISK
		ILIVDLDVHHGNGTQQAFYA---DPSILYISLHRYDEGNFFP--GSGAPNEVGTGLGEGYNINIAWTGGPMGDVEYLEAF
		RTIVKPVAKEFDPDMVLVSAGFDALEGHTPPLGG--YKVTAKCFGHLTKQLMTLAD----GRVVLALEGGHDLTAICDAS
		EACVNALLG---
		>1g_Homo_sapiens_HDAC7__A1
		RHPEHAGRIQSIWSRLQERGLRSQC-ECLRGRKASLEELQSVHSERHV-LLYGTNPLSRLK------------LDNVGVD
		TDT-IWNELHSSNAARWAAGSVTDLAFKVASRELKNGFAVVRPPG-HHADHSTAMGFCFFNSVAIACRQLQQQS--KASK
		ILIVDWDVHHGNGTQQTFYQ---DPSVLYISLHRHDDGNFFP--GSGAVDEVGAGSGEGFNVNVAWAGGPMGDPEYLAAF
		RIVVMPIAREFSPDLVLVSAGFDAAEGHPAPLGG--YHVSAKCFGYMTQQLMNLAG----GAVVLALEGGHDLTAICDAS
		EACVAALLG---
		>1g_Homo_sapiens_HDAC10__A1
		#NAME?
		FDA-IYFHPSTFHCARLAAGAGLQLVDAVLTGAVQNGLALVRPPG-HHGQRAAANGFCVFNNVAIAAAHAKQKH--GLHR
		ILVVDWDVHHGQGIQYLFED---DPSVLYFSWHRYEHGRFWPFLRESDADAVGRGQGLGFTVNLPWNQVGMGNADYVAAF
		LHLLLPLAFEFDPELVLVSAGFDSAIGD--PEGQ--MQATPECFAHLTQLLQVLAG----GRVCAVLEGGYHLESLAESV
		CMTVQTLLG---
		>1g_Homo_sapiens_HDAC6a__A1
		SFPEGPERLHAIKEQLIQEGLLDRC-VSFQARFAEKEELMLVHSLEYIDLMETTQYMNEGE------------LRVLADT
		YDS-VYLHPNSYSCACLASGSVLRLVDAVLGAEIRNGMAIIRPPG-HHAQHSLMDGYCMFNHVAVAARYAQQKH--RIRR
		VLIVDWDVHHGQGTQFTFDQ---DPSVLYFSIHRYEQGRFWPHLKASNWSTTGFGQGQGYTINVPWNQVGMRDADYIAAF
		LHVLLPVALEFQPQLVLVAAGFDALQGD--PKGE--MAATPAGFAQLTHLLMGLAG----GKLILSLEGGYNLRALAEGV
		SASLHTLLG---
		>1g_Homo_sapiens_HDAC6b__A1
		HHPEVPQRILRIMCRLEELGLAGRC-LTLTPRPATEAELLTCHSAEYVGHLRATEKMKTRE------------LHRESSN
		FDS-IYICPSTFACAQLATGAACRLVEAVLSGEVLNGAAVVRPPG-HHAEQDAACGFCFFNSVAVAARHAQTIS-GHALR
		ILIVDWDVHHGNGTQHMFED---DPSVLYVSLHRYDHGTFFPMGDEGASSQIGRAAGTGFTVNVAWNGPRMGDADYLAAW
		HRLVLPIAYEFNPELVLVSAGFDAARGD--PLGG--CQVSPEGYAHLTHLLMGLAS----GRIILILEGGYNLTSISESM
		AACTRSLLG---
		>1g_Saccharomyces_cerevisiae_Hda1__A1
		PHPEDPRRIYRIYKILAENGLIDLM-LKIPVRAATSEEILEVHTKEHLEFIESTEKMSREE------------LLKETEK
		GDS-VYFNNDSYASARLPCGGAIEACKAVVEGRVKNSLAVVRPPG-HHAEPQAAGGFCLFSNVAVAAKNILKNYPESVRR
		IMILDWDIHHGNGTQKSFYQ---DDQVLYVSLHRFEMGKYYP--GTGQYDQTGEGKGEGFNCNITWPVGGVGDAEYMWAF
		EQVVMPMGREFKPDLVIISSGFDAADGD--TIGQ--CHVTPSCYGHMTHMLKSLAR----GNLCVVLEGGYNLDAIARSA
		LSVAKVLIG---
		>1a_Arabidopsis_thaliana_HDA14__A1
		SHPECSARVPAIVNALEMNELTPKFRELANFKTATVEDIANVHDKAYVFGLEKAMDEASDS--------GLIFIEG---S
		GPT--YATSTTFQDSLIAAGAGMALVDSVIAASRNIGFALIRPPG-HHAVPKGPMGFCVFGNVAIAARHAQRTH--GLKR
		IFIIDFDVHHGNGTNDAFTE---DPDIFFLSTHQDG---SYP--GTGKISDIGKGKGEGTTLNLPLPGG-SGDIAMRTVF
		EEIIVPCAQRFKPDIILVSAGYDAHVLD--PLAN--LQFTTATYYSLAKDIKRLAKEVCGGRCVFFLEGGYNLESLSSSV
		ADSFRALLG---
		>1a_Volvox_reticulorferus_HdaH
		GHPEAPARVEAILNRIRSHSWLSELQMIESHRVATTEELSLVHPASYIAALRATCQKLREP-----------LVD-----
		DST--YLAPGSYDDCCRSVGAALNALDALFAVPVQAAFALVRPPG-HHVMPRRPMGFGVFNTVSVAACYARKRY--GIGK
		IAIIDFDVHHGNGTMEVFYS---DPYTLYVSTHQAG---LWP--YTGKARETGSGAGRGTTLNIPLPGG-SGDHAIRRVW
		SELVLPALESFRPQLLLVSAGYDAHWRD--PLAS--LQLTPAAYHWMSSELLSLSQRHCPGRLAFILEGGYDTASLSESV
		VATLEGLLG---
		>1c_Devosia_sp_ApaH__A2
		GHPERAERIRAVERALADERF-APL-VRRWAPSGDLSLASLVHDPEYLARLRDVRPAEGIG-----------RID-----
		EDT--FISAGSLDAAATALGGALAALDAVAMGEVDNAFCAIRPPG-HHAEIRNPMGFCLFNTVAIAAREAQRKY--GAER
		IAIVDFDVHHGNGTQDIFKD---DPTVFYASSHQMP---LYP--GTGSPNEHG----VGNILNAALQAG-TDGEAMRIAY
		LESLLPAVDAFAPDFLFISAGFDADYRD--PLAQ--LNWKPEDYAWLTGKLMDIAERRCSNRIVSLLEGGYDLHGLADGV
		TSHVTMLQD---
		>1c_Shinella_sp_HdaH__A2
		GHPERSDRIRAINLALEHERF-SPL-LREKAPQANEDFVLLAHPERHLTAVMSAMPEEDIA-----------QVE-----
		ADT--YASPATLQAALTGIGGAIAAVDAVFTGKADNAFVAARPPG-HHAERDKAMGFCFFNNAAIAARHAQKAH--GAER
		VAIVDWDVHHGNGTQDIFFD---DPSVLFCSTHQMP---LYP--GSGAKDETG----AGNIVNAPLSMN-DGSDHFRDAF
		RSRVLPRVADFRPDVIIISAGFDAHHRD--PLAQ--INLVADDFDWATAKLMELSEKSANNRVVSLLEGGYDLTGLAESA
		ATHIYRLMR---
		>1d_Legionella_londiniensis_ApaH__A4
		FHPECPERLQVINDNLSQSAIQSSL-VWETAHKATRAQLERVHDKQYIESIFNRSPKEGFV-----------RID-----
		PDT--MMNPGTLNAALLAAGAVIKAVNMVLENKVESAFCSIRPPG-HHAEHNRAMGFCFFNNIAVGAAHALAVH--QLNR
		IAIIDFDAHRGNGTDDIFQN---HKQILICSLYEHF---LYP--AIPPPKADN-------IIDLPLPAR-ATGSQLRAKF
		SQKVIHAIEAFNPELILISAGFDGHADD--AIST--LRFIESDYHWLTQQIKTIARKSCAGRLVSVLEGGYALNVLGACV
		ETHLEALK----
		>1d_Thioploca_ingrica_DAC__A4
		GHPERASRINAIEDQLQASRLLELV-RYYEAPLATRAQLTRVHDSEYIDTILNFTDKSGVV-----------YLD-----
		PDT--VLMSATPQAALRAAGAMIQAVDLVLMDQHKVAFCNIRPPG-HHALRHRAMGFCFFNNVAVGAAHAIEKY--GLNR
		VAIVDFDVHHGNGTEDIFAH---EPRVMLCSTFQHP---FYP--YCGADTM------SNHIINVPLAAG-TGGDKFREAV
		LMHWIPNLYKFAPQLILISAGFDAHAED--DMSQ--LRLRENDYAWVTREILVIADKYAQGRVISTLEGGYELQSLGRSV
		AAHLKVLMR---
		>1e_Chlorella_variabilis_HdaH
		APPENVERLTVLTKILRCDEF-GALRWDERSQRAAIGDVLRVHDWNYVRKIQTVCDSLPDD------PEAIGHLD-----
		GDT--AVSRGTFAAALAAAGSVCTAVDEVVAGKAANAFCAVRPPG-HHADPNGSHGFCLFNNAAIGAAYAMTVHRAGIRR
		VAIVDFDVHHGNGTEACVTNTIPTQCIFFASVQGYGPAFVYP--GSGATCDTKAGAGEGPVIDVGIPGFGSKPALWRRSW
		RDKILPSLSNFKPDLIFVCAGFDAHKKD--EINFRYIGVTERDYEWLTEQLVAVANRCCQGRIV---SGGI-MSAFARSV
		AAHVKALAE---
		>1e_Stentor_coeruleus_HdaH
		IQPENPRRLEILVDALLTSDL-SFATWKKSSNPAHISDILRVHEYSYILGLKKAINKIPEL-----S--FPQKYD-----
		IDT--LITKESYNAALIAANCVIEAIDEVVQGKFKNAFCVIRPPG-HHVPNSKSTGFCLFNNIAIGAGYAKYKYSKVIKK
		VAIIDFDVHHGNGTEAMVRNLIPYKNVLFISSHAYGSGRFYP--ASGKYCSSEHPAG---ILNIPLSKC-TDSSAFRQQY
		REKVFPRLIEFAPDLLLISAGFDAHGLD--SINHGFVDLDEDDFRWVTEELIKIANTSCKGKIVSVLEGGYSVAALGLSV
		ASHIRALIR---
		>1f_Pneumycystis_carinii_HdaH
		---ERPRRYRAAIITLSAKAHLSNS-DIYQSVRINNPIIEFIHGEKWPLELYELCKNVQKS-----IIEGKTEIP-----
		EDKDLYLGQSSLEAFEGCVGAIYDGIDRCLNSQVKNVHVLLRPPG-HHCSREIPSGFCLLNNALIAISYAHKTY--GITH
		FAILDFDLHHGDGSQEISWR---NLNIGYFSLHDIY---SFPCEGTGPSVQSKKDASHNQIWNVHIEKY-TTYEEFEELY
		NTSLLKKADFFEQSLLVISAGFDSSEFESEHMQRHGYHLPALFYWKFSKDTLLLSQKRCCSRIFSIMEGGYSDRAIASGT
		FTLLCGLTN---
		>1f_Saccharomyces_cerevisiae_Hos3__A2
		TIVERPERLLASSMGISAAITMPSL-TLKSSHQLMAPHVLKVHGSSWPAELIELCQMADAK-----LLKGEIEVP-----
		#NAME?
		VVVLDFDLHHGDGTQDICWKRAGFPKVGYFSMHDIN---SFPT-ESGFATKENKNASHDLIWNIHLSKW-TTEEEFNVLY
		RTKLFAKADEFFKGLVVISAGFDASEFEQTSMQRHSVNVPTSFYTTFTKDALKLAQMHCHGKVLSLMEGGYSDKAICSGV
		FAHLIGLQN---
		>1b_Arabidopsis_thaliana_HDA8__A3
		KHPENADRVRNMLSILRRGPIAPHV-NWFTGLPAIVSELLMFHTSEYIEKLVEADKSGERC-----------EIA-----
		AGT--FMSPGSWEAALLAAGTTLSAMQHILDCHGKIAYALVRPPG-HHSQPTQADGYCFLNNAALAVKLALNSG--SCSR
		VAVIDIDVHYGNGTAEGFYT---SDKVLTVSLHMNHGGSSHP--QKGSIDELGEDVGLGYNLNVPLPNG-TGDRGYEYAM
		NELVVPAVRRFGPDMVVLVVGQDSSAFD--PNGR--QSLTMNGYRRIGQIMRGVAEEHSHGRLLMVQEGGYHVTYAAYCL
		HAMLEGVLK---
		>1b_Klebsiella_pneumoniae_HdaH__A3
		GHAESPETKRRMKKLMDVSGLTPQL-ALRSAAPASLEDLRRIHPDSYLERFKAISDNGGGM------------LG-----
		KEA--PLGPGSYEIACLSAGLACAAVEAVLKGELDNAYSLSRPPG-HHCLPDQSMGFCFLANIPIAVERAKAQL--GLGK
		VAIIDWDVHHGNGTQHIYLQ---RDDVLTISLHQDG---CFPP-GYAGEDDRGVGAGEGYNINIPLLAG-AGDDSWRYAL
		ETIVIPALARFEPELIIIACGYDANAMD--PLAR--MQLHSDSFRAMTEQVQQAADRLCGGKLVMVHEGGYAESYVPFCG
		LAVMEALSG---
		>1b_Vibrio_sp_HdaH__A3
		GHAESPETKRRLKNLLDASGITKHL-TLSSAPSCSQAQLLRVHPEHYLNEFKALSDEKGGE------------LG-----
		LYA--PFGKGSFEIATRSAGLVCHAIDKVISGELDNAYSLSRPPG-HHCLADQSMGFCLLANIAIAVEHAIEVH--GLSR
		IAVVDWDVHHGNGTQDIFYS---RSDVLTISLHQQG---CFPP-GYSGEEDIGLNKGKGSNINIPLMPG-GGHNSYLNAM
		EKIVIPALDAYKPELILVASGYDACGVD--PLAR--MLAHSETYRTMTQMIMEVSGRHANNKLVIVHEGGYSEAYVPFCG
		LAVIETLCG---
		>1b_Rhizorhabdus_sp_PrpH__A3
		YGADTPETKRRFLNLLRMSGLTDRL-VMPAGEPVTVEDCLRIHPADYIRRFKEASDAGGGD------------LG-----
		MLA--PFSKGGFEIALMSAGLARAAIDDVLTGKVRNAYALSRPAG-HHCLPDTPMGFCLLANIPIAIEAARARH--GIER
		VAVVDWDVHHGNGTQACYYD---RSDVLTISVHQDR---CFPP-GYSGVEERGEGAGLGHNINIPLPAG-SGQDTYVHAF
		ETIVLPALDRYRPDLIVVASGLDANAVD--PLAR--MLLFSESYRVLTGMMMDAADRLCEGRLAVVHEGGYSEAYVPFCG
		QAIVETLAG---
		>1b_Rhizorhabdus_wittichii_DmhA__A3
		AGADTPDSKRRLLNLAHASGLIRKL-TLPEAIPATVEDVCRVHPRDYIDRFKATSDAGGGD------------LG-----
		HLA--PFSKGGYEIAMLSCGLAIAAVDDVLSGKVDNAYALCRPAG-HHCLADTPMGFCLLANIPIAIEAAKARH--GISR
		VAVVDWDVHHGNGTQSIFYD---RADVLTISIHQDR---CFPP-GYSGAEDRGEGAGLGYNLNVPLPAG-AGHDAYVQAF
		DDIVVPALDDFKPDLIIVASGLDANSVD--PLAR--MLLHSESYRLLTQKMLDAAARLCGGKLVVVHEGGYAEAYVPFCG
		HALLEALSG---
		>4_Fervidobacterium_pennivorans_HdaH__D2
		RNPENPSRLKLVLNYLQ-----ENF-QAIQPFEFGEEHILKVHSEKYFNYLVKKSQEVEDE-----YLPEVFFVDQ--FD
		TGT--PIKKEIFFAAKRAVDIVLSATKYAFEQKVI-TYALTRPPG-HHAMVNYGGGYCYFNNAAVAARYLEEKG----MR
		VAVLDLDFHHGNGTQDIFYK---DPNVLYVSIHGDPR-KFYPW-FSGYETECGEGNAYGTNLNIPLPEN-SDINAYGEAL
		KKA-IQKLKDFKPDALMISFGTDTHIKD--PVGR--FALLSEDYKTIGSSISN---SLVIDYLIIVHEGGYNSRSNLVAV
		KNFLAGLLG---
		>4_Pseudomonas_sp_ApaH__D3
		---EMPKRADHILQRVKDRNI-----EIREPQDFGRDPIQRIHTAEYLNFFEGAWARWQEQ---QL---GYYSFD-----
		AGA--PITAGTWQAAYSAAQVALTAQHEITNGAHS-AFALCRPPG-HHAASDVMGGYCYLNNAAIAAQAFIDQ---GHKR
		VAILDVDYHHGNGTQSIFYS---RSDVLFTSIHGDPK-FEFPF-FLGHADEHGEGTGEGFNINYPLPAG-SAWDSWGAAL
		DDA-CKRINAFDAEVVIVSLGVDTYKED--PISQ--FKLDSPDYLSMGERIAAMGL-----PTLFVMEGGYAVEAIGVNA
		VNVLEGFEN---
		>4_Ralstonia_insidiosa_ApaH__D1
		--PEVPDRARNLLQAARDLGF-----TIAQPEDHGLAPLTAVHGEPYLRFLQDAHTDWRRL--AQA---ARYLAD-----
		GSC--PVGANTWRSAYWSAQSAAAGAQAILNGERL-AYALCRPPG-HHARREAAGGFCYLNNAAVAAQALLGQFGAKYKR
		VAILDTDMHHGQGIQEIFYD---RADVLYVSIHGDPT-NFYPV-VAGFDDERGAGDGEGLNINLPMPHR-SPESVFFDKL
		GVA-LAALERFQPDALVLSLGFDIYRED--PQSQ--VDVSTEGFGRLGATVGALGL-----PTLVVQEGGYHLATLAQNA
		AAFFSGLQS---
		>5f_Arabidopsis_thaliana_HDA2__C3
		LHPFDSSKWGRVCKFLVSDGFLEEK-AIVEPLEASKIDLLVVHSENYLNSLKSSATVARIT-----EVAPVAFFP-----
		#NAME?
		VMIIDLDAHQGNGHETDLGD---DNRVYILDMYNPE---IYP--FDYRARRFI-------DQKVEVMSG-TTTDEYLRKL
		DEALEVASRNFQPELVIYNAGTDILDGD--PLGL--LKISPDGITSRDEKVFRFAR-EKNIPLVMLTSGGYMKSSA-RVI
		ADSIENLSR---
		>5f_Homo_sapiens_HDAC11__C3
		LHPFDAGKWGKVINFLKEEKLLSDS-MLVEAREASEEDLLVVHTRRYLNELKWSFAVATIT-----EIPPVIFLP-----
		#NAME?
		ATIIDLDAHQGNGHERDFMD---DKRVYIMDVYNRH---IYP--GDRFAKQAI-------RRKVELEWG-TEDDEYLDKV
		ERNIKKSLQEHLPDVVVYNAGTDILEGD--RLGG--LSISPAGIVKRDELVFRMVR-GRRVPILMVTSGGYQKRTA-RII
		ADSILNLFG---
