# Supplementary material for: Distribution and diversity of classical deacylases in bacteria
Source: Nat Commun. 2024 Nov 3;15:9496. doi: 10.1038/s41467-024-53903-0 (PMC11532494; doi:10.1038/s41467-024-53903-0)
Supplement: Supplementary file 7 — Supplementary Data 5 [file 41467_2024_53903_MOESM7_ESM.txt]

(
  (
    (
      (
        (
          (
            (
              (
                (
                  (
                    (
                      (
                        '2a_Arabidopsis_thaliana_HDA1__B2':0.1900,
                        (
                          '2a_Arabidopsis_thaliana_HDA6__B2':0.0960,
                          '2a_Arabidopsis_thaliana_HDA7__B2':0.3290
                        )'0':0.0610
                      )'0':0.0220,
                      (
                        '2a_Homo_sapiens_HDAC1__B2':0.0240,
                        '2a_Homo_sapiens_HDAC2__B2':0.0260
                      )'0':0.1160
                    )'0':0.0140,
                    (
                      '2a_Arabidopsis_thaliana_HDA9__B2':0.1960,
                      '2a_Homo_sapiens_HDAC3__B2':0.2300
                    )'0':0.0290
                  )'0':0.0200,
                  '2a_Saccharomyces_cerevisiae_Rpd3__B2':0.2050
                )'0':0.0700,
                '2a_Saccharomyces_cerevisiae_Hos2__B2':0.2870
              )'0':0.1850,
              '2a_Homo_sapiens_HDAC8__B2':0.4440
            )'0':0.0330,
            (
              (
                '2b_Psilocybe_cyanescens_HdaH':0.6200,
                '2b_Puccinia_graminis_HdaH':0.4300
              )'0':0.0850,
              '2b_Saccharomyces_cerevisiae_Hos1__B1':0.6240
            )'0':0.0770
          )'0':0.3230,
          (
            (
              '2c_Bacillus_subtilis_AcuC__B3':0.3560,
              '2c_Staphylococcus_aureus_AcuC':0.4200
            )'0':0.3070,
            (
              '2d_Chromatiales_bacterium_AcuC__B4':0.4470,
              '2d_Dictyoglomus_turgidum_AcuC__B4':0.5100
            )'0':0.1680
          )'0':0.0260
        )'0':0.2320,
        (
          (
            (
              (
                '1g_Arabidopsis_thaliana_HDA15__A1':0.4170,
                (
                  (
                    (
                      '1g_Arabidopsis_thaliana_HDA18__A1':0.0850,
                      '1g_Arabidopsis_thaliana_HDA5__A1':0.0530
                    )'0':0.3940,
                    (
                      (
                        (
                          '1g_Homo_sapiens_HDAC4__A1':0.0850,
                          '1g_Homo_sapiens_HDAC5__A1':0.0950
                        )'0':0.0350,
                        '1g_Homo_sapiens_HDAC9__A1':0.0980
                      )'0':0.0310,
                      '1g_Homo_sapiens_HDAC7__A1':0.1540
                    )'0':0.3190
                  )'0':0.0130,
                  (
                    (
                      '1g_Homo_sapiens_HDAC10__A1':0.2940,
                      '1g_Homo_sapiens_HDAC6a__A1':0.3170
                    )'0':0.1110,
                    '1g_Homo_sapiens_HDAC6b__A1':0.3620
                  )'0':0.0950
                )'0':0.0120
              )'0':0.0120,
              '1g_Saccharomyces_cerevisiae_Hda1__A1':0.4590
            )'0':0.1770,
            (
              (
                '1a_Arabidopsis_thaliana_HDA14__A1':0.4610,
                '1a_Volvox_reticulorferus_HdaH':0.4660
              )'0':0.1080,
              (
                (
                  (
                    '1c_Devosia_sp_ApaH__A2':0.3940,
                    '1c_Shinella_sp_HdaH__A2':0.3120
                  )'0':0.1600,
                  (
                    (
                      '1d_Legionella_londiniensis_ApaH__A4':0.4400,
                      '1d_Thioploca_ingrica_DAC__A4':0.4170
                    )'0':0.1110,
                    (
                      '1e_Chlorella_variabilis_HdaH':0.5200,
                      '1e_Stentor_coeruleus_HdaH':0.4490
                    )'0':0.1320
                  )'0':0.0640
                )'0':0.0440,
                (
                  '1f_Pneumycystis_carinii_HdaH':0.4270,
                  '1f_Saccharomyces_cerevisiae_Hos3__A2':0.3850
                )'0':0.6720
              )'0':0.0710
            )'0':0.0630
          )'0':0.0430,
          (
            '1b_Arabidopsis_thaliana_HDA8__A3':0.6660,
            (
              (
                '1b_Klebsiella_pneumoniae_HdaH__A3':0.2470,
                '1b_Vibrio_sp_HdaH__A3':0.2800
              )'0':0.0060,
              (
                '1b_Rhizorhabdus_sp_PrpH__A3':0.1770,
                '1b_Rhizorhabdus_wittichii_DmhA__A3':0.1230
              )'0':0.1500
            )'0':0.3790
          )'0':0.0760
        )'0':0.0230
      )'0':0.0460,
      (
        '4_Fervidobacterium_pennivorans_HdaH__D2':0.5660,
        (
          '4_Pseudomonas_sp_ApaH__D3':0.4950,
          '4_Ralstonia_insidiosa_ApaH__D1':0.4660
        )'0':0.1780
      )'0':0.1860
    )'0':0.1390,
    (
      '3_Legionella_cherrii_ApaH__E':0.2610,
      '3_Legionella_pneumophila_ApaH__E':0.3610
    )'0':1.1520
  )'0':0.0140,
  (
    (
      '5a_Acinetobacter_sp_HdaH':0.8700,
      '5a_Treponema_sp_HdaH':0.7680
    )'0':0.2130,
    (
      (
        (
          (
            '5b_Azotobacter_vinelandii_AcuC__C5':0.5060,
            '5b_Vibrio_cholerae_HdaH__C6':0.4730
          )'0':0.1280,
          (
            '5c_Flavobacterium_indicum_HdaH__C2':0.4250,
            '5c_Moraxella_bovis_HdaH__C2':0.3410
          )'0':0.3000
        )'0':0.1090,
        (
          '5d_Leptospira_interrogans_HdaH':0.4370,
          '5d_Turneriella_parva_HdaH':0.4660
        )'0':0.1590
      )'0':0.0570,
      (
        (
          (
            '5e_Archangium_gephyra_HdaH':0.7570,
            '5e_Nannocystis_exedens_HdaH':0.6800
          )'0':0.1340,
          (
            '5g_Bacteriovorax_stolpii_HdaH':0.4560,
            '5g_Gracilinema_caldarium_HdaH':0.5890
          )'0':0.4620
        )'0':0.0780,
        (
          '5f_Arabidopsis_thaliana_HDA2__C3':0.3270,
          '5f_Homo_sapiens_HDAC11__C3':0.2740
        )'0':0.5230
      )'0':0.0170
    )'0':0.0390
  )'0':0.2610
);
