# Supplementary material for: Distribution and diversity of classical deacylases in bacteria
Source: Nat Commun. 2024 Nov 3;15:9496. doi: 10.1038/s41467-024-53903-0 (PMC11532494; doi:10.1038/s41467-024-53903-0)
Supplement: Supplementary file 8 — Supplementary Data 6 [file 41467_2024_53903_MOESM8_ESM.xlsx]

## Sheet: Tabelle1
	Cluster 1-5	aligned to KpHdaH (cluster 1b)	species		RMSD	Atoms	ExecutiveAlign	total AS
	2a	Q92769 (PDB:4LY1)	Homo sapiens	HDAC2	1.206	246	292	368 vs 370
	2c	P39067	Bacillus subtilis (strain 168)	AcuC	0.885	219	297	387 vs 370
	3	A0A0W0SGS1 (PDB: )	Legionella cherrii	ApaH	5.479	180	262	389 vs 370
	4	A0A1Y0KY79 (PDB: )	Pseudomonas sp. M30-35	ApaH	1.158	217	261	321 vs 370
	5b	A0A395TF31 (PDB: )	Vibrio cholerae	HDAC	1.057	139	201	314 vs 370
	Cluster 1	alinged to KpHdaH (cluster 1b; PDB: )	species		RMSD	Atoms	ExecutiveAlign	total AS
	1a	AT4G33470.1	Arabidopsis thaliana	HDA14	0.839	226	303	423 vs 370
	1b	A0A378F8Q8 (PDB: )	Klebsiella pneumoniae	HdaH	-	-	-	-
	1c	A0A021X4K7	Shinella sp. DD12	Deacetylase	0.96	211	271	308 vs 370
	1d	A0A1X3CVE4	Neisseria zoodegmatis	Deacetylase	1.017	255	299	347 vs 370
	1e	A0A1R2CWG0	Stentor coeruleus	HdaH	0.971	205	307	772 vs 370
	1f	A0A0M9VQN5	Malassezia pachydermatis	HdaH	7.069	210	298	850 vs 370
	1g	P56524	Homo sapiens	HDAC4	0.955	209	305	391 vs 370
	Cluster 2	alinged to HDAC2 (cluster 2a; PDB: 4LY1)	species		RMSD	Atoms	ExecutiveAlign	total AS
	2a	Q92769 (PDB: 4LY1)	Homo sapiens	HDAC2	-	-	-	-
	2b	Q12214	Saccharomyces cerevisiae (strain ATCC 204508 / S288c) (Baker's yeast)	Hos1	0.653	209	285	470 vs 368
	2c	P39067	Bacillus subtilis (strain 168)	AcuC	0.943	253	313	387 vs 368
	2d	A0A6M1Y8Z6	Wenzhouxiangella sp. XN24	AcuC	1.148	211	288	370 vs 368
	Cluster 3	alinged to LcApaH (cluster 3; PDB:)	species		RMSD	Atoms	ExecutiveAlign	total AS
		A0A0W0SGS1 (PDB: )	Legionella cherrii	ApaH	-	-	-	-
		A0A2S6EWV0 (PDB: )	Legionella pneumophila	ApaH	0.68	336	382	393 vs 389
		A0A0W0RV07	Legionella bozemanae (Fluoribacter bozemanae)	ApaH	0.505	327	387	430 vs 389
		A0A0W0TS12	Legionella erythra	ApaH	0.951	301	377	499 vs 389
		A0A6F8T350	Legionella antarctica	ApaH	0.683	377	386	487 vs 389
	Cluster 4	alinged to PsApaH (cluster 4; PDB:)	species		RMSD	Atoms	ExecutiveAlign	total AS
		Q48935	Mycoplana ramosa (Mycoplana bullata)	ApaH	0.635	259	307	341 vs 321
		Q9I6H0	Pseudomonas aeruginosa (strain ATCC 15692 / DSM 22644 / CIP 104116 / JCM 14847 / LMG 12228 / 1C / PRS 101 / PAO1)	ApaH2	0.471	271	318	344 vs 321
		Q9I3T5	Pseudomonas aeruginosa (strain ATCC 15692 / DSM 22644 / CIP 104116 / JCM 14847 / LMG 12228 / 1C / PRS 101 / PAO1)	ApaH1	0.448	273	316	346 vs 321
		A0A1Y0KY79	Pseudomonas sp. M30-35	ApaH	-	-	-	-
		A0A0C6P6V8	Bordetella bronchiseptica 253	ApaH	0.7	258	313	348 vs 321
		A0A2N1RQT6	Spirochaetae bacterium HGW-Spirochaetae-5	ApaH	0.722	246	296	558 vs 321
	Cluster 5	alinged to VcHdaH (cluster 5b; PDB: )	species		RMSD	Atoms	ExecutiveAlign	total AS
	5a	A0A7X8CU14	Treponema sp	HDAC	1.246	172	264	299 vs 314
	5b	A0A395TF31 (PDB: )	Vibrio cholerae	HDAC	-	-	-	-
	5c	A0A2Z4RAM2	Moraxella bovis	HDAC	0.63	246	282	304 vs 314
	5d	I4B797	Turneriella parva (strain ATCC BAA-1111 / DSM 21527 / NCTC 11395 / H) (Leptospira parva)	HDAC Superfamily	0.683	219	279	294 vs 314
	5e	A0A1I2D6R7	Nannocystis exedens	AcuC	0.95	172	231	606 vs 314
	5f	Q96DB2	Homo sapiens	HDAC11	0.907	166	260	347 vs 314
	5g	A0A1J5KZ05	Bacteriovorax sp. MedPE-SWde	HDAC domain	0.899	151	212	329 vs 314
