# Supplementary material for: Distribution and diversity of classical deacylases in bacteria
Source: Nat Commun. 2024 Nov 3;15:9496. doi: 10.1038/s41467-024-53903-0 (PMC11532494; doi:10.1038/s41467-024-53903-0)
Supplement: Supplementary file 9 — Supplementary Data 7 [file 41467_2024_53903_MOESM9_ESM.cdxml]

<?xml version="1.0" encoding="UTF-8" ?>
<!DOCTYPE CDXML SYSTEM "https://static.chemistry.revvitycloud.com/cdxml/CDXML.dtd" >
<CDXML
 CreationProgram="ChemDraw 23.0.1.11"
 Name="Supplementary_Data_7.cdxml"
 BoundingBox="1.76 76.64 501.98 457.50"
 WindowPosition="0 0"
 WindowSize="0 0"
 FractionalWidths="yes"
 InterpretChemically="yes"
 ShowAtomQuery="yes"
 ShowAtomStereo="no"
 ShowAtomEnhancedStereo="yes"
 ShowAtomNumber="no"
 ShowResidueID="no"
 ShowBondQuery="yes"
 ShowBondRxn="yes"
 ShowBondStereo="no"
 ShowTerminalCarbonLabels="no"
 ShowNonTerminalCarbonLabels="no"
 HideImplicitHydrogens="no"
 Magnification="666"
 LabelFont="70"
 LabelSize="6"
 LabelFace="96"
 CaptionFont="70"
 CaptionSize="6"
 CaptionFace="96"
 HashSpacing="1.70"
 MarginWidth="1.19"
 LineWidth="0.60"
 BoldWidth="1.56"
 BondLength="10.80"
 BondSpacing="18"
 ChainAngle="120"
 LabelJustification="Auto"
 CaptionJustification="Left"
 AminoAcidTermini="HOH"
 ShowSequenceTermini="yes"
 ShowSequenceBonds="yes"
 ShowSequenceUnlinkedBranches="no"
 ResidueWrapCount="40"
 ResidueBlockCount="10"
 PrintMargins="50.88 55.84 50.88 55.84"
 MacPrintInfo="0003000000480048000000000308024CFFF8FFF4031002580367052803FC0002000000480048000000000308024C000100000064000000010001010100000001270F000100010000000000000000000000000002001901900000000000400000000000000000000100000000000000000000000000000000"
 ChemPropName=""
 ChemPropFormula="Chemical Formula: "
 ChemPropExactMass="Exact Mass: "
 ChemPropMolWt="Molecular Weight: "
 ChemPropMOverZ="m/z: "
 ChemPropAnalysis="Elemental Analysis: "
 ChemPropBoilingPt="Boiling Point: "
 ChemPropMeltingPt="Melting Point: "
 ChemPropCritTemp="Critical Temp: "
 ChemPropCritPres="Critical Pres: "
 ChemPropCritVol="Critical Vol: "
 ChemPropGibbs="Gibbs Energy: "
 ChemPropLogP="Log P: "
 ChemPropMR="MR: "
 ChemPropHenry="Henry&apos;s Law: "
 ChemPropEForm="Heat of Form: "
 ChemProptPSA="tPSA: "
 ChemPropID=""
 ChemPropFragmentLabel=""
 color="0"
 bgcolor="1"
 RxnAutonumberStart="1"
 RxnAutonumberConditions="no"
 RxnAutonumberStyle="Roman"
 RxnAutonumberFormat="(#)"
><colortable>
<color r="1" g="1" b="1"/>
<color r="0" g="0" b="0"/>
<color r="1" g="0" b="0"/>
<color r="1" g="1" b="0"/>
<color r="0" g="1" b="0"/>
<color r="0" g="1" b="1"/>
<color r="0" g="0" b="1"/>
<color r="1" g="0" b="1"/>
</colortable><fonttable>
<font id="70" charset="x-mac-roman" name="Arial"/>
</fonttable><page
 id="10969"
 BoundingBox="0 0 1020.48 680.32"
 HeaderPosition="36"
 FooterPosition="36"
 PrintTrimMarks="yes"
 HeightPages="1"
 WidthPages="2"
><group
 id="9425"
 BoundingBox="1.76 76.64 162.05 168.64"
 Z="771"
><group
 id="7568"
 BoundingBox="1.76 76.64 157.62 154.39"
 Z="764"
><fragment
 id="7104"
 BoundingBox="1.76 76.64 157.62 154.39"
 Z="722"
 SequenceType="RNA"
><n
 id="7112"
 p="99.44 121.99"
 Z="724"
 Element="7"
 NumHydrogens="1"
 NeedsClean="yes"
 AS="N"
 AtomID="1"
><t
 p="97.27 118.84"
 BoundingBox="97.73 114.55 101.12 124.14"
 LabelJustification="Left"
 LabelAlignment="Above"
 LineStarts="2 4"
><s font="70" size="6" face="96">NH</s></t></n><n
 id="7155"
 p="80.74 121.99"
 Z="725"
 Geometry="Tetrahedral"
 AS="S"
 BondOrdering="7167 7166 7168 0"
 AtomID="3"
/><n
 id="7156"
 p="90.09 127.39"
 Z="726"
 AS="N"
 AtomID="4"
/><n
 id="7157"
 p="71.38 127.39"
 Z="727"
 Element="7"
 NumHydrogens="1"
 NeedsClean="yes"
 AS="N"
 AtomID="5"
><t
 p="69.21 129.54"
 BoundingBox="69.67 125.24 73.06 134.83"
 LabelJustification="Left"
 LabelAlignment="Below"
 LineStarts="2 3"
><s font="70" size="6" face="96">NH</s></t></n><n
 id="7158"
 p="90.09 138.19"
 Z="728"
 Element="8"
 NumHydrogens="0"
 NeedsClean="yes"
 AS="N"
 AtomID="6"
><t
 p="87.76 140.38"
 BoundingBox="88.05 136 92.15 140.45"
 LabelJustification="Left"
><s font="70" size="6" face="96">O</s></t></n><n
 id="7160"
 p="90.09 94.99"
 Z="735"
 AS="N"
 AtomID="8"
/><n
 id="7159"
 p="90.09 105.79"
 Z="736"
 AS="N"
 AtomID="7"
/><n
 id="7154"
 p="80.74 111.19"
 Z="737"
 AS="N"
 AtomID="2"
/><n
 id="7206"
 p="108.79 127.39"
 Z="738"
 AS="N"
 AtomID="9"
/><n
 id="7239"
 p="108.79 138.19"
 Z="740"
 AS="N"
 AtomID="10"
/><n
 id="7241"
 p="118.14 143.59"
 Z="741"
 AS="N"
 AtomID="11"
/><n
 id="7243"
 p="127.50 138.19"
 Z="742"
 AS="N"
 AtomID="12"
/><n
 id="7245"
 p="127.50 127.39"
 Z="743"
 AS="N"
 AtomID="13"
/><n
 id="7247"
 p="118.14 121.99"
 Z="744"
 AS="N"
 AtomID="14"
/><n
 id="7268"
 p="136.86 143.59"
 Z="751"
 AS="N"
 AtomID="15"
/><n
 id="7270"
 p="146.21 138.19"
 Z="752"
 AS="N"
 AtomID="16"
/><n
 id="7272"
 p="146.21 127.39"
 Z="753"
 AS="N"
 AtomID="17"
/><n
 id="7274"
 p="136.86 121.99"
 Z="754"
 Element="8"
 NumHydrogens="0"
 NeedsClean="yes"
 AS="N"
 AtomID="18"
><t
 p="134.53 124.18"
 BoundingBox="134.82 119.80 138.92 124.25"
 LabelJustification="Left"
><s font="70" size="6" color="0" face="96">O</s></t></n><n
 id="7281"
 p="155.56 121.99"
 Z="760"
 Element="8"
 NumHydrogens="0"
 NeedsClean="yes"
 AS="N"
 AtomID="19"
><t
 p="153.23 124.18"
 BoundingBox="153.52 119.80 157.62 124.25"
 LabelJustification="Left"
><s font="70" size="6" color="0" face="96">O</s></t></n><n
 id="7283"
 p="136.86 154.39"
 Z="762"
 AS="N"
 AtomID="20"
/><n
 id="9412"
 p="80.74 89.59"
 Z="765"
 AS="N"
 AtomID="21"
/><n
 id="9416"
 p="80.74 78.79"
 Z="767"
 NodeType="Fragment"
 NeedsClean="yes"
 AS="N"
 AtomID="22"
><fragment
 id="10970"
><n
 id="10842"
 p="80.74 78.79"
 Z="27"
 Element="7"
 NumHydrogens="1"
 NeedsClean="yes"
><t
 p="78.57 80.94"
 BoundingBox="79.03 76.64 86.76 80.94"
 LabelJustification="Left"
 LabelAlignment="Left"
><s font="70" size="6" color="0" face="96">NH</s></t></n><n
 id="10843"
 p="71.43 73.42"
 Z="28"
 NodeType="GenericNickname"
 NumHydrogens="0"
 NeedsClean="yes"
 GenericNickname="R"
><t
 p="69.26 75.57"
 BoundingBox="69.74 71.27 73.52 75.57"
 LabelJustification="Left"
><s font="70" size="6" color="0" face="96">R</s></t></n><n
 id="10844"
 p="80.74 89.54"
 Z="29"
 NodeType="ExternalConnectionPoint"
/><b
 id="10845"
 Z="30"
 B="10842"
 E="10843"
/><b
 id="10846"
 Z="31"
 B="10844"
 E="10842"
/></fragment><t
 p="78.57 80.94"
 BoundingBox="79.03 76.64 91.50 80.94"
 LabelJustification="Left"
 LabelAlignment="Left"
><s font="70" size="6" color="0" face="96">NHR</s></t></n><n
 id="10381"
 p="62.03 121.99"
 Z="1068"
 AS="N"
 AtomID="23"
/><n
 id="10597"
 p="52.68 127.39"
 Z="1175"
 AS="N"
 AtomID="24"
/><n
 id="10599"
 p="62.03 111.19"
 Z="1177"
 Element="8"
 NumHydrogens="0"
 NeedsClean="yes"
 AS="N"
 AtomID="25"
><t
 p="59.70 113.38"
 BoundingBox="59.99 109 64.09 113.45"
 LabelJustification="Left"
><s font="70" size="6" color="0" face="96">O</s></t></n><n
 id="10601"
 p="43.33 121.99"
 Z="1179"
 Element="7"
 NumHydrogens="1"
 NeedsClean="yes"
 AS="N"
 AtomID="26"
><t
 p="41.16 118.84"
 BoundingBox="41.62 114.55 45.01 124.14"
 LabelJustification="Left"
 LabelAlignment="Above"
 LineStarts="2 4"
><s font="70" size="6" color="0" face="96">NH</s></t></n><n
 id="10603"
 p="33.98 127.40"
 Z="1181"
 AS="N"
 AtomID="27"
/><n
 id="10605"
 p="24.62 122"
 Z="1183"
 Geometry="Tetrahedral"
 AS="S"
 BondOrdering="10606 10610 10612 0"
 AtomID="28"
/><n
 id="10607"
 p="33.98 138.20"
 Z="1185"
 Element="8"
 NumHydrogens="0"
 NeedsClean="yes"
 AS="N"
 AtomID="29"
><t
 p="31.65 140.39"
 BoundingBox="31.94 136.01 36.04 140.46"
 LabelJustification="Left"
><s font="70" size="6" color="0" face="96">O</s></t></n><n
 id="10609"
 p="15.27 127.40"
 Z="1187"
 NodeType="Fragment"
 NeedsClean="yes"
 AS="N"
 AtomID="30"
><fragment
 id="10971"
><n
 id="10849"
 p="15.27 127.40"
 Z="41"
 Element="7"
 NumHydrogens="1"
 NeedsClean="yes"
><t
 p="13.10 129.55"
 BoundingBox="13.56 125.25 16.95 134.84"
 LabelJustification="Left"
 LabelAlignment="Below"
 LineStarts="2 3"
><s font="70" size="6" color="0" face="96">NH</s></t></n><n
 id="10850"
 p="5.96 111.27"
 Z="42"
 Element="8"
 NumHydrogens="0"
 NeedsClean="yes"
><t
 p="3.63 113.46"
 BoundingBox="3.92 109.08 8.02 113.53"
 LabelJustification="Left"
><s font="70" size="6" color="0" face="96">O</s></t></n><n
 id="10851"
 p="5.96 122.02"
 Z="43"
/><n
 id="10852"
 p="-3.35 127.40"
 Z="44"
/><n
 id="10853"
 p="24.58 122.02"
 Z="45"
 NodeType="ExternalConnectionPoint"
/><b
 id="10854"
 Z="46"
 B="10851"
 E="10852"
/><b
 id="10855"
 Z="47"
 B="10850"
 E="10851"
 Order="2"
/><b
 id="10856"
 Z="48"
 B="10849"
 E="10851"
/><b
 id="10857"
 Z="49"
 B="10853"
 E="10849"
/></fragment><t
 p="17.44 129.55"
 BoundingBox="1.76 125.25 16.94 129.62"
 LabelJustification="Right"
 Justification="Right"
 LabelAlignment="Right"
><s font="70" size="6" color="0" face="96">NHAc</s></t></n><n
 id="10611"
 p="24.62 111.20"
 Z="1189"
 AS="N"
 AtomID="31"
/><n
 id="10613"
 p="15.27 105.80"
 Z="1191"
 AS="N"
 AtomID="32"
/><n
 id="10615"
 p="15.27 95"
 Z="1193"
 AS="N"
 AtomID="33"
/><n
 id="10617"
 p="5.92 111.20"
 Z="1195"
 AS="N"
 AtomID="34"
/><b
 id="7152"
 Z="723"
 B="7156"
 E="7112"
 Connectivity="Staggered"
 BS="N"
/><b
 id="7170"
 Z="729"
 B="7159"
 E="7160"
 BS="N"
/><b
 id="7169"
 Z="730"
 B="7154"
 E="7159"
 BS="N"
/><b
 id="7165"
 Z="731"
 B="7156"
 E="7158"
 Order="2"
 BS="N"
/><b
 id="7166"
 Z="732"
 B="7155"
 E="7157"
 BS="N"
/><b
 id="7167"
 Z="733"
 B="7155"
 E="7156"
 BS="N"
/><b
 id="7168"
 Z="734"
 B="7154"
 E="7155"
 Display="WedgeEnd"
 BS="N"
/><b
 id="7207"
 Z="739"
 B="7112"
 E="7206"
 BS="N"
/><b
 id="7249"
 Z="745"
 B="7206"
 E="7239"
 Order="2"
 BS="N"
 BondCircularOrdering="7254 7207 0 7250"
/><b
 id="7250"
 Z="746"
 B="7239"
 E="7241"
 BS="N"
/><b
 id="7251"
 Z="747"
 B="7241"
 E="7243"
 Order="2"
 BS="N"
 BondCircularOrdering="7250 0 7276 7252"
/><b
 id="7252"
 Z="748"
 B="7243"
 E="7245"
 BS="N"
/><b
 id="7253"
 Z="749"
 B="7245"
 E="7247"
 Order="2"
 BS="N"
 BondCircularOrdering="7252 7280 0 7254"
/><b
 id="7254"
 Z="750"
 B="7247"
 E="7206"
 BS="N"
/><b
 id="7276"
 Z="755"
 B="7243"
 E="7268"
 BS="N"
/><b
 id="7277"
 Z="756"
 B="7268"
 E="7270"
 Order="2"
 BS="N"
 BondCircularOrdering="7276 7284 0 7278"
/><b
 id="7278"
 Z="757"
 B="7270"
 E="7272"
 BS="N"
/><b
 id="7279"
 Z="758"
 B="7272"
 E="7274"
 BS="N"
/><b
 id="7280"
 Z="759"
 B="7274"
 E="7245"
 BS="N"
/><b
 id="7282"
 Z="761"
 B="7272"
 E="7281"
 Order="2"
 BS="N"
/><b
 id="7284"
 Z="763"
 B="7268"
 E="7283"
 BS="N"
/><b
 id="9413"
 Z="766"
 B="7160"
 E="9412"
 BS="N"
/><b
 id="9417"
 Z="768"
 B="9412"
 E="9416"
 BS="N"
/><b
 id="10382"
 Z="1069"
 B="7157"
 E="10381"
 BS="N"
/><b
 id="10598"
 Z="1176"
 B="10381"
 E="10597"
 BS="N"
/><b
 id="10600"
 Z="1178"
 B="10381"
 E="10599"
 Order="2"
 BS="N"
/><b
 id="10602"
 Z="1180"
 B="10597"
 E="10601"
 BS="N"
/><b
 id="10604"
 Z="1182"
 B="10601"
 E="10603"
 BS="N"
/><b
 id="10606"
 Z="1184"
 B="10603"
 E="10605"
 BS="N"
/><b
 id="10608"
 Z="1186"
 B="10603"
 E="10607"
 Order="2"
 BS="N"
/><b
 id="10610"
 Z="1188"
 B="10605"
 E="10609"
 BS="N"
/><b
 id="10612"
 Z="1190"
 B="10605"
 E="10611"
 Display="WedgeBegin"
 BS="N"
/><b
 id="10614"
 Z="1192"
 B="10611"
 E="10613"
 BS="N"
/><b
 id="10616"
 Z="1194"
 B="10613"
 E="10615"
 BS="N"
/><b
 id="10618"
 Z="1196"
 B="10613"
 E="10617"
 BS="N"
/></fragment></group><group
 id="9422"
 BoundingBox="115.19 155.88 138.33 168.64"
 Z="770"
><graphic
 id="9420"
 BoundingBox="137.36 167.67 116.16 156.85"
 Z="721"
 color="1"
 GraphicType="Rectangle"
 RectangleType="Filled"
 Center3D="126.76 162.26 0"
 MajorAxisEnd3D="137.36 162.26 0"
 MinorAxisEnd3D="126.76 167.67 0"
/></group><graphic
 id="9419"
 BoundingBox="161.08 162.10 93.54 110.32"
 Z="720"
 GraphicType="Rectangle"
 RectangleType="Dashed"
 Center3D="127.31 136.21 0"
 MajorAxisEnd3D="161.08 136.21 0"
 MinorAxisEnd3D="127.31 162.10 0"
/></group><group
 id="10027"
 BoundingBox="260.74 206.36 400.47 291.76"
 Z="906"
><group
 id="9911"
 BoundingBox="260.74 206.36 400.47 291.76"
 Z="873"
><group
 id="9912"
 BoundingBox="260.74 206.36 400.47 291.76"
 Z="867"
><fragment
 id="9913"
 BoundingBox="260.74 206.36 400.47 291.76"
 Z="835"
 SequenceType="RNA"
><n
 id="9914"
 p="389.38 251.70"
 Z="839"
 Warning="An atom in this label has an invalid valence."
 NodeType="Unspecified"
 NeedsClean="yes"
 AS="N"
 AtomID="63"
><fragment
 id="10972"
><n
 id="10860"
 p="389.38 251.70"
 Z="99"
 NodeType="GenericNickname"
 NumHydrogens="0"
 NeedsClean="yes"
 GenericNickname="A"
><t
 p="387.38 253.85"
 BoundingBox="387.37 249.55 391.39 253.85"
 LabelJustification="Left"
><s font="70" size="6" color="0" face="96">A</s></t></n><n
 id="10861"
 p="389.38 240.95"
 Z="100"
 NodeType="GenericNickname"
 NumHydrogens="0"
 NeedsClean="yes"
 GenericNickname="M"
><t
 p="386.88 243.10"
 BoundingBox="387.33 238.80 391.42 243.10"
 LabelJustification="Left"
><s font="70" size="6" color="0" face="96">M</s></t></n><n
 id="10862"
 p="398.69 235.58"
 Z="101"
 NumHydrogens="0"
 NeedsClean="yes"
><t
 p="396.52 237.76"
 BoundingBox="396.82 233.40 400.62 237.84"
 LabelJustification="Left"
><s font="70" size="6" color="0" face="96">C</s></t></n><n
 id="10863"
 p="380.07 257.08"
 Z="102"
 NodeType="ExternalConnectionPoint"
/><b
 id="10864"
 Z="103"
 B="10861"
 E="10862"
/><b
 id="10865"
 Z="104"
 B="10860"
 E="10861"
/><b
 id="10866"
 Z="105"
 B="10863"
 E="10860"
/></fragment><t
 p="387.38 253.88"
 BoundingBox="387.37 249.52 400.47 253.96"
 LabelJustification="Left"
 LabelAlignment="Left"
><s font="70" size="6" color="0" face="96">AMC</s></t></n><n
 id="9924"
 p="311.67 251.70"
 Z="840"
 Geometry="Tetrahedral"
 AS="S"
 BondOrdering="9965 9964 10012 0"
 AtomID="64"
/><n
 id="9925"
 p="321.02 257.10"
 Z="841"
 AS="N"
 AtomID="65"
/><n
 id="9926"
 p="302.32 257.10"
 Z="842"
 Element="7"
 NumHydrogens="1"
 NeedsClean="yes"
 AS="N"
 AtomID="66"
><t
 p="300.15 259.25"
 BoundingBox="300.61 254.95 304 264.54"
 LabelJustification="Left"
 LabelAlignment="Below"
 LineStarts="2 3"
><s font="70" size="6" face="96">NH</s></t></n><n
 id="9937"
 p="321.02 267.90"
 Z="843"
 Element="8"
 NumHydrogens="0"
 NeedsClean="yes"
 AS="N"
 AtomID="67"
><t
 p="318.69 270.09"
 BoundingBox="318.98 265.71 323.08 270.16"
 LabelJustification="Left"
><s font="70" size="6" face="96">O</s></t></n><n
 id="9941"
 p="341.17 257.10"
 Z="847"
 Geometry="Tetrahedral"
 AS="S"
 BondOrdering="9970 9971 9983 0"
 AtomID="68"
/><n
 id="9942"
 p="350.52 251.70"
 Z="848"
 AS="N"
 AtomID="69"
/><n
 id="9943"
 p="331.82 251.70"
 Z="849"
 Element="7"
 NumHydrogens="1"
 NeedsClean="yes"
 AS="N"
 AtomID="70"
><t
 p="329.65 248.55"
 BoundingBox="330.11 244.26 333.50 253.85"
 LabelJustification="Left"
 LabelAlignment="Above"
 LineStarts="2 4"
><s font="70" size="6" face="96">NH</s></t></n><n
 id="9944"
 p="350.52 240.90"
 Z="850"
 Element="8"
 NumHydrogens="0"
 NeedsClean="yes"
 AS="N"
 AtomID="71"
><t
 p="348.19 243.09"
 BoundingBox="348.48 238.71 352.58 243.16"
 LabelJustification="Left"
><s font="70" size="6" face="96">O</s></t></n><n
 id="9945"
 p="370.68 251.70"
 Z="854"
 Geometry="Tetrahedral"
 AS="S"
 BondOrdering="9977 9976 9978 0"
 AtomID="72"
/><n
 id="9946"
 p="380.03 257.10"
 Z="855"
 AS="N"
 AtomID="73"
/><n
 id="9947"
 p="361.32 257.10"
 Z="856"
 Element="7"
 NumHydrogens="1"
 NeedsClean="yes"
 AS="N"
 AtomID="74"
><t
 p="359.15 259.25"
 BoundingBox="359.61 254.95 363 264.54"
 LabelJustification="Left"
 LabelAlignment="Below"
 LineStarts="2 3"
><s font="70" size="6" face="96">NH</s></t></n><n
 id="9948"
 p="380.03 267.90"
 Z="857"
 Element="8"
 NumHydrogens="0"
 NeedsClean="yes"
 AS="N"
 AtomID="75"
><t
 p="377.70 270.09"
 BoundingBox="377.99 265.71 382.09 270.16"
 LabelJustification="Left"
><s font="70" size="6" face="96">O</s></t></n><n
 id="9949"
 p="380.03 224.70"
 Z="864"
 AS="N"
 AtomID="76"
/><n
 id="9950"
 p="380.03 235.50"
 Z="865"
 AS="N"
 AtomID="77"
/><n
 id="9951"
 p="370.68 240.90"
 Z="866"
 AS="N"
 AtomID="78"
/><n
 id="9952"
 p="370.68 219.30"
 Z="868"
 AS="N"
 AtomID="79"
/><n
 id="9953"
 p="370.68 208.51"
 Z="870"
 NodeType="Fragment"
 NeedsClean="yes"
 AS="N"
 AtomID="80"
><fragment
 id="10973"
><n
 id="10869"
 p="370.68 208.51"
 Z="124"
 Element="7"
 NumHydrogens="1"
 NeedsClean="yes"
><t
 p="368.51 210.66"
 BoundingBox="368.97 206.36 376.70 210.66"
 LabelJustification="Left"
 LabelAlignment="Left"
><s font="70" size="6" color="0" face="96">NH</s></t></n><n
 id="10870"
 p="361.37 203.13"
 Z="125"
 NodeType="GenericNickname"
 NumHydrogens="0"
 NeedsClean="yes"
 GenericNickname="R"
><t
 p="359.20 205.28"
 BoundingBox="359.68 200.98 363.46 205.28"
 LabelJustification="Left"
><s font="70" size="6" color="0" face="96">R</s></t></n><n
 id="10871"
 p="370.68 219.26"
 Z="126"
 NodeType="ExternalConnectionPoint"
/><b
 id="10872"
 Z="127"
 B="10869"
 E="10870"
/><b
 id="10873"
 Z="128"
 B="10871"
 E="10869"
/></fragment><t
 p="368.51 210.66"
 BoundingBox="368.97 206.36 381.44 210.66"
 LabelJustification="Left"
 LabelAlignment="Left"
><s font="70" size="6" color="0" face="96">NHR</s></t></n><n
 id="9982"
 p="341.17 267.90"
 Z="874"
 AS="N"
 AtomID="81"
/><n
 id="9984"
 p="348.81 275.54"
 Z="876"
 AS="N"
 AtomID="82"
/><n
 id="9986"
 p="346.01 285.97"
 Z="878"
 Element="8"
 NumHydrogens="0"
 NeedsClean="yes"
 AS="N"
 AtomID="83"
><t
 p="343.68 288.16"
 BoundingBox="343.97 283.78 348.07 288.23"
 LabelJustification="Left"
><s font="70" size="6" color="0" face="96">O</s></t></n><n
 id="9988"
 p="359.24 272.74"
 Z="880"
 Element="8"
 NumHydrogens="0"
 Charge="-1"
 NeedsClean="yes"
 AS="N"
 AtomID="84"
><t
 p="356.91 274.93"
 BoundingBox="357.20 270.55 361.30 275"
 LabelJustification="Left"
 LabelAlignment="Left"
><s font="70" size="6" color="0" face="96">O</s></t></n><n
 id="9991"
 p="292.97 251.70"
 Z="882"
 AS="N"
 AtomID="85"
/><n
 id="9993"
 p="283.61 257.10"
 Z="884"
 Geometry="Tetrahedral"
 AS="S"
 BondOrdering="9994 9998 10000 0"
 AtomID="86"
/><n
 id="9995"
 p="292.97 240.90"
 Z="886"
 Element="8"
 NumHydrogens="0"
 NeedsClean="yes"
 AS="N"
 AtomID="87"
><t
 p="290.64 243.09"
 BoundingBox="290.93 238.71 295.03 243.16"
 LabelJustification="Left"
><s font="70" size="6" color="0" face="96">O</s></t></n><n
 id="9997"
 p="274.25 251.70"
 Z="888"
 NodeType="Fragment"
 NeedsClean="yes"
 AS="N"
 AtomID="88"
><fragment
 id="10974"
><n
 id="10876"
 p="274.25 251.70"
 Z="138"
 Element="7"
 NumHydrogens="1"
 NeedsClean="yes"
><t
 p="276.42 253.85"
 BoundingBox="268.23 249.55 275.92 253.85"
 LabelJustification="Right"
 Justification="Right"
 LabelAlignment="Right"
><s font="70" size="6" color="0" face="96">NH</s></t></n><n
 id="10877"
 p="283.56 235.57"
 Z="139"
 Element="8"
 NumHydrogens="0"
 NeedsClean="yes"
><t
 p="281.23 237.76"
 BoundingBox="281.52 233.38 285.62 237.83"
 LabelJustification="Left"
><s font="70" size="6" color="0" face="96">O</s></t></n><n
 id="10878"
 p="274.25 240.95"
 Z="140"
/><n
 id="10879"
 p="264.94 235.58"
 Z="141"
/><n
 id="10880"
 p="283.57 257.07"
 Z="142"
 NodeType="ExternalConnectionPoint"
/><b
 id="10881"
 Z="143"
 B="10878"
 E="10879"
/><b
 id="10882"
 Z="144"
 B="10877"
 E="10878"
 Order="2"
/><b
 id="10883"
 Z="145"
 B="10876"
 E="10878"
/><b
 id="10884"
 Z="146"
 B="10880"
 E="10876"
/></fragment><t
 p="276.42 253.85"
 BoundingBox="260.74 249.55 275.92 253.92"
 LabelJustification="Right"
 Justification="Right"
 LabelAlignment="Right"
><s font="70" size="6" color="0" face="96">NHAc</s></t></n><n
 id="9999"
 p="283.61 267.90"
 Z="890"
 AS="N"
 AtomID="89"
/><n
 id="10001"
 p="274.25 273.30"
 Z="892"
 AS="N"
 AtomID="90"
/><n
 id="10003"
 p="274.26 284.10"
 Z="894"
 AS="N"
 AtomID="91"
/><n
 id="10005"
 p="264.90 289.50"
 Z="896"
 Element="8"
 NumHydrogens="0"
 NeedsClean="yes"
 AS="N"
 AtomID="92"
><t
 p="262.57 291.69"
 BoundingBox="262.86 287.31 266.96 291.76"
 LabelJustification="Left"
><s font="70" size="6" color="0" face="96">O</s></t></n><n
 id="10007"
 p="283.61 289.50"
 Z="898"
 Element="8"
 NumHydrogens="0"
 Charge="-1"
 NeedsClean="yes"
 AS="N"
 AtomID="93"
><t
 p="281.28 291.69"
 BoundingBox="281.57 287.31 285.67 291.76"
 LabelJustification="Left"
 LabelAlignment="Left"
><s font="70" size="6" color="0" face="96">O</s></t></n><n
 id="10011"
 p="311.67 240.90"
 Z="900"
 Geometry="Tetrahedral"
 AS="R"
 BondOrdering="10012 10014 10016 0"
 AtomID="94"
/><n
 id="10013"
 p="302.32 235.50"
 Z="902"
 AS="N"
 AtomID="95"
/><n
 id="10015"
 p="321.02 235.50"
 Z="904"
 Element="8"
 NumHydrogens="1"
 NeedsClean="yes"
 AS="N"
 AtomID="96"
><t
 p="318.69 237.69"
 BoundingBox="318.98 233.31 327.20 237.76"
 LabelJustification="Left"
 LabelAlignment="Left"
><s font="70" size="6" color="0" face="96">OH</s></t></n><b
 id="9960"
 Z="836"
 B="9925"
 E="9943"
 Connectivity="Staggered"
 BS="N"
/><b
 id="9961"
 Z="837"
 B="9942"
 E="9947"
 Connectivity="Staggered"
 BS="N"
/><b
 id="9962"
 Z="838"
 B="9946"
 E="9914"
 Connectivity="Staggered"
 BS="N"
/><b
 id="9963"
 Z="844"
 B="9925"
 E="9937"
 Order="2"
 BS="N"
/><b
 id="9964"
 Z="845"
 B="9924"
 E="9926"
 Display="WedgeBegin"
 BS="N"
/><b
 id="9965"
 Z="846"
 B="9924"
 E="9925"
 BS="N"
/><b
 id="9970"
 Z="851"
 B="9941"
 E="9942"
 BS="N"
/><b
 id="9971"
 Z="852"
 B="9941"
 E="9943"
 BS="N"
/><b
 id="9972"
 Z="853"
 B="9942"
 E="9944"
 Order="2"
 BS="N"
/><b
 id="9973"
 Z="858"
 B="9950"
 E="9949"
 BS="N"
/><b
 id="9974"
 Z="859"
 B="9951"
 E="9950"
 BS="N"
/><b
 id="9975"
 Z="860"
 B="9946"
 E="9948"
 Order="2"
 BS="N"
/><b
 id="9976"
 Z="861"
 B="9945"
 E="9947"
 BS="N"
/><b
 id="9977"
 Z="862"
 B="9945"
 E="9946"
 BS="N"
/><b
 id="9978"
 Z="863"
 B="9951"
 E="9945"
 Display="WedgeEnd"
 BS="N"
/><b
 id="9979"
 Z="869"
 B="9949"
 E="9952"
 BS="N"
/><b
 id="9980"
 Z="871"
 B="9952"
 E="9953"
 BS="N"
/><b
 id="9983"
 Z="875"
 B="9941"
 E="9982"
 Display="WedgedHashBegin"
 BS="N"
/><b
 id="9985"
 Z="877"
 B="9982"
 E="9984"
 BS="N"
/><b
 id="9987"
 Z="879"
 B="9984"
 E="9986"
 Order="2"
 BS="N"
/><b
 id="9989"
 Z="881"
 B="9984"
 E="9988"
 BS="N"
/><b
 id="9992"
 Z="883"
 B="9926"
 E="9991"
 BS="N"
/><b
 id="9994"
 Z="885"
 B="9991"
 E="9993"
 BS="N"
/><b
 id="9996"
 Z="887"
 B="9991"
 E="9995"
 Order="2"
 BS="N"
/><b
 id="9998"
 Z="889"
 B="9993"
 E="9997"
 BS="N"
/><b
 id="10000"
 Z="891"
 B="9993"
 E="9999"
 Display="WedgedHashBegin"
 BS="N"
/><b
 id="10002"
 Z="893"
 B="9999"
 E="10001"
 BS="N"
/><b
 id="10004"
 Z="895"
 B="10001"
 E="10003"
 BS="N"
/><b
 id="10006"
 Z="897"
 B="10003"
 E="10005"
 Order="2"
 BS="N"
/><b
 id="10008"
 Z="899"
 B="10003"
 E="10007"
 BS="N"
/><b
 id="10012"
 Z="901"
 B="9924"
 E="10011"
 BS="N"
/><b
 id="10014"
 Z="903"
 B="10011"
 E="10013"
 BS="N"
/><b
 id="10016"
 Z="905"
 B="10011"
 E="10015"
 Display="WedgeBegin"
 BS="N"
/><graphic
 id="10835"
 BoundingBox="287.82 285.31 285.12 285.31"
 Z="1323"
 GraphicType="Symbol"
 SymbolType="Minus"
><represent attribute="Charge" object="10007"/></graphic><graphic
 id="10836"
 BoundingBox="363.44 268.55 360.74 268.55"
 Z="1324"
 GraphicType="Symbol"
 SymbolType="Minus"
><represent attribute="Charge" object="9988"/></graphic></fragment></group></group></group><group
 id="10028"
 BoundingBox="190.37 76.94 330.09 177.91"
 Z="947"
><group
 id="10029"
 BoundingBox="190.37 76.94 330.09 177.91"
 Z="941"
><fragment
 id="10030"
 BoundingBox="190.37 76.94 330.09 177.91"
 Z="907"
 SequenceType="RNA"
><n
 id="10031"
 p="319 122.29"
 Z="911"
 Warning="An atom in this label has an invalid valence."
 NodeType="Unspecified"
 NeedsClean="yes"
 AS="N"
 AtomID="97"
><fragment
 id="10975"
><n
 id="10887"
 p="319 122.29"
 Z="195"
 NodeType="GenericNickname"
 NumHydrogens="0"
 NeedsClean="yes"
 GenericNickname="A"
><t
 p="317 124.44"
 BoundingBox="316.99 120.14 321.01 124.44"
 LabelJustification="Left"
><s font="70" size="6" color="0" face="96">A</s></t></n><n
 id="10888"
 p="319 111.54"
 Z="196"
 NodeType="GenericNickname"
 NumHydrogens="0"
 NeedsClean="yes"
 GenericNickname="M"
><t
 p="316.50 113.69"
 BoundingBox="316.95 109.39 321.04 113.69"
 LabelJustification="Left"
><s font="70" size="6" color="0" face="96">M</s></t></n><n
 id="10889"
 p="328.31 106.17"
 Z="197"
 NumHydrogens="0"
 NeedsClean="yes"
><t
 p="326.14 108.35"
 BoundingBox="326.44 103.99 330.24 108.43"
 LabelJustification="Left"
><s font="70" size="6" color="0" face="96">C</s></t></n><n
 id="10890"
 p="309.69 127.67"
 Z="198"
 NodeType="ExternalConnectionPoint"
/><b
 id="10891"
 Z="199"
 B="10888"
 E="10889"
/><b
 id="10892"
 Z="200"
 B="10887"
 E="10888"
/><b
 id="10893"
 Z="201"
 B="10890"
 E="10887"
/></fragment><t
 p="317 124.47"
 BoundingBox="316.99 120.11 330.09 124.55"
 LabelJustification="Left"
 LabelAlignment="Left"
><s font="70" size="6" color="0" face="96">AMC</s></t></n><n
 id="10040"
 p="241.29 111.49"
 Z="912"
 AS="N"
 AtomID="98"
/><n
 id="10041"
 p="241.29 122.29"
 Z="913"
 Geometry="Tetrahedral"
 AS="R"
 BondOrdering="10083 10082 0 10081"
 AtomID="99"
/><n
 id="10042"
 p="250.65 127.69"
 Z="914"
 AS="N"
 AtomID="100"
/><n
 id="10043"
 p="231.94 127.69"
 Z="915"
 Element="7"
 NumHydrogens="0"
 NeedsClean="yes"
 AS="N"
 AtomID="101"
><t
 p="229.77 129.84"
 BoundingBox="230.23 125.54 233.61 129.84"
 LabelJustification="Left"
 LabelAlignment="Above"
><s font="70" size="6" face="96">N</s></t></n><n
 id="10054"
 p="250.65 138.49"
 Z="916"
 Element="8"
 NumHydrogens="0"
 NeedsClean="yes"
 AS="N"
 AtomID="102"
><t
 p="248.32 140.68"
 BoundingBox="248.61 136.30 252.71 140.75"
 LabelJustification="Left"
><s font="70" size="6" face="96">O</s></t></n><n
 id="10058"
 p="270.80 127.69"
 Z="921"
 Geometry="Tetrahedral"
 AS="S"
 BondOrdering="10087 10088 10100 0"
 AtomID="103"
/><n
 id="10059"
 p="280.15 122.29"
 Z="922"
 AS="N"
 AtomID="104"
/><n
 id="10060"
 p="261.44 122.29"
 Z="923"
 Element="7"
 NumHydrogens="1"
 NeedsClean="yes"
 AS="N"
 AtomID="105"
><t
 p="259.27 119.14"
 BoundingBox="259.73 114.85 263.12 124.44"
 LabelJustification="Left"
 LabelAlignment="Above"
 LineStarts="2 4"
><s font="70" size="6" face="96">NH</s></t></n><n
 id="10061"
 p="280.15 111.49"
 Z="924"
 Element="8"
 NumHydrogens="0"
 NeedsClean="yes"
 AS="N"
 AtomID="106"
><t
 p="277.82 113.68"
 BoundingBox="278.11 109.30 282.21 113.75"
 LabelJustification="Left"
><s font="70" size="6" face="96">O</s></t></n><n
 id="10062"
 p="300.30 122.29"
 Z="928"
 Geometry="Tetrahedral"
 AS="S"
 BondOrdering="10094 10093 10095 0"
 AtomID="107"
/><n
 id="10063"
 p="309.65 127.69"
 Z="929"
 AS="N"
 AtomID="108"
/><n
 id="10064"
 p="290.95 127.69"
 Z="930"
 Element="7"
 NumHydrogens="1"
 NeedsClean="yes"
 AS="N"
 AtomID="109"
><t
 p="288.78 129.84"
 BoundingBox="289.24 125.54 292.63 135.13"
 LabelJustification="Left"
 LabelAlignment="Below"
 LineStarts="2 3"
><s font="70" size="6" face="96">NH</s></t></n><n
 id="10065"
 p="309.65 138.49"
 Z="931"
 Element="8"
 NumHydrogens="0"
 NeedsClean="yes"
 AS="N"
 AtomID="110"
><t
 p="307.32 140.68"
 BoundingBox="307.61 136.30 311.71 140.75"
 LabelJustification="Left"
><s font="70" size="6" face="96">O</s></t></n><n
 id="10066"
 p="309.65 95.29"
 Z="938"
 AS="N"
 AtomID="111"
/><n
 id="10067"
 p="309.65 106.09"
 Z="939"
 AS="N"
 AtomID="112"
/><n
 id="10068"
 p="300.30 111.49"
 Z="940"
 AS="N"
 AtomID="113"
/><n
 id="10069"
 p="300.30 89.89"
 Z="942"
 AS="N"
 AtomID="114"
/><n
 id="10070"
 p="300.30 79.09"
 Z="944"
 NodeType="Fragment"
 NeedsClean="yes"
 AS="N"
 AtomID="115"
><fragment
 id="10976"
><n
 id="10896"
 p="300.30 79.09"
 Z="221"
 Element="7"
 NumHydrogens="1"
 NeedsClean="yes"
><t
 p="298.13 81.24"
 BoundingBox="298.59 76.94 306.32 81.24"
 LabelJustification="Left"
 LabelAlignment="Left"
><s font="70" size="6" color="0" face="96">NH</s></t></n><n
 id="10897"
 p="290.99 73.72"
 Z="222"
 NodeType="GenericNickname"
 NumHydrogens="0"
 NeedsClean="yes"
 GenericNickname="R"
><t
 p="288.82 75.87"
 BoundingBox="289.30 71.57 293.08 75.87"
 LabelJustification="Left"
><s font="70" size="6" color="0" face="96">R</s></t></n><n
 id="10898"
 p="300.30 89.84"
 Z="223"
 NodeType="ExternalConnectionPoint"
/><b
 id="10899"
 Z="224"
 B="10896"
 E="10897"
/><b
 id="10900"
 Z="225"
 B="10898"
 E="10896"
/></fragment><t
 p="298.13 81.24"
 BoundingBox="298.59 76.94 311.06 81.24"
 LabelJustification="Left"
 LabelAlignment="Left"
><s font="70" size="6" color="0" face="96">NHR</s></t></n><n
 id="10099"
 p="270.80 138.49"
 Z="948"
 AS="N"
 AtomID="116"
/><n
 id="10101"
 p="280.15 143.89"
 Z="950"
 AS="N"
 AtomID="117"
/><n
 id="10103"
 p="280.15 154.69"
 Z="952"
 AS="N"
 AtomID="118"
/><n
 id="10105"
 p="270.80 160.09"
 Z="954"
 AS="N"
 AtomID="119"
/><n
 id="10107"
 p="270.80 170.89"
 Z="956"
 Element="7"
 NumHydrogens="3"
 Charge="1"
 NeedsClean="yes"
 AS="N"
 AtomID="120"
><t
 p="268.63 173.04"
 BoundingBox="269.09 168.74 279.60 174.37"
 LabelJustification="Left"
 LabelAlignment="Left"
><s font="70" size="6" color="0" face="96">NH3</s></t></n><n
 id="10109"
 p="222.59 122.29"
 Z="958"
 AS="N"
 AtomID="121"
/><n
 id="10111"
 p="213.23 127.69"
 Z="960"
 Geometry="Tetrahedral"
 AS="S"
 BondOrdering="10112 10118 10120 0"
 AtomID="122"
/><n
 id="10113"
 p="222.59 111.49"
 Z="962"
 Element="8"
 NumHydrogens="0"
 NeedsClean="yes"
 AS="N"
 AtomID="123"
><t
 p="220.26 113.68"
 BoundingBox="220.55 109.30 224.65 113.75"
 LabelJustification="Left"
><s font="70" size="6" color="0" face="96">O</s></t></n><n
 id="10117"
 p="203.88 122.29"
 Z="964"
 NodeType="Fragment"
 NeedsClean="yes"
 AS="N"
 AtomID="124"
><fragment
 id="10977"
><n
 id="10903"
 p="203.88 122.29"
 Z="236"
 Element="7"
 NumHydrogens="1"
 NeedsClean="yes"
><t
 p="206.05 124.44"
 BoundingBox="197.86 120.14 205.55 124.44"
 LabelJustification="Right"
 Justification="Right"
 LabelAlignment="Right"
><s font="70" size="6" color="0" face="96">NH</s></t></n><n
 id="10904"
 p="213.19 106.17"
 Z="237"
 Element="8"
 NumHydrogens="0"
 NeedsClean="yes"
><t
 p="210.86 108.36"
 BoundingBox="211.15 103.98 215.25 108.43"
 LabelJustification="Left"
><s font="70" size="6" color="0" face="96">O</s></t></n><n
 id="10905"
 p="203.88 111.54"
 Z="238"
/><n
 id="10906"
 p="194.57 106.17"
 Z="239"
/><n
 id="10907"
 p="213.19 127.67"
 Z="240"
 NodeType="ExternalConnectionPoint"
/><b
 id="10908"
 Z="241"
 B="10905"
 E="10906"
/><b
 id="10909"
 Z="242"
 B="10904"
 E="10905"
 Order="2"
/><b
 id="10910"
 Z="243"
 B="10903"
 E="10905"
/><b
 id="10911"
 Z="244"
 B="10907"
 E="10903"
/></fragment><t
 p="206.05 124.44"
 BoundingBox="190.37 120.14 205.55 124.51"
 LabelJustification="Right"
 Justification="Right"
 LabelAlignment="Right"
><s font="70" size="6" color="0" face="96">NHAc</s></t></n><n
 id="10119"
 p="213.24 138.49"
 Z="966"
 AS="N"
 AtomID="125"
/><n
 id="10121"
 p="203.88 143.89"
 Z="968"
 AS="N"
 AtomID="126"
/><n
 id="10123"
 p="203.88 154.69"
 Z="970"
 AS="N"
 AtomID="127"
/><n
 id="10125"
 p="194.53 160.10"
 Z="972"
 Element="8"
 NumHydrogens="0"
 NeedsClean="yes"
 AS="N"
 AtomID="128"
><t
 p="192.20 162.29"
 BoundingBox="192.49 157.91 196.59 162.36"
 LabelJustification="Left"
><s font="70" size="6" color="0" face="96">O</s></t></n><n
 id="10127"
 p="213.24 160.09"
 Z="974"
 Element="7"
 NumHydrogens="2"
 NeedsClean="yes"
 AS="N"
 AtomID="129"
><t
 p="211.07 162.24"
 BoundingBox="211.53 157.94 222 163.51"
 LabelJustification="Left"
 LabelAlignment="Left"
><s font="70" size="6" color="0" face="96">NH2</s></t></n><n
 id="10129"
 p="234.73 117.27"
 Z="976"
 AS="N"
 AtomID="130"
/><n
 id="10131"
 p="231.94 106.09"
 Z="978"
 AS="N"
 AtomID="131"
/><b
 id="10077"
 Z="908"
 B="10042"
 E="10060"
 Connectivity="Staggered"
 BS="N"
/><b
 id="10078"
 Z="909"
 B="10059"
 E="10064"
 Connectivity="Staggered"
 BS="N"
/><b
 id="10079"
 Z="910"
 B="10063"
 E="10031"
 Connectivity="Staggered"
 BS="N"
/><b
 id="10080"
 Z="917"
 B="10042"
 E="10054"
 Order="2"
 BS="N"
/><b
 id="10081"
 Z="918"
 B="10041"
 E="10043"
 BS="N"
/><b
 id="10082"
 Z="919"
 B="10041"
 E="10042"
 BS="N"
/><b
 id="10083"
 Z="920"
 B="10040"
 E="10041"
 Display="WedgeEnd"
 BS="N"
/><b
 id="10087"
 Z="925"
 B="10058"
 E="10059"
 BS="N"
/><b
 id="10088"
 Z="926"
 B="10058"
 E="10060"
 BS="N"
/><b
 id="10089"
 Z="927"
 B="10059"
 E="10061"
 Order="2"
 BS="N"
/><b
 id="10090"
 Z="932"
 B="10067"
 E="10066"
 BS="N"
/><b
 id="10091"
 Z="933"
 B="10068"
 E="10067"
 BS="N"
/><b
 id="10092"
 Z="934"
 B="10063"
 E="10065"
 Order="2"
 BS="N"
/><b
 id="10093"
 Z="935"
 B="10062"
 E="10064"
 BS="N"
/><b
 id="10094"
 Z="936"
 B="10062"
 E="10063"
 BS="N"
/><b
 id="10095"
 Z="937"
 B="10068"
 E="10062"
 Display="WedgeEnd"
 BS="N"
/><b
 id="10096"
 Z="943"
 B="10066"
 E="10069"
 BS="N"
/><b
 id="10097"
 Z="945"
 B="10069"
 E="10070"
 BS="N"
/><b
 id="10100"
 Z="949"
 B="10058"
 E="10099"
 Display="WedgedHashBegin"
 BS="N"
/><b
 id="10102"
 Z="951"
 B="10099"
 E="10101"
 BS="N"
/><b
 id="10104"
 Z="953"
 B="10101"
 E="10103"
 BS="N"
/><b
 id="10106"
 Z="955"
 B="10103"
 E="10105"
 BS="N"
/><b
 id="10108"
 Z="957"
 B="10105"
 E="10107"
 BS="N"
/><b
 id="10110"
 Z="959"
 B="10043"
 E="10109"
 BS="N"
/><b
 id="10112"
 Z="961"
 B="10109"
 E="10111"
 BS="N"
/><b
 id="10114"
 Z="963"
 B="10109"
 E="10113"
 Order="2"
 BS="N"
/><b
 id="10118"
 Z="965"
 B="10111"
 E="10117"
 BS="N"
/><b
 id="10120"
 Z="967"
 B="10111"
 E="10119"
 Display="WedgedHashBegin"
 BS="N"
/><b
 id="10122"
 Z="969"
 B="10119"
 E="10121"
 BS="N"
/><b
 id="10124"
 Z="971"
 B="10121"
 E="10123"
 BS="N"
/><b
 id="10126"
 Z="973"
 B="10123"
 E="10125"
 Order="2"
 BS="N"
/><b
 id="10128"
 Z="975"
 B="10123"
 E="10127"
 BS="N"
/><b
 id="10130"
 Z="977"
 B="10043"
 E="10129"
 BS="N"
/><b
 id="10132"
 Z="979"
 B="10040"
 E="10131"
 BS="N"
/><b
 id="10136"
 Z="980"
 B="10131"
 E="10129"
 BS="N"
/><graphic
 id="10832"
 BoundingBox="270.78 176.91 268.08 176.91"
 Z="1320"
 GraphicType="Symbol"
 SymbolType="Plus"
><represent attribute="Charge" object="10107"/></graphic></fragment></group></group><group
 id="10137"
 BoundingBox="87.34 205.97 227.07 308.73"
 Z="1036"
><group
 id="10138"
 BoundingBox="87.34 205.97 227.07 308.73"
 Z="1019"
><group
 id="10139"
 BoundingBox="87.34 205.97 227.07 308.73"
 Z="1013"
><fragment
 id="10140"
 BoundingBox="87.34 205.97 227.07 308.73"
 Z="981"
 SequenceType="RNA"
><n
 id="10141"
 p="215.98 251.31"
 Z="985"
 Warning="An atom in this label has an invalid valence."
 NodeType="Unspecified"
 NeedsClean="yes"
 AS="N"
 AtomID="132"
><fragment
 id="10978"
><n
 id="10914"
 p="215.98 251.31"
 Z="294"
 NodeType="GenericNickname"
 NumHydrogens="0"
 NeedsClean="yes"
 GenericNickname="A"
><t
 p="213.98 253.46"
 BoundingBox="213.97 249.16 217.99 253.46"
 LabelJustification="Left"
><s font="70" size="6" color="0" face="96">A</s></t></n><n
 id="10915"
 p="215.98 240.56"
 Z="295"
 NodeType="GenericNickname"
 NumHydrogens="0"
 NeedsClean="yes"
 GenericNickname="M"
><t
 p="213.48 242.71"
 BoundingBox="213.93 238.41 218.02 242.71"
 LabelJustification="Left"
><s font="70" size="6" color="0" face="96">M</s></t></n><n
 id="10916"
 p="225.29 235.19"
 Z="296"
 NumHydrogens="0"
 NeedsClean="yes"
><t
 p="223.12 237.37"
 BoundingBox="223.42 233.01 227.22 237.45"
 LabelJustification="Left"
><s font="70" size="6" color="0" face="96">C</s></t></n><n
 id="10917"
 p="206.66 256.68"
 Z="297"
 NodeType="ExternalConnectionPoint"
/><b
 id="10918"
 Z="298"
 B="10915"
 E="10916"
/><b
 id="10919"
 Z="299"
 B="10914"
 E="10915"
/><b
 id="10920"
 Z="300"
 B="10917"
 E="10914"
/></fragment><t
 p="213.98 253.49"
 BoundingBox="213.97 249.13 227.07 253.57"
 LabelJustification="Left"
 LabelAlignment="Left"
><s font="70" size="6" color="0" face="96">AMC</s></t></n><n
 id="10150"
 p="138.26 251.31"
 Z="986"
 Geometry="Tetrahedral"
 AS="S"
 BondOrdering="10202 10201 10227 0"
 AtomID="133"
/><n
 id="10151"
 p="147.61 256.71"
 Z="987"
 AS="N"
 AtomID="134"
/><n
 id="10152"
 p="128.23 256.49"
 Z="988"
 Element="7"
 NumHydrogens="1"
 NeedsClean="yes"
 AS="N"
 AtomID="135"
><t
 p="126.06 258.64"
 BoundingBox="126.52 254.34 129.91 263.93"
 LabelJustification="Left"
 LabelAlignment="Below"
 LineStarts="2 3"
><s font="70" size="6" face="96">NH</s></t></n><n
 id="10153"
 p="147.61 267.51"
 Z="989"
 Element="8"
 NumHydrogens="0"
 NeedsClean="yes"
 AS="N"
 AtomID="136"
><t
 p="145.28 269.70"
 BoundingBox="145.57 265.32 149.67 269.77"
 LabelJustification="Left"
><s font="70" size="6" face="96">O</s></t></n><n
 id="10154"
 p="167.76 256.71"
 Z="993"
 Geometry="Tetrahedral"
 AS="R"
 BondOrdering="10203 10204 10214 0"
 AtomID="137"
/><n
 id="10155"
 p="177.11 251.31"
 Z="994"
 AS="N"
 AtomID="138"
/><n
 id="10156"
 p="158.41 251.31"
 Z="995"
 AS="N"
 AtomID="139"
/><n
 id="10157"
 p="177.11 240.51"
 Z="996"
 Element="8"
 NumHydrogens="0"
 NeedsClean="yes"
 AS="N"
 AtomID="140"
><t
 p="174.78 242.70"
 BoundingBox="175.07 238.32 179.17 242.77"
 LabelJustification="Left"
><s font="70" size="6" face="96">O</s></t></n><n
 id="10158"
 p="197.26 251.31"
 Z="1000"
 Geometry="Tetrahedral"
 AS="S"
 BondOrdering="10210 10209 10211 0"
 AtomID="141"
/><n
 id="10159"
 p="206.62 256.71"
 Z="1001"
 AS="N"
 AtomID="142"
/><n
 id="10160"
 p="187.91 256.71"
 Z="1002"
 Element="7"
 NumHydrogens="1"
 NeedsClean="yes"
 AS="N"
 AtomID="143"
><t
 p="185.74 258.86"
 BoundingBox="186.20 254.56 189.59 264.15"
 LabelJustification="Left"
 LabelAlignment="Below"
 LineStarts="2 3"
><s font="70" size="6" face="96">NH</s></t></n><n
 id="10161"
 p="206.62 267.51"
 Z="1003"
 Element="8"
 NumHydrogens="0"
 NeedsClean="yes"
 AS="N"
 AtomID="144"
><t
 p="204.29 269.70"
 BoundingBox="204.58 265.32 208.68 269.77"
 LabelJustification="Left"
><s font="70" size="6" face="96">O</s></t></n><n
 id="10162"
 p="206.62 224.31"
 Z="1010"
 AS="N"
 AtomID="145"
/><n
 id="10163"
 p="206.62 235.11"
 Z="1011"
 AS="N"
 AtomID="146"
/><n
 id="10164"
 p="197.26 240.51"
 Z="1012"
 AS="N"
 AtomID="147"
/><n
 id="10165"
 p="197.26 218.91"
 Z="1014"
 AS="N"
 AtomID="148"
/><n
 id="10166"
 p="197.26 208.12"
 Z="1016"
 NodeType="Fragment"
 NeedsClean="yes"
 AS="N"
 AtomID="149"
><fragment
 id="10979"
><n
 id="10923"
 p="197.26 208.12"
 Z="319"
 Element="7"
 NumHydrogens="1"
 NeedsClean="yes"
><t
 p="195.09 210.27"
 BoundingBox="195.55 205.97 203.28 210.27"
 LabelJustification="Left"
 LabelAlignment="Left"
><s font="70" size="6" color="0" face="96">NH</s></t></n><n
 id="10924"
 p="187.95 202.74"
 Z="320"
 NodeType="GenericNickname"
 NumHydrogens="0"
 NeedsClean="yes"
 GenericNickname="R"
><t
 p="185.78 204.89"
 BoundingBox="186.26 200.59 190.04 204.89"
 LabelJustification="Left"
><s font="70" size="6" color="0" face="96">R</s></t></n><n
 id="10925"
 p="197.26 218.87"
 Z="321"
 NodeType="ExternalConnectionPoint"
/><b
 id="10926"
 Z="322"
 B="10923"
 E="10924"
/><b
 id="10927"
 Z="323"
 B="10925"
 E="10923"
/></fragment><t
 p="195.09 210.27"
 BoundingBox="195.55 205.97 208.02 210.27"
 LabelJustification="Left"
 LabelAlignment="Left"
><s font="70" size="6" color="0" face="96">NHR</s></t></n><n
 id="10167"
 p="167.76 267.51"
 Z="1020"
 AS="N"
 AtomID="150"
/><n
 id="10171"
 p="119.55 251.31"
 Z="1022"
 AS="N"
 AtomID="151"
/><n
 id="10172"
 p="110.20 256.72"
 Z="1024"
 Geometry="Tetrahedral"
 AS="S"
 BondOrdering="10219 10221 10222 0"
 AtomID="152"
/><n
 id="10173"
 p="119.55 240.51"
 Z="1026"
 Element="8"
 NumHydrogens="0"
 NeedsClean="yes"
 AS="N"
 AtomID="153"
><t
 p="117.22 242.70"
 BoundingBox="117.51 238.32 121.61 242.77"
 LabelJustification="Left"
><s font="70" size="6" color="0" face="96">O</s></t></n><n
 id="10174"
 p="100.85 251.32"
 Z="1028"
 NodeType="Fragment"
 NeedsClean="yes"
 AS="N"
 AtomID="154"
><fragment
 id="10980"
><n
 id="10930"
 p="100.85 251.32"
 Z="330"
 Element="7"
 NumHydrogens="1"
 NeedsClean="yes"
><t
 p="103.02 253.47"
 BoundingBox="94.83 249.17 102.52 253.47"
 LabelJustification="Right"
 Justification="Right"
 LabelAlignment="Right"
><s font="70" size="6" color="0" face="96">NH</s></t></n><n
 id="10931"
 p="110.16 235.20"
 Z="331"
 Element="8"
 NumHydrogens="0"
 NeedsClean="yes"
><t
 p="107.83 237.39"
 BoundingBox="108.12 233.01 112.22 237.46"
 LabelJustification="Left"
><s font="70" size="6" color="0" face="96">O</s></t></n><n
 id="10932"
 p="100.85 240.57"
 Z="332"
/><n
 id="10933"
 p="91.54 235.19"
 Z="333"
/><n
 id="10934"
 p="110.16 256.70"
 Z="334"
 NodeType="ExternalConnectionPoint"
/><b
 id="10935"
 Z="335"
 B="10932"
 E="10933"
/><b
 id="10936"
 Z="336"
 B="10931"
 E="10932"
 Order="2"
/><b
 id="10937"
 Z="337"
 B="10930"
 E="10932"
/><b
 id="10938"
 Z="338"
 B="10934"
 E="10930"
 Display="WedgedHashBegin"
/></fragment><t
 p="103.02 253.47"
 BoundingBox="87.34 249.17 102.52 253.54"
 LabelJustification="Right"
 Justification="Right"
 LabelAlignment="Right"
><s font="70" size="6" color="0" face="96">NHAc</s></t></n><n
 id="10185"
 p="110.20 267.52"
 Z="1030"
 Geometry="Tetrahedral"
 AS="R"
 BondOrdering="10222 10223 0 10258"
 AtomID="155"
/><n
 id="10186"
 p="100.85 272.92"
 Z="1032"
 Element="8"
 NumHydrogens="1"
 NeedsClean="yes"
 AS="N"
 AtomID="156"
><t
 p="103.18 275.11"
 BoundingBox="94.66 270.73 102.91 275.18"
 LabelJustification="Right"
 Justification="Right"
 LabelAlignment="Right"
><s font="70" size="6" color="0" face="96">OH</s></t></n><n
 id="10190"
 p="138.26 240.51"
 Z="1034"
 AS="N"
 AtomID="157"
/><n
 id="10240"
 p="177.11 272.91"
 Z="1037"
 AS="N"
 AtomID="158"
/><n
 id="10246"
 p="177.11 283.71"
 Z="1039"
 AS="N"
 AtomID="159"
/><n
 id="10248"
 p="167.76 289.11"
 Z="1041"
 Element="7"
 NumHydrogens="1"
 NeedsClean="yes"
 AS="N"
 AtomID="160"
><t
 p="169.93 291.26"
 BoundingBox="161.74 286.96 169.43 291.26"
 LabelJustification="Right"
 Justification="Right"
 LabelAlignment="Right"
><s font="70" size="6" color="0" face="96">NH</s></t></n><n
 id="10250"
 p="167.76 299.91"
 Z="1043"
 AS="N"
 AtomID="161"
/><n
 id="10252"
 p="158.41 305.31"
 Z="1045"
 Element="7"
 NumHydrogens="2"
 Charge="1"
 NeedsClean="yes"
 AS="N"
 AtomID="162"
><t
 p="160.58 307.46"
 BoundingBox="149.89 303.16 160.08 308.73"
 LabelJustification="Right"
 Justification="Right"
 LabelAlignment="Right"
><s font="70" size="6" color="0" face="96">NH2</s></t></n><n
 id="10254"
 p="177.11 305.31"
 Z="1047"
 Element="7"
 NumHydrogens="2"
 NeedsClean="yes"
 AS="N"
 AtomID="163"
><t
 p="174.94 307.46"
 BoundingBox="175.40 303.16 185.87 308.73"
 LabelJustification="Left"
 LabelAlignment="Left"
><s font="70" size="6" color="0" face="96">NH2</s></t></n><n
 id="10257"
 p="119.55 272.91"
 Z="1049"
 AS="N"
 AtomID="164"
/><b
 id="10197"
 Z="982"
 B="10151"
 E="10156"
 Connectivity="Staggered"
 BS="N"
/><b
 id="10198"
 Z="983"
 B="10155"
 E="10160"
 Connectivity="Staggered"
 BS="N"
/><b
 id="10199"
 Z="984"
 B="10159"
 E="10141"
 Connectivity="Staggered"
 BS="N"
/><b
 id="10200"
 Z="990"
 B="10151"
 E="10153"
 Order="2"
 BS="N"
/><b
 id="10201"
 Z="991"
 B="10150"
 E="10152"
 BS="N"
/><b
 id="10202"
 Z="992"
 B="10150"
 E="10151"
 BS="N"
/><b
 id="10203"
 Z="997"
 B="10154"
 E="10155"
 BS="N"
/><b
 id="10204"
 Z="998"
 B="10154"
 E="10156"
 BS="N"
/><b
 id="10205"
 Z="999"
 B="10155"
 E="10157"
 Order="2"
 BS="N"
/><b
 id="10206"
 Z="1004"
 B="10163"
 E="10162"
 BS="N"
/><b
 id="10207"
 Z="1005"
 B="10164"
 E="10163"
 BS="N"
/><b
 id="10208"
 Z="1006"
 B="10159"
 E="10161"
 Order="2"
 BS="N"
/><b
 id="10209"
 Z="1007"
 B="10158"
 E="10160"
 BS="N"
/><b
 id="10210"
 Z="1008"
 B="10158"
 E="10159"
 BS="N"
/><b
 id="10211"
 Z="1009"
 B="10164"
 E="10158"
 Display="WedgeEnd"
 BS="N"
/><b
 id="10212"
 Z="1015"
 B="10162"
 E="10165"
 BS="N"
/><b
 id="10213"
 Z="1017"
 B="10165"
 E="10166"
 BS="N"
/><b
 id="10214"
 Z="1021"
 B="10154"
 E="10167"
 Display="WedgedHashBegin"
 BS="N"
/><b
 id="10218"
 Z="1023"
 B="10152"
 E="10171"
 BS="N"
/><b
 id="10219"
 Z="1025"
 B="10171"
 E="10172"
 BS="N"
/><b
 id="10220"
 Z="1027"
 B="10171"
 E="10173"
 Order="2"
 BS="N"
/><b
 id="10221"
 Z="1029"
 B="10172"
 E="10174"
 Display="WedgedHashBegin"
 BS="N"
/><b
 id="10222"
 Z="1031"
 B="10172"
 E="10185"
 BS="N"
/><b
 id="10223"
 Z="1033"
 B="10185"
 E="10186"
 Display="WedgeBegin"
 BS="N"
/><b
 id="10227"
 Z="1035"
 B="10150"
 E="10190"
 Display="WedgeBegin"
 BS="N"
/><b
 id="10241"
 Z="1038"
 B="10167"
 E="10240"
 BS="N"
/><b
 id="10247"
 Z="1040"
 B="10240"
 E="10246"
 BS="N"
/><b
 id="10249"
 Z="1042"
 B="10246"
 E="10248"
 BS="N"
/><b
 id="10251"
 Z="1044"
 B="10248"
 E="10250"
 BS="N"
/><b
 id="10253"
 Z="1046"
 B="10250"
 E="10252"
 Order="2"
 BS="N"
/><b
 id="10255"
 Z="1048"
 B="10250"
 E="10254"
 BS="N"
/><b
 id="10258"
 Z="1050"
 B="10185"
 E="10257"
 BS="N"
/><graphic
 id="10834"
 BoundingBox="158.39 299.29 155.69 299.29"
 Z="1322"
 GraphicType="Symbol"
 SymbolType="Plus"
><represent attribute="Charge" object="10252"/></graphic></fragment></group></group></group><group
 id="10626"
 BoundingBox="362.26 76.94 501.98 179.71"
 Z="1238"
><group
 id="10627"
 BoundingBox="362.26 76.94 501.98 179.71"
 Z="1232"
><fragment
 id="10628"
 BoundingBox="362.26 76.94 501.98 179.71"
 Z="1198"
 SequenceType="RNA"
><n
 id="10629"
 p="490.89 122.29"
 Z="1202"
 Warning="An atom in this label has an invalid valence."
 NodeType="Unspecified"
 NeedsClean="yes"
 AS="N"
 AtomID="215"
><fragment
 id="10981"
><n
 id="10941"
 p="490.89 122.29"
 Z="387"
 NodeType="GenericNickname"
 NumHydrogens="0"
 NeedsClean="yes"
 GenericNickname="A"
><t
 p="488.89 124.44"
 BoundingBox="488.88 120.14 492.90 124.44"
 LabelJustification="Left"
><s font="70" size="6" color="0" face="96">A</s></t></n><n
 id="10942"
 p="490.89 111.54"
 Z="388"
 NodeType="GenericNickname"
 NumHydrogens="0"
 NeedsClean="yes"
 GenericNickname="M"
><t
 p="488.39 113.69"
 BoundingBox="488.84 109.39 492.93 113.69"
 LabelJustification="Left"
><s font="70" size="6" color="0" face="96">M</s></t></n><n
 id="10943"
 p="500.20 106.17"
 Z="389"
 NumHydrogens="0"
 NeedsClean="yes"
><t
 p="498.03 108.35"
 BoundingBox="498.33 103.99 502.13 108.43"
 LabelJustification="Left"
><s font="70" size="6" color="0" face="96">C</s></t></n><n
 id="10944"
 p="481.58 127.67"
 Z="390"
 NodeType="ExternalConnectionPoint"
/><b
 id="10945"
 Z="391"
 B="10942"
 E="10943"
/><b
 id="10946"
 Z="392"
 B="10941"
 E="10942"
/><b
 id="10947"
 Z="393"
 B="10944"
 E="10941"
/></fragment><t
 p="488.89 124.47"
 BoundingBox="488.88 120.11 501.98 124.55"
 LabelJustification="Left"
 LabelAlignment="Left"
><s font="70" size="6" color="0" face="96">AMC</s></t></n><n
 id="10638"
 p="413.18 111.49"
 Z="1203"
 AS="N"
 AtomID="216"
/><n
 id="10639"
 p="413.18 122.29"
 Z="1204"
 Geometry="Tetrahedral"
 AS="R"
 BondOrdering="10694 10693 0 10692"
 AtomID="217"
/><n
 id="10640"
 p="422.53 127.69"
 Z="1205"
 AS="N"
 AtomID="218"
/><n
 id="10641"
 p="403.83 127.69"
 Z="1206"
 Element="7"
 NumHydrogens="0"
 NeedsClean="yes"
 AS="N"
 AtomID="219"
><t
 p="401.66 129.84"
 BoundingBox="402.12 125.54 405.50 129.84"
 LabelJustification="Left"
 LabelAlignment="Above"
><s font="70" size="6" face="96">N</s></t></n><n
 id="10642"
 p="422.53 138.49"
 Z="1207"
 Element="8"
 NumHydrogens="0"
 NeedsClean="yes"
 AS="N"
 AtomID="220"
><t
 p="420.20 140.68"
 BoundingBox="420.49 136.30 424.59 140.75"
 LabelJustification="Left"
><s font="70" size="6" face="96">O</s></t></n><n
 id="10643"
 p="442.69 127.69"
 Z="1212"
 Geometry="Tetrahedral"
 AS="S"
 BondOrdering="10695 10696 10706 0"
 AtomID="221"
/><n
 id="10644"
 p="452.04 122.29"
 Z="1213"
 AS="N"
 AtomID="222"
/><n
 id="10645"
 p="433.33 122.29"
 Z="1214"
 Element="7"
 NumHydrogens="1"
 NeedsClean="yes"
 AS="N"
 AtomID="223"
><t
 p="431.16 119.14"
 BoundingBox="431.62 114.85 435.01 124.44"
 LabelJustification="Left"
 LabelAlignment="Above"
 LineStarts="2 4"
><s font="70" size="6" face="96">NH</s></t></n><n
 id="10646"
 p="452.04 111.49"
 Z="1215"
 Element="8"
 NumHydrogens="0"
 NeedsClean="yes"
 AS="N"
 AtomID="224"
><t
 p="449.71 113.68"
 BoundingBox="450 109.30 454.10 113.75"
 LabelJustification="Left"
><s font="70" size="6" face="96">O</s></t></n><n
 id="10647"
 p="472.19 122.29"
 Z="1219"
 Geometry="Tetrahedral"
 AS="S"
 BondOrdering="10702 10701 10703 0"
 AtomID="225"
/><n
 id="10648"
 p="481.54 127.69"
 Z="1220"
 AS="N"
 AtomID="226"
/><n
 id="10649"
 p="462.84 127.69"
 Z="1221"
 Element="7"
 NumHydrogens="1"
 NeedsClean="yes"
 AS="N"
 AtomID="227"
><t
 p="460.67 129.84"
 BoundingBox="461.13 125.54 464.52 135.13"
 LabelJustification="Left"
 LabelAlignment="Below"
 LineStarts="2 3"
><s font="70" size="6" face="96">NH</s></t></n><n
 id="10650"
 p="481.54 138.49"
 Z="1222"
 Element="8"
 NumHydrogens="0"
 NeedsClean="yes"
 AS="N"
 AtomID="228"
><t
 p="479.21 140.68"
 BoundingBox="479.50 136.30 483.60 140.75"
 LabelJustification="Left"
><s font="70" size="6" face="96">O</s></t></n><n
 id="10651"
 p="481.54 95.29"
 Z="1229"
 AS="N"
 AtomID="229"
/><n
 id="10652"
 p="481.54 106.09"
 Z="1230"
 AS="N"
 AtomID="230"
/><n
 id="10653"
 p="472.19 111.49"
 Z="1231"
 AS="N"
 AtomID="231"
/><n
 id="10654"
 p="472.19 89.89"
 Z="1233"
 AS="N"
 AtomID="232"
/><n
 id="10655"
 p="472.19 79.09"
 Z="1235"
 NodeType="Fragment"
 NeedsClean="yes"
 AS="N"
 AtomID="233"
><fragment
 id="10982"
><n
 id="10950"
 p="472.19 79.09"
 Z="413"
 Element="7"
 NumHydrogens="1"
 NeedsClean="yes"
><t
 p="470.02 81.24"
 BoundingBox="470.48 76.94 478.21 81.24"
 LabelJustification="Left"
 LabelAlignment="Left"
><s font="70" size="6" color="0" face="96">NH</s></t></n><n
 id="10951"
 p="462.88 73.72"
 Z="414"
 NodeType="GenericNickname"
 NumHydrogens="0"
 NeedsClean="yes"
 GenericNickname="R"
><t
 p="460.71 75.87"
 BoundingBox="461.19 71.57 464.97 75.87"
 LabelJustification="Left"
><s font="70" size="6" color="0" face="96">R</s></t></n><n
 id="10952"
 p="472.19 89.84"
 Z="415"
 NodeType="ExternalConnectionPoint"
/><b
 id="10953"
 Z="416"
 B="10950"
 E="10951"
/><b
 id="10954"
 Z="417"
 B="10952"
 E="10950"
/></fragment><t
 p="470.02 81.24"
 BoundingBox="470.48 76.94 482.95 81.24"
 LabelJustification="Left"
 LabelAlignment="Left"
><s font="70" size="6" color="0" face="96">NHR</s></t></n><n
 id="10662"
 p="442.69 138.49"
 Z="1239"
 AS="N"
 AtomID="234"
/><n
 id="10663"
 p="452.04 143.89"
 Z="1241"
 AS="N"
 AtomID="235"
/><n
 id="10664"
 p="452.04 154.69"
 Z="1243"
 AS="N"
 AtomID="236"
/><n
 id="10665"
 p="442.69 160.09"
 Z="1245"
 Element="7"
 NumHydrogens="1"
 NeedsClean="yes"
 AS="N"
 AtomID="237"
><t
 p="444.86 162.24"
 BoundingBox="436.67 157.94 444.36 162.24"
 LabelJustification="Right"
 Justification="Right"
 LabelAlignment="Right"
><s font="70" size="6" color="0" face="96">NH</s></t></n><n
 id="10666"
 p="442.69 170.89"
 Z="1247"
 AS="N"
 AtomID="238"
/><n
 id="10667"
 p="394.48 122.29"
 Z="1249"
 AS="N"
 AtomID="239"
/><n
 id="10668"
 p="385.12 127.69"
 Z="1251"
 Geometry="Tetrahedral"
 AS="S"
 BondOrdering="10712 10714 10715 0"
 AtomID="240"
/><n
 id="10669"
 p="394.48 111.49"
 Z="1253"
 Element="8"
 NumHydrogens="0"
 NeedsClean="yes"
 AS="N"
 AtomID="241"
><t
 p="392.15 113.68"
 BoundingBox="392.44 109.30 396.54 113.75"
 LabelJustification="Left"
><s font="70" size="6" color="0" face="96">O</s></t></n><n
 id="10670"
 p="375.77 122.29"
 Z="1255"
 NodeType="Fragment"
 NeedsClean="yes"
 AS="N"
 AtomID="242"
><fragment
 id="10983"
><n
 id="10957"
 p="375.77 122.29"
 Z="428"
 Element="7"
 NumHydrogens="1"
 NeedsClean="yes"
><t
 p="377.94 124.44"
 BoundingBox="369.75 120.14 377.44 124.44"
 LabelJustification="Right"
 Justification="Right"
 LabelAlignment="Right"
><s font="70" size="6" color="0" face="96">NH</s></t></n><n
 id="10958"
 p="385.08 106.17"
 Z="429"
 Element="8"
 NumHydrogens="0"
 NeedsClean="yes"
><t
 p="382.75 108.36"
 BoundingBox="383.04 103.98 387.14 108.43"
 LabelJustification="Left"
><s font="70" size="6" color="0" face="96">O</s></t></n><n
 id="10959"
 p="375.77 111.54"
 Z="430"
/><n
 id="10960"
 p="366.46 106.17"
 Z="431"
/><n
 id="10961"
 p="385.08 127.67"
 Z="432"
 NodeType="ExternalConnectionPoint"
/><b
 id="10962"
 Z="433"
 B="10959"
 E="10960"
/><b
 id="10963"
 Z="434"
 B="10958"
 E="10959"
 Order="2"
/><b
 id="10964"
 Z="435"
 B="10957"
 E="10959"
/><b
 id="10965"
 Z="436"
 B="10961"
 E="10957"
/></fragment><t
 p="377.94 124.44"
 BoundingBox="362.26 120.14 377.44 124.51"
 LabelJustification="Right"
 Justification="Right"
 LabelAlignment="Right"
><s font="70" size="6" color="0" face="96">NHAc</s></t></n><n
 id="10681"
 p="385.13 138.49"
 Z="1257"
 AS="N"
 AtomID="243"
/><n
 id="10686"
 p="406.62 117.27"
 Z="1259"
 AS="N"
 AtomID="244"
/><n
 id="10687"
 p="403.83 106.09"
 Z="1261"
 AS="N"
 AtomID="245"
/><n
 id="10732"
 p="433.33 176.29"
 Z="1264"
 Element="7"
 NumHydrogens="2"
 Charge="1"
 NeedsClean="yes"
 AS="N"
 AtomID="246"
><t
 p="435.50 178.44"
 BoundingBox="424.81 174.14 435 179.71"
 LabelJustification="Right"
 Justification="Right"
 LabelAlignment="Right"
><s font="70" size="6" color="0" face="96">NH2</s></t></n><n
 id="10734"
 p="452.04 176.29"
 Z="1266"
 Element="7"
 NumHydrogens="2"
 NeedsClean="yes"
 AS="N"
 AtomID="247"
><t
 p="449.87 178.44"
 BoundingBox="450.33 174.14 460.80 179.71"
 LabelJustification="Left"
 LabelAlignment="Left"
><s font="70" size="6" color="0" face="96">NH2</s></t></n><b
 id="10688"
 Z="1199"
 B="10640"
 E="10645"
 Connectivity="Staggered"
 BS="N"
/><b
 id="10689"
 Z="1200"
 B="10644"
 E="10649"
 Connectivity="Staggered"
 BS="N"
/><b
 id="10690"
 Z="1201"
 B="10648"
 E="10629"
 Connectivity="Staggered"
 BS="N"
/><b
 id="10691"
 Z="1208"
 B="10640"
 E="10642"
 Order="2"
 BS="N"
/><b
 id="10692"
 Z="1209"
 B="10639"
 E="10641"
 BS="N"
/><b
 id="10693"
 Z="1210"
 B="10639"
 E="10640"
 BS="N"
/><b
 id="10694"
 Z="1211"
 B="10638"
 E="10639"
 Display="WedgeEnd"
 BS="N"
/><b
 id="10695"
 Z="1216"
 B="10643"
 E="10644"
 BS="N"
/><b
 id="10696"
 Z="1217"
 B="10643"
 E="10645"
 BS="N"
/><b
 id="10697"
 Z="1218"
 B="10644"
 E="10646"
 Order="2"
 BS="N"
/><b
 id="10698"
 Z="1223"
 B="10652"
 E="10651"
 BS="N"
/><b
 id="10699"
 Z="1224"
 B="10653"
 E="10652"
 BS="N"
/><b
 id="10700"
 Z="1225"
 B="10648"
 E="10650"
 Order="2"
 BS="N"
/><b
 id="10701"
 Z="1226"
 B="10647"
 E="10649"
 BS="N"
/><b
 id="10702"
 Z="1227"
 B="10647"
 E="10648"
 BS="N"
/><b
 id="10703"
 Z="1228"
 B="10653"
 E="10647"
 Display="WedgeEnd"
 BS="N"
/><b
 id="10704"
 Z="1234"
 B="10651"
 E="10654"
 BS="N"
/><b
 id="10705"
 Z="1236"
 B="10654"
 E="10655"
 BS="N"
/><b
 id="10706"
 Z="1240"
 B="10643"
 E="10662"
 Display="WedgedHashBegin"
 BS="N"
/><b
 id="10707"
 Z="1242"
 B="10662"
 E="10663"
 BS="N"
/><b
 id="10708"
 Z="1244"
 B="10663"
 E="10664"
 BS="N"
/><b
 id="10709"
 Z="1246"
 B="10664"
 E="10665"
 BS="N"
/><b
 id="10710"
 Z="1248"
 B="10665"
 E="10666"
 BS="N"
/><b
 id="10711"
 Z="1250"
 B="10641"
 E="10667"
 BS="N"
/><b
 id="10712"
 Z="1252"
 B="10667"
 E="10668"
 BS="N"
/><b
 id="10713"
 Z="1254"
 B="10667"
 E="10669"
 Order="2"
 BS="N"
/><b
 id="10714"
 Z="1256"
 B="10668"
 E="10670"
 BS="N"
/><b
 id="10715"
 Z="1258"
 B="10668"
 E="10681"
 Display="WedgedHashBegin"
 BS="N"
/><b
 id="10720"
 Z="1260"
 B="10641"
 E="10686"
 BS="N"
/><b
 id="10721"
 Z="1262"
 B="10638"
 E="10687"
 BS="N"
/><b
 id="10722"
 Z="1263"
 B="10687"
 E="10686"
 BS="N"
/><b
 id="10733"
 Z="1265"
 B="10666"
 E="10732"
 Order="2"
 BS="N"
/><b
 id="10735"
 Z="1267"
 B="10666"
 E="10734"
 BS="N"
/><graphic
 id="10833"
 BoundingBox="433.32 170.27 430.62 170.27"
 Z="1321"
 GraphicType="Symbol"
 SymbolType="Plus"
><represent attribute="Charge" object="10732"/></graphic></fragment></group></group><fragment
 id="9427"
 BoundingBox="67.08 354.31 89.46 378.03"
 Z="772"
><n
 id="9428"
 p="79.96 367.30"
 Z="773"
 AS="N"
 AtomID="36"
/><n
 id="9430"
 p="79.96 356.50"
 Z="775"
 Element="8"
 NumHydrogens="0"
 NeedsClean="yes"
 AS="N"
 AtomID="37"
><t
 p="77.63 358.69"
 BoundingBox="77.92 354.31 82.02 358.76"
 LabelJustification="Left"
><s font="70" size="6" color="0" face="96">O</s></t></n><n
 id="9432"
 p="89.31 372.70"
 Z="777"
 AS="N"
 AtomID="38"
/><n
 id="9426"
 p="70.60 372.70"
 Z="779"
 NodeType="ExternalConnectionPoint"
 ExternalConnectionType="Wavy"
 ExternalConnectionNum="1"
 AS="N"
 AtomID="35"
/><b
 id="9429"
 Z="774"
 B="9426"
 E="9428"
 BS="N"
/><b
 id="9431"
 Z="776"
 B="9428"
 E="9430"
 Order="2"
 BS="N"
/><b
 id="9433"
 Z="778"
 B="9428"
 E="9432"
 BS="N"
/></fragment><fragment
 id="9445"
 BoundingBox="119.87 413.56 151.61 445.01"
 Z="781"
><n
 id="9446"
 p="132.75 426.55"
 Z="782"
 AS="N"
 AtomID="39"
/><n
 id="9447"
 p="132.75 415.75"
 Z="784"
 Element="8"
 NumHydrogens="0"
 NeedsClean="yes"
 AS="N"
 AtomID="40"
><t
 p="130.42 417.94"
 BoundingBox="130.71 413.56 134.81 418.01"
 LabelJustification="Left"
><s font="70" size="6" color="0" face="96">O</s></t></n><n
 id="9448"
 p="142.10 431.95"
 Z="786"
 Geometry="Tetrahedral"
 AS="S"
 BondOrdering="9462 9465 9467 0"
 AtomID="41"
/><n
 id="9459"
 p="123.39 431.95"
 Z="788"
 NodeType="ExternalConnectionPoint"
 ExternalConnectionType="Wavy"
 ExternalConnectionNum="1"
 AS="N"
 AtomID="42"
/><n
 id="9464"
 p="142.10 442.75"
 Z="790"
 Element="8"
 NumHydrogens="1"
 NeedsClean="yes"
 AS="N"
 AtomID="43"
><t
 p="139.77 444.94"
 BoundingBox="140.06 440.56 148.28 445.01"
 LabelJustification="Left"
 LabelAlignment="Left"
><s font="70" size="6" color="0" face="96">OH</s></t></n><n
 id="9466"
 p="151.46 426.55"
 Z="792"
 AS="N"
 AtomID="44"
/><b
 id="9460"
 Z="783"
 B="9459"
 E="9446"
 BS="N"
/><b
 id="9461"
 Z="785"
 B="9446"
 E="9447"
 Order="2"
 BS="N"
/><b
 id="9462"
 Z="787"
 B="9446"
 E="9448"
 BS="N"
/><b
 id="9465"
 Z="791"
 B="9448"
 E="9464"
 Display="WedgedHashBegin"
 BS="N"
/><b
 id="9467"
 Z="793"
 B="9448"
 E="9466"
 BS="N"
/></fragment><fragment
 id="9489"
 BoundingBox="103.67 354.31 135.41 378.03"
 Z="794"
><n
 id="9490"
 p="116.55 367.30"
 Z="795"
 AS="N"
 AtomID="45"
/><n
 id="9491"
 p="116.55 356.50"
 Z="797"
 Element="8"
 NumHydrogens="0"
 NeedsClean="yes"
 AS="N"
 AtomID="46"
><t
 p="114.22 358.69"
 BoundingBox="114.51 354.31 118.61 358.76"
 LabelJustification="Left"
><s font="70" size="6" color="0" face="96">O</s></t></n><n
 id="9492"
 p="125.91 372.70"
 Z="799"
 AS="N"
 AtomID="47"
/><n
 id="9503"
 p="107.20 372.70"
 Z="801"
 NodeType="ExternalConnectionPoint"
 ExternalConnectionType="Wavy"
 ExternalConnectionNum="1"
 AS="N"
 AtomID="48"
/><n
 id="9541"
 p="135.26 367.30"
 Z="814"
 AS="N"
 AtomID="49"
/><b
 id="9504"
 Z="796"
 B="9503"
 E="9490"
 BS="N"
/><b
 id="9505"
 Z="798"
 B="9490"
 E="9491"
 Order="2"
 BS="N"
/><b
 id="9506"
 Z="800"
 B="9490"
 E="9492"
 BS="N"
/><b
 id="9542"
 Z="815"
 B="9492"
 E="9541"
 BS="N"
/></fragment><fragment
 id="9519"
 BoundingBox="67.08 413.97 108.16 437.69"
 Z="803"
><n
 id="9520"
 p="79.96 426.96"
 Z="804"
 AS="N"
 AtomID="50"
/><n
 id="9521"
 p="79.96 416.16"
 Z="806"
 Element="8"
 NumHydrogens="0"
 NeedsClean="yes"
 AS="N"
 AtomID="51"
><t
 p="77.63 418.35"
 BoundingBox="77.92 413.97 82.02 418.42"
 LabelJustification="Left"
><s font="70" size="6" color="0" face="96">O</s></t></n><n
 id="9522"
 p="89.31 432.36"
 Z="808"
 AS="N"
 AtomID="52"
/><n
 id="9523"
 p="70.60 432.36"
 Z="810"
 NodeType="ExternalConnectionPoint"
 ExternalConnectionType="Wavy"
 ExternalConnectionNum="1"
 AS="N"
 AtomID="53"
/><n
 id="9525"
 p="98.66 426.96"
 Z="812"
 AS="N"
 AtomID="54"
/><n
 id="9555"
 p="108.01 432.36"
 Z="816"
 AS="N"
 AtomID="55"
/><b
 id="9526"
 Z="805"
 B="9523"
 E="9520"
 BS="N"
/><b
 id="9527"
 Z="807"
 B="9520"
 E="9521"
 Order="2"
 BS="N"
/><b
 id="9528"
 Z="809"
 B="9520"
 E="9522"
 BS="N"
/><b
 id="9530"
 Z="813"
 B="9522"
 E="9525"
 Order="2"
 BS="E"
 BondCircularOrdering="9528 0 9556 0"
/><b
 id="9556"
 Z="817"
 B="9525"
 E="9555"
 BS="N"
/></fragment><fragment
 id="9712"
 BoundingBox="206.27 413.67 247.35 437.39"
 Z="820"
><n
 id="9713"
 p="219.15 426.66"
 Z="821"
 AS="N"
 AtomID="56"
/><n
 id="9714"
 p="219.15 415.86"
 Z="823"
 Element="8"
 NumHydrogens="0"
 NeedsClean="yes"
 AS="N"
 AtomID="57"
><t
 p="216.82 418.05"
 BoundingBox="217.11 413.67 221.21 418.12"
 LabelJustification="Left"
><s font="70" size="6" color="0" face="96">O</s></t></n><n
 id="9715"
 p="228.50 432.06"
 Z="825"
 AS="N"
 AtomID="58"
/><n
 id="9716"
 p="209.80 432.06"
 Z="827"
 NodeType="ExternalConnectionPoint"
 ExternalConnectionType="Wavy"
 ExternalConnectionNum="1"
 AS="N"
 AtomID="59"
/><n
 id="9717"
 p="237.85 426.66"
 Z="829"
 Geometry="Tetrahedral"
 AS="R"
 BondOrdering="9723 9724 9725 0"
 AtomID="60"
/><n
 id="9718"
 p="247.20 432.06"
 Z="831"
 AS="N"
 AtomID="61"
/><n
 id="9719"
 p="237.85 415.86"
 Z="833"
 Element="8"
 NumHydrogens="1"
 NeedsClean="yes"
 AS="N"
 AtomID="62"
><t
 p="235.52 418.05"
 BoundingBox="235.81 413.67 244.03 418.12"
 LabelJustification="Left"
 LabelAlignment="Left"
><s font="70" size="6" color="0" face="96">OH</s></t></n><b
 id="9720"
 Z="822"
 B="9716"
 E="9713"
 BS="N"
/><b
 id="9721"
 Z="824"
 B="9713"
 E="9714"
 Order="2"
 BS="N"
/><b
 id="9722"
 Z="826"
 B="9713"
 E="9715"
 BS="N"
/><b
 id="9723"
 Z="830"
 B="9715"
 E="9717"
 BS="N"
/><b
 id="9724"
 Z="832"
 B="9717"
 E="9718"
 BS="N"
/><b
 id="9725"
 Z="834"
 B="9717"
 E="9719"
 Display="WedgedHashBegin"
 BS="N"
/></fragment><fragment
 id="10319"
 BoundingBox="259.36 413.86 305.50 437.58"
 Z="1051"
><n
 id="10320"
 p="272.24 426.85"
 Z="1052"
 AS="N"
 AtomID="165"
/><n
 id="10321"
 p="272.24 416.05"
 Z="1054"
 Element="8"
 NumHydrogens="0"
 NeedsClean="yes"
 AS="N"
 AtomID="166"
><t
 p="269.91 418.24"
 BoundingBox="270.20 413.86 274.30 418.31"
 LabelJustification="Left"
><s font="70" size="6" color="0" face="96">O</s></t></n><n
 id="10322"
 p="281.60 432.25"
 Z="1056"
 AS="N"
 AtomID="167"
/><n
 id="10323"
 p="262.89 432.25"
 Z="1058"
 NodeType="ExternalConnectionPoint"
 ExternalConnectionType="Wavy"
 ExternalConnectionNum="1"
 AS="N"
 AtomID="168"
/><n
 id="10324"
 p="290.95 426.85"
 Z="1060"
 AS="N"
 AtomID="169"
/><n
 id="10351"
 p="300.30 432.25"
 Z="1062"
 Element="8"
 NumHydrogens="0"
 Charge="-1"
 NeedsClean="yes"
 AS="N"
 AtomID="170"
><t
 p="297.97 434.44"
 BoundingBox="298.26 430.06 302.36 434.51"
 LabelJustification="Left"
 LabelAlignment="Left"
><s font="70" size="6" color="0" face="96">O</s></t></n><n
 id="10353"
 p="290.95 416.05"
 Z="1064"
 Element="8"
 NumHydrogens="0"
 NeedsClean="yes"
 AS="N"
 AtomID="171"
><t
 p="288.62 418.24"
 BoundingBox="288.91 413.86 293.01 418.31"
 LabelJustification="Left"
><s font="70" size="6" color="0" face="96">O</s></t></n><b
 id="10326"
 Z="1053"
 B="10323"
 E="10320"
 BS="N"
/><b
 id="10327"
 Z="1055"
 B="10320"
 E="10321"
 Order="2"
 BS="N"
/><b
 id="10328"
 Z="1057"
 B="10320"
 E="10322"
 BS="N"
/><b
 id="10329"
 Z="1061"
 B="10322"
 E="10324"
 BS="N"
/><b
 id="10352"
 Z="1063"
 B="10324"
 E="10351"
 BS="N"
/><b
 id="10354"
 Z="1065"
 B="10324"
 E="10353"
 Order="2"
 BS="N"
/><graphic
 id="10837"
 BoundingBox="304.50 428.05 301.80 428.05"
 Z="1325"
 GraphicType="Symbol"
 SymbolType="Minus"
><represent attribute="Charge" object="10351"/></graphic></fragment><fragment
 id="10420"
 BoundingBox="192.62 354.31 224.35 378.03"
 Z="1070"
><n
 id="10421"
 p="205.50 367.30"
 Z="1071"
 AS="N"
 AtomID="172"
/><n
 id="10422"
 p="205.50 356.50"
 Z="1073"
 Element="8"
 NumHydrogens="0"
 NeedsClean="yes"
 AS="N"
 AtomID="173"
><t
 p="203.17 358.69"
 BoundingBox="203.46 354.31 207.56 358.76"
 LabelJustification="Left"
><s font="70" size="6" color="0" face="96">O</s></t></n><n
 id="10423"
 p="214.85 372.70"
 Z="1075"
 AS="N"
 AtomID="174"
/><n
 id="10424"
 p="196.15 372.70"
 Z="1077"
 NodeType="ExternalConnectionPoint"
 ExternalConnectionType="Wavy"
 ExternalConnectionNum="1"
 AS="N"
 AtomID="175"
/><n
 id="10425"
 p="224.20 367.30"
 Z="1079"
 AS="N"
 AtomID="176"
/><b
 id="10427"
 Z="1072"
 B="10424"
 E="10421"
 BS="N"
/><b
 id="10428"
 Z="1074"
 B="10421"
 E="10422"
 Order="2"
 BS="N"
/><b
 id="10429"
 Z="1076"
 B="10421"
 E="10423"
 BS="N"
/><b
 id="10430"
 Z="1080"
 B="10423"
 E="10425"
 BS="N"
/></fragment><fragment
 id="10435"
 BoundingBox="238.82 354.31 270.55 378.03"
 Z="1083"
><n
 id="10436"
 p="251.70 367.30"
 Z="1084"
 AS="N"
 AtomID="177"
/><n
 id="10437"
 p="251.70 356.50"
 Z="1086"
 Element="8"
 NumHydrogens="0"
 NeedsClean="yes"
 AS="N"
 AtomID="178"
><t
 p="249.37 358.69"
 BoundingBox="249.66 354.31 253.76 358.76"
 LabelJustification="Left"
><s font="70" size="6" color="0" face="96">O</s></t></n><n
 id="10438"
 p="261.05 372.70"
 Z="1088"
 AS="N"
 AtomID="179"
/><n
 id="10439"
 p="242.34 372.70"
 Z="1090"
 NodeType="ExternalConnectionPoint"
 ExternalConnectionType="Wavy"
 ExternalConnectionNum="1"
 AS="N"
 AtomID="180"
/><n
 id="10440"
 p="270.40 367.30"
 Z="1092"
 AS="N"
 AtomID="181"
/><b
 id="10442"
 Z="1085"
 B="10439"
 E="10436"
 BS="N"
/><b
 id="10443"
 Z="1087"
 B="10436"
 E="10437"
 Order="2"
 BS="N"
/><b
 id="10444"
 Z="1089"
 B="10436"
 E="10438"
 BS="N"
/><b
 id="10445"
 Z="1093"
 B="10438"
 E="10440"
 BS="N"
/></fragment><fragment
 id="10453"
 BoundingBox="146.42 354.31 178.15 378.03"
 Z="1096"
><n
 id="10454"
 p="159.30 367.30"
 Z="1097"
 AS="N"
 AtomID="182"
/><n
 id="10455"
 p="159.30 356.50"
 Z="1099"
 Element="8"
 NumHydrogens="0"
 NeedsClean="yes"
 AS="N"
 AtomID="183"
><t
 p="156.97 358.69"
 BoundingBox="157.26 354.31 161.36 358.76"
 LabelJustification="Left"
><s font="70" size="6" color="0" face="96">O</s></t></n><n
 id="10456"
 p="168.65 372.70"
 Z="1101"
 AS="N"
 AtomID="184"
/><n
 id="10457"
 p="149.95 372.70"
 Z="1103"
 NodeType="ExternalConnectionPoint"
 ExternalConnectionType="Wavy"
 ExternalConnectionNum="1"
 AS="N"
 AtomID="185"
/><n
 id="10458"
 p="178 367.30"
 Z="1104"
 AS="N"
 AtomID="186"
/><b
 id="10459"
 Z="1098"
 B="10457"
 E="10454"
 BS="N"
/><b
 id="10460"
 Z="1100"
 B="10454"
 E="10455"
 Order="2"
 BS="N"
/><b
 id="10461"
 Z="1102"
 B="10454"
 E="10456"
 BS="N"
/><b
 id="10462"
 Z="1105"
 B="10456"
 E="10458"
 BS="N"
/></fragment><fragment
 id="10465"
 BoundingBox="282.31 354.31 314.05 378.03"
 Z="1108"
><n
 id="10466"
 p="295.19 367.30"
 Z="1109"
 AS="N"
 AtomID="187"
/><n
 id="10467"
 p="295.19 356.50"
 Z="1111"
 Element="8"
 NumHydrogens="0"
 NeedsClean="yes"
 AS="N"
 AtomID="188"
><t
 p="292.86 358.69"
 BoundingBox="293.15 354.31 297.25 358.76"
 LabelJustification="Left"
><s font="70" size="6" color="0" face="96">O</s></t></n><n
 id="10468"
 p="304.54 372.70"
 Z="1113"
 AS="N"
 AtomID="189"
/><n
 id="10469"
 p="285.84 372.70"
 Z="1115"
 NodeType="ExternalConnectionPoint"
 ExternalConnectionType="Wavy"
 ExternalConnectionNum="1"
 AS="N"
 AtomID="190"
/><n
 id="10470"
 p="313.90 367.30"
 Z="1117"
 AS="N"
 AtomID="191"
/><b
 id="10471"
 Z="1110"
 B="10469"
 E="10466"
 BS="N"
/><b
 id="10472"
 Z="1112"
 B="10466"
 E="10467"
 Order="2"
 BS="N"
/><b
 id="10473"
 Z="1114"
 B="10466"
 E="10468"
 BS="N"
/><b
 id="10474"
 Z="1118"
 B="10468"
 E="10470"
 BS="N"
/></fragment><fragment
 id="10500"
 BoundingBox="322.06 413.86 368.20 437.58"
 Z="1121"
><n
 id="10501"
 p="334.94 426.85"
 Z="1122"
 AS="N"
 AtomID="192"
/><n
 id="10502"
 p="334.94 416.05"
 Z="1124"
 Element="8"
 NumHydrogens="0"
 NeedsClean="yes"
 AS="N"
 AtomID="193"
><t
 p="332.61 418.24"
 BoundingBox="332.90 413.86 337 418.31"
 LabelJustification="Left"
><s font="70" size="6" color="0" face="96">O</s></t></n><n
 id="10503"
 p="344.29 432.25"
 Z="1126"
 AS="N"
 AtomID="194"
/><n
 id="10504"
 p="325.59 432.25"
 Z="1128"
 NodeType="ExternalConnectionPoint"
 ExternalConnectionType="Wavy"
 ExternalConnectionNum="1"
 AS="N"
 AtomID="195"
/><n
 id="10505"
 p="353.64 426.85"
 Z="1130"
 AS="N"
 AtomID="196"
/><n
 id="10506"
 p="363 432.25"
 Z="1132"
 Element="8"
 NumHydrogens="0"
 Charge="-1"
 NeedsClean="yes"
 AS="N"
 AtomID="197"
><t
 p="360.67 434.44"
 BoundingBox="360.96 430.06 365.06 434.51"
 LabelJustification="Left"
 LabelAlignment="Left"
><s font="70" size="6" color="0" face="96">O</s></t></n><n
 id="10507"
 p="353.64 416.05"
 Z="1134"
 Element="8"
 NumHydrogens="0"
 NeedsClean="yes"
 AS="N"
 AtomID="198"
><t
 p="351.31 418.24"
 BoundingBox="351.60 413.86 355.70 418.31"
 LabelJustification="Left"
><s font="70" size="6" color="0" face="96">O</s></t></n><b
 id="10508"
 Z="1123"
 B="10504"
 E="10501"
 BS="N"
/><b
 id="10509"
 Z="1125"
 B="10501"
 E="10502"
 Order="2"
 BS="N"
/><b
 id="10510"
 Z="1127"
 B="10501"
 E="10503"
 BS="N"
/><b
 id="10511"
 Z="1131"
 B="10503"
 E="10505"
 BS="N"
/><b
 id="10512"
 Z="1133"
 B="10505"
 E="10506"
 BS="N"
/><b
 id="10513"
 Z="1135"
 B="10505"
 E="10507"
 Order="2"
 BS="N"
/><graphic
 id="10838"
 BoundingBox="367.20 428.05 364.50 428.05"
 Z="1326"
 GraphicType="Symbol"
 SymbolType="Minus"
><represent attribute="Charge" object="10506"/></graphic></fragment><fragment
 id="10517"
 BoundingBox="387.76 407.90 462.46 445.07"
 Z="1138"
><n
 id="10518"
 p="400.64 426.85"
 Z="1139"
 AS="N"
 AtomID="199"
/><n
 id="10519"
 p="400.64 416.05"
 Z="1141"
 Element="8"
 NumHydrogens="0"
 NeedsClean="yes"
 AS="N"
 AtomID="200"
><t
 p="398.31 418.24"
 BoundingBox="398.60 413.86 402.70 418.31"
 LabelJustification="Left"
><s font="70" size="6" color="0" face="96">O</s></t></n><n
 id="10520"
 p="409.99 432.25"
 Z="1143"
 AS="N"
 AtomID="201"
/><n
 id="10521"
 p="391.28 432.25"
 Z="1145"
 NodeType="ExternalConnectionPoint"
 ExternalConnectionType="Wavy"
 ExternalConnectionNum="1"
 AS="N"
 AtomID="202"
/><n
 id="10522"
 p="419.34 426.85"
 Z="1147"
 AS="N"
 AtomID="203"
/><n
 id="10523"
 p="428.69 432.25"
 Z="1149"
 Geometry="Tetrahedral"
 AS="S"
 BondOrdering="10529 10539 10546 0"
 AtomID="204"
/><n
 id="10538"
 p="438.04 426.85"
 Z="1153"
 Geometry="Tetrahedral"
 AS="S"
 BondOrdering="10539 10549 10565 10559"
 AtomID="205"
/><n
 id="10540"
 p="430.93 442.81"
 Z="1155"
 Element="16"
 NumHydrogens="0"
 NeedsClean="yes"
 AS="N"
 AtomID="206"
><t
 p="428.93 444.99"
 BoundingBox="429.20 440.63 432.62 445.07"
 LabelJustification="Left"
><s font="70" size="6" color="0" face="96">S</s></t></n><n
 id="10542"
 p="441.68 443.94"
 Z="1156"
 AS="N"
 AtomID="207"
/><n
 id="10544"
 p="446.07 434.08"
 Z="1157"
 Geometry="Tetrahedral"
 AS="R"
 BondOrdering="10549 10548 10563 10556"
 AtomID="208"
/><n
 id="10550"
 p="455.42 428.68"
 Z="1162"
 Element="7"
 NumHydrogens="1"
 NeedsClean="yes"
 AS="N"
 AtomID="209"
><t
 p="453.25 430.83"
 BoundingBox="453.71 426.53 461.44 430.83"
 LabelJustification="Left"
 LabelAlignment="Left"
><s font="70" size="6" color="0" face="96">NH</s></t></n><n
 id="10552"
 p="453.18 418.11"
 Z="1163"
 AS="N"
 AtomID="210"
/><n
 id="10554"
 p="442.44 416.98"
 Z="1164"
 Element="7"
 NumHydrogens="1"
 NeedsClean="yes"
 AS="N"
 AtomID="211"
><t
 p="444.61 419.13"
 BoundingBox="436.42 414.83 444.11 419.13"
 LabelJustification="Right"
 Justification="Right"
 LabelAlignment="Right"
><s font="70" size="6" color="0" face="96">NH</s></t></n><n
 id="10560"
 p="460.40 410.09"
 Z="1169"
 Element="8"
 NumHydrogens="0"
 NeedsClean="yes"
 AS="N"
 AtomID="212"
><t
 p="458.07 412.28"
 BoundingBox="458.36 407.90 462.46 412.35"
 LabelJustification="Left"
><s font="70" size="6" color="0" face="96">O</s></t></n><n
 id="10562"
 p="454.09 441.30"
 Z="1171"
 Element="1"
 NumHydrogens="0"
 NeedsClean="yes"
 AS="N"
 AtomID="213"
><t
 p="451.92 443.45"
 BoundingBox="452.40 439.15 455.77 443.45"
 LabelJustification="Left"
><s font="70" size="6" color="0" face="96">H</s></t></n><n
 id="10564"
 p="430.02 419.62"
 Z="1173"
 Element="1"
 NumHydrogens="0"
 NeedsClean="yes"
 AS="N"
 AtomID="214"
><t
 p="427.85 421.77"
 BoundingBox="428.33 417.47 431.70 421.77"
 LabelJustification="Left"
><s font="70" size="6" color="0" face="96">H</s></t></n><b
 id="10525"
 Z="1140"
 B="10521"
 E="10518"
 BS="N"
/><b
 id="10526"
 Z="1142"
 B="10518"
 E="10519"
 Order="2"
 BS="N"
/><b
 id="10527"
 Z="1144"
 B="10518"
 E="10520"
 BS="N"
/><b
 id="10528"
 Z="1148"
 B="10520"
 E="10522"
 BS="N"
/><b
 id="10529"
 Z="1150"
 B="10522"
 E="10523"
 Display="WedgeEnd"
 BS="N"
/><b
 id="10539"
 Z="1154"
 B="10523"
 E="10538"
 BS="N"
/><b
 id="10546"
 Z="1158"
 B="10523"
 E="10540"
 BS="N"
/><b
 id="10547"
 Z="1159"
 B="10540"
 E="10542"
 BS="N"
/><b
 id="10548"
 Z="1160"
 B="10542"
 E="10544"
 BS="N"
/><b
 id="10549"
 Z="1161"
 B="10544"
 E="10538"
 BS="N"
/><b
 id="10556"
 Z="1165"
 B="10544"
 E="10550"
 BS="N"
/><b
 id="10557"
 Z="1166"
 B="10550"
 E="10552"
 BS="N"
/><b
 id="10558"
 Z="1167"
 B="10552"
 E="10554"
 BS="N"
/><b
 id="10559"
 Z="1168"
 B="10554"
 E="10538"
 BS="N"
/><b
 id="10561"
 Z="1170"
 B="10552"
 E="10560"
 Order="2"
 BS="N"
/><b
 id="10563"
 Z="1172"
 B="10544"
 E="10562"
 Display="WedgedHashBegin"
 BS="N"
/><b
 id="10565"
 Z="1174"
 B="10538"
 E="10564"
 Display="WedgedHashBegin"
 BS="N"
/></fragment><fragment
 id="10736"
 BoundingBox="323.71 354.31 355.44 378.03"
 Z="1268"
><n
 id="10737"
 p="336.59 367.30"
 Z="1269"
 AS="N"
 AtomID="248"
/><n
 id="10738"
 p="336.59 356.50"
 Z="1271"
 Element="8"
 NumHydrogens="0"
 NeedsClean="yes"
 AS="N"
 AtomID="249"
><t
 p="334.26 358.69"
 BoundingBox="334.55 354.31 338.65 358.76"
 LabelJustification="Left"
><s font="70" size="6" color="0" face="96">O</s></t></n><n
 id="10739"
 p="345.94 372.70"
 Z="1273"
 AS="N"
 AtomID="250"
/><n
 id="10740"
 p="327.24 372.70"
 Z="1275"
 NodeType="ExternalConnectionPoint"
 ExternalConnectionType="Wavy"
 ExternalConnectionNum="1"
 AS="N"
 AtomID="251"
/><n
 id="10741"
 p="355.29 367.30"
 Z="1277"
 AS="N"
 AtomID="252"
/><b
 id="10742"
 Z="1270"
 B="10740"
 E="10737"
 BS="N"
/><b
 id="10743"
 Z="1272"
 B="10737"
 E="10738"
 Order="2"
 BS="N"
/><b
 id="10744"
 Z="1274"
 B="10737"
 E="10739"
 BS="N"
/><b
 id="10745"
 Z="1278"
 B="10739"
 E="10741"
 BS="N"
/></fragment><fragment
 id="10749"
 BoundingBox="366.46 354.31 398.19 378.03"
 Z="1281"
><n
 id="10750"
 p="379.34 367.30"
 Z="1282"
 AS="N"
 AtomID="253"
/><n
 id="10751"
 p="379.34 356.50"
 Z="1284"
 Element="8"
 NumHydrogens="0"
 NeedsClean="yes"
 AS="N"
 AtomID="254"
><t
 p="377.01 358.69"
 BoundingBox="377.30 354.31 381.40 358.76"
 LabelJustification="Left"
><s font="70" size="6" color="0" face="96">O</s></t></n><n
 id="10752"
 p="388.69 372.70"
 Z="1286"
 AS="N"
 AtomID="255"
/><n
 id="10753"
 p="369.99 372.70"
 Z="1288"
 NodeType="ExternalConnectionPoint"
 ExternalConnectionType="Wavy"
 ExternalConnectionNum="1"
 AS="N"
 AtomID="256"
/><n
 id="10754"
 p="398.04 367.30"
 Z="1290"
 AS="N"
 AtomID="257"
/><b
 id="10755"
 Z="1283"
 B="10753"
 E="10750"
 BS="N"
/><b
 id="10756"
 Z="1285"
 B="10750"
 E="10751"
 Order="2"
 BS="N"
/><b
 id="10757"
 Z="1287"
 B="10750"
 E="10752"
 BS="N"
/><b
 id="10758"
 Z="1291"
 B="10752"
 E="10754"
 BS="N"
/></fragment><fragment
 id="10762"
 BoundingBox="408.30 354.31 440.04 378.03"
 Z="1294"
><n
 id="10763"
 p="421.18 367.30"
 Z="1295"
 AS="N"
 AtomID="258"
/><n
 id="10764"
 p="421.18 356.50"
 Z="1297"
 Element="8"
 NumHydrogens="0"
 NeedsClean="yes"
 AS="N"
 AtomID="259"
><t
 p="418.85 358.69"
 BoundingBox="419.14 354.31 423.24 358.76"
 LabelJustification="Left"
><s font="70" size="6" color="0" face="96">O</s></t></n><n
 id="10765"
 p="430.54 372.70"
 Z="1299"
 AS="N"
 AtomID="260"
/><n
 id="10766"
 p="411.83 372.70"
 Z="1301"
 NodeType="ExternalConnectionPoint"
 ExternalConnectionType="Wavy"
 ExternalConnectionNum="1"
 AS="N"
 AtomID="261"
/><n
 id="10767"
 p="439.89 367.30"
 Z="1303"
 AS="N"
 AtomID="262"
/><b
 id="10768"
 Z="1296"
 B="10766"
 E="10763"
 BS="N"
/><b
 id="10769"
 Z="1298"
 B="10763"
 E="10764"
 Order="2"
 BS="N"
/><b
 id="10770"
 Z="1300"
 B="10763"
 E="10765"
 BS="N"
/><b
 id="10771"
 Z="1304"
 B="10765"
 E="10767"
 BS="N"
/></fragment><fragment
 id="10812"
 BoundingBox="163.51 413.56 195.25 445.01"
 Z="1307"
><n
 id="10813"
 p="176.39 426.55"
 Z="1308"
 AS="N"
 AtomID="263"
/><n
 id="10814"
 p="176.39 415.75"
 Z="1310"
 Element="8"
 NumHydrogens="0"
 NeedsClean="yes"
 AS="N"
 AtomID="264"
><t
 p="174.06 417.94"
 BoundingBox="174.35 413.56 178.45 418.01"
 LabelJustification="Left"
><s font="70" size="6" color="0" face="96">O</s></t></n><n
 id="10815"
 p="185.75 431.95"
 Z="1312"
 Geometry="Tetrahedral"
 AS="R"
 BondOrdering="10821 10822 0 10823"
 AtomID="265"
/><n
 id="10816"
 p="167.04 431.95"
 Z="1314"
 NodeType="ExternalConnectionPoint"
 ExternalConnectionType="Wavy"
 ExternalConnectionNum="1"
 AS="N"
 AtomID="266"
/><n
 id="10817"
 p="185.75 442.75"
 Z="1316"
 Element="8"
 NumHydrogens="1"
 NeedsClean="yes"
 AS="N"
 AtomID="267"
><t
 p="183.42 444.94"
 BoundingBox="183.71 440.56 191.93 445.01"
 LabelJustification="Left"
 LabelAlignment="Left"
><s font="70" size="6" color="0" face="96">OH</s></t></n><n
 id="10818"
 p="195.10 426.55"
 Z="1318"
 AS="N"
 AtomID="268"
/><b
 id="10819"
 Z="1309"
 B="10816"
 E="10813"
 BS="N"
/><b
 id="10820"
 Z="1311"
 B="10813"
 E="10814"
 Order="2"
 BS="N"
/><b
 id="10821"
 Z="1313"
 B="10813"
 E="10815"
 BS="N"
/><b
 id="10822"
 Z="1317"
 B="10815"
 E="10817"
 Display="WedgeBegin"
 BS="N"
/><b
 id="10823"
 Z="1319"
 B="10815"
 E="10818"
 BS="N"
/></fragment><fragment
 id="10967"
 BoundingBox="118.41 160.29 131.52 164.73"
 Z="1328"
><n
 id="10966"
 p="120.42 162.51"
 Z="1327"
 Warning="An atom in this label has an invalid valence."
 NodeType="Unspecified"
 NeedsClean="yes"
 AS="N"
 AtomID="269"
><fragment
 id="10984"
><n
 id="10985"
 p="111.61 165.20"
 NodeType="GenericNickname"
 GenericNickname="A"
/><n
 id="10986"
 p="120.92 159.82"
 NodeType="GenericNickname"
 GenericNickname="M"
/><n
 id="10987"
 p="130.23 165.20"
 NumHydrogens="0"
/><b
 id="10988"
 B="10986"
 E="10987"
/><b
 id="10989"
 B="10985"
 E="10986"
/></fragment><t
 id="9418"
 p="118.42 164.66"
 BoundingBox="118.41 160.29 131.52 164.73"
 Z="769"
 LabelJustification="Left"
 LabelLineHeight="auto"
 LineHeight="auto"
 LabelAlignment="Left"
><s font="70" size="6" color="0" face="96">AMC</s></t></n></fragment><t
 id="9434"
 p="76.20 397.15"
 BoundingBox="76.64 392.86 86.48 397.22"
 Z="780"
 Warning="ChemDraw can&apos;t interpret this label."
 LineHeight="auto"
><s font="70" size="6" color="0" face="96">Kac</s></t><t
 id="9463"
 p="129 456.24"
 BoundingBox="129.44 451.87 146.79 457.50"
 Z="789"
 Warning="ChemDraw can&apos;t interpret this label."
 LineHeight="auto"
><s font="70" size="6" color="0" face="96">K(L-la)</s></t><t
 id="9532"
 p="112.80 397.15"
 BoundingBox="113.24 392.86 125.25 398.34"
 Z="802"
 Warning="ChemDraw can&apos;t interpret this label."
 LineHeight="auto"
><s font="70" size="6" color="0" face="96">Kpro</s></t><t
 id="9534"
 p="79.70 456.24"
 BoundingBox="80.14 451.95 88.78 456.31"
 Z="811"
 Warning="ChemDraw can&apos;t interpret this label."
 LineHeight="auto"
><s font="70" size="6" color="0" face="96">Kcr</s></t><t
 id="9599"
 p="155.54 397.15"
 BoundingBox="155.98 392.86 167.84 397.22"
 Z="818"
 Warning="ChemDraw can&apos;t interpret this label."
 LineHeight="auto"
><s font="70" size="6" color="0" face="96">Kbut</s></t><t
 id="9683"
 p="48.43 358.90"
 BoundingBox="48.90 354.61 57.60 358.90"
 Z="819"
 Warning="ChemDraw can&apos;t interpret this label."
 LineHeight="auto"
><s font="70" size="6" color="0" face="96">R =</s></t><t
 id="9726"
 p="214.69 456.24"
 BoundingBox="215.13 451.87 238.81 457.50"
 Z="828"
 Warning="ChemDraw can&apos;t interpret this label."
 LineHeight="auto"
><s font="70" size="6" color="0" face="96">K(D-bhb)</s></t><t
 id="9981"
 p="285.10 320.88"
 BoundingBox="285.57 316.59 347.32 322.21"
 Z="872"
 Warning="ChemDraw can&apos;t interpret this label."
 LineHeight="auto"
><s font="70" size="6" color="0" face="96">ETDKacyl, DLAT</s><s font="70" size="6" color="0" face="32">256–259</s></t><t
 id="10098"
 p="225 191.51"
 BoundingBox="225.26 187.14 281.32 192.84"
 Z="946"
 Warning="ChemDraw can&apos;t interpret this label."
 LineHeight="auto"
><s font="70" size="6" color="0" face="96">QPKKacyl, p53</s><s font="70" size="6" color="0" face="32">317–320</s></t><t
 id="10236"
 p="133.16 320.65"
 BoundingBox="133.30 316.36 176.87 321.98"
 Z="1018"
 Warning="ChemDraw can&apos;t interpret this label."
 LineHeight="auto"
><s font="70" size="6" color="0" face="96">TARKacyl, H3</s><s font="70" size="6" color="0" face="32">6–9</s></t><t
 id="10345"
 p="274.39 456.24"
 BoundingBox="274.83 451.95 287.67 456.31"
 Z="1059"
 Warning="ChemDraw can&apos;t interpret this label."
 LineHeight="auto"
><s font="70" size="6" color="0" face="96">Ksuc</s></t><t
 id="10432"
 p="201.74 397.15"
 BoundingBox="202.18 392.86 215.37 397.22"
 Z="1078"
 Warning="ChemDraw can&apos;t interpret this label."
 LineHeight="auto"
><s font="70" size="6" color="0" face="96">Khex</s></t><t
 id="10447"
 p="247.94 397.15"
 BoundingBox="248.38 392.86 259.90 397.22"
 Z="1091"
 Warning="ChemDraw can&apos;t interpret this label."
 LineHeight="auto"
><s font="70" size="6" color="0" face="96">Koct</s></t><t
 id="10475"
 p="291.44 397.15"
 BoundingBox="291.88 392.86 305.06 397.22"
 Z="1116"
 Warning="ChemDraw can&apos;t interpret this label."
 LineHeight="auto"
><s font="70" size="6" color="0" face="96">Kdec</s></t><t
 id="10514"
 p="337.09 456.24"
 BoundingBox="337.53 451.95 348.67 457.50"
 Z="1129"
 Warning="ChemDraw can&apos;t interpret this label."
 LineHeight="auto"
><s font="70" size="6" color="0" face="96">Kglu</s></t><t
 id="10531"
 p="402.78 456.24"
 BoundingBox="403.22 451.95 414.57 456.31"
 Z="1146"
 Warning="ChemDraw can&apos;t interpret this label."
 LineHeight="auto"
><s font="70" size="6" color="0" face="96">Kbio</s></t><t
 id="10620"
 p="44.99 191.51"
 BoundingBox="45.43 187.14 90.11 192.84"
 Z="1197"
 Warning="ChemDraw can&apos;t interpret this label."
 LineHeight="auto"
><s font="70" size="6" color="0" face="96">LGKacyl, H4</s><s font="70" size="6" color="0" face="32">10–12</s></t><t
 id="10723"
 p="396.89 191.51"
 BoundingBox="396.88 187.22 446.38 192.84"
 Z="1237"
 Warning="ChemDraw can&apos;t interpret this label."
 LineHeight="auto"
><s font="70" size="6" color="0" face="96">APRKacyl, H3</s><s font="70" size="6" color="0" face="32">15–18</s></t><t
 id="10746"
 p="332.83 397.15"
 BoundingBox="333.27 392.86 344.41 397.22"
 Z="1276"
 Warning="ChemDraw can&apos;t interpret this label."
 LineHeight="auto"
><s font="70" size="6" color="0" face="96">Klau</s></t><t
 id="10759"
 p="375.58 397.15"
 BoundingBox="376.02 392.86 389.66 398.41"
 Z="1289"
 Warning="ChemDraw can&apos;t interpret this label."
 LineHeight="auto"
><s font="70" size="6" color="0" face="96">Kmyr</s></t><t
 id="10772"
 p="417.43 397.15"
 BoundingBox="417.87 392.86 429.02 398.34"
 Z="1302"
 Warning="ChemDraw can&apos;t interpret this label."
 LineHeight="auto"
><s font="70" size="6" color="0" face="96">Kpal</s></t><t
 id="10824"
 p="172.64 456.24"
 BoundingBox="173.08 451.87 191.42 457.50"
 Z="1315"
 Warning="ChemDraw can&apos;t interpret this label."
 LineHeight="auto"
><s font="70" size="6" color="0" face="96">K(D-la)</s></t><graphic
 id="10355"
 BoundingBox="283.76 426.61 283.76 436.52"
 Z="1066"
 GraphicType="Bracket"
 BracketType="Round"
 LipSize="60"
 BracketUsage="MultipleGroup"
><objecttag
 id="1"
 TagType="Unknown"
 Name="bracketusage"
><t
 p="0 0"
 BoundingBox="0.13 -3.23 2.27 0"
 IgnoreWarnings="yes"
 CaptionLineHeight="variable"
><s font="70" size="4.5" color="0" face="96">2</s></t></objecttag><objecttag
 id="2"
 TagType="Unknown"
 Visible="no"
 Name="parameterizedBracketLabel"
><t
 p="287.54 438.14"
 BoundingBox="287.67 434.90 289.81 438.14"
 Visible="no"
 CaptionLineHeight="variable"
><s font="70" size="4.5" color="0" face="96">2</s></t></objecttag></graphic><graphic
 id="10356"
 BoundingBox="279.26 436.52 279.26 426.61"
 Z="1067"
 GraphicType="Bracket"
 BracketType="Round"
 LipSize="60"
/><graphic
 id="10433"
 BoundingBox="217.92 368.50 217.92 376"
 Z="1081"
 GraphicType="Bracket"
 BracketType="Round"
 LipSize="60"
 BracketUsage="MultipleGroup"
><objecttag
 id="1"
 TagType="Unknown"
 Visible="no"
 Name="parameterizedBracketLabel"
><t
 p="221.78 377.61"
 BoundingBox="221.83 374.39 224.06 377.61"
 Visible="no"
 CaptionLineHeight="variable"
><s font="70" size="4.5" color="0" face="96">4</s></t></objecttag><objecttag
 id="2"
 TagType="Unknown"
 Name="bracketusage"
><t
 p="0 0"
 BoundingBox="0.06 -3.22 2.29 0"
 IgnoreWarnings="yes"
 CaptionLineHeight="variable"
><s font="70" size="4.5" color="0" face="96">4</s></t></objecttag></graphic><graphic
 id="10434"
 BoundingBox="211.92 376 211.92 368.50"
 Z="1082"
 GraphicType="Bracket"
 BracketType="Round"
 LipSize="60"
/><graphic
 id="10448"
 BoundingBox="264.11 368.50 264.11 376"
 Z="1094"
 GraphicType="Bracket"
 BracketType="Round"
 LipSize="60"
 BracketUsage="MultipleGroup"
><objecttag
 id="1"
 TagType="Unknown"
 Visible="no"
 Name="parameterizedBracketLabel"
><t
 p="267.86 377.59"
 BoundingBox="268.02 374.36 270.15 377.64"
 Visible="no"
 CaptionLineHeight="variable"
><s font="70" size="4.5" color="0" face="96">6</s></t></objecttag><objecttag
 id="2"
 TagType="Unknown"
 Name="bracketusage"
><t
 p="69.20 0"
 BoundingBox="69.37 -3.23 71.50 0.05"
 IgnoreWarnings="yes"
 CaptionLineHeight="variable"
><s font="70" size="4.5" color="0" face="96">6</s></t></objecttag></graphic><graphic
 id="10449"
 BoundingBox="258.11 376 258.11 368.50"
 Z="1095"
 GraphicType="Bracket"
 BracketType="Round"
 LipSize="60"
/><graphic
 id="10463"
 BoundingBox="171.72 368.50 171.72 376"
 Z="1106"
 GraphicType="Bracket"
 BracketType="Round"
 LipSize="60"
 BracketUsage="MultipleGroup"
><objecttag
 id="1"
 TagType="Unknown"
 Visible="no"
 Name="parameterizedBracketLabel"
><t
 p="175.50 377.62"
 BoundingBox="175.63 374.38 177.77 377.62"
 Visible="no"
 CaptionLineHeight="variable"
><s font="70" size="4.5" color="0" face="96">2</s></t></objecttag><objecttag
 id="2"
 TagType="Unknown"
 Name="bracketusage"
><t
 p="-71.60 0"
 BoundingBox="-71.47 -3.23 -69.33 0"
 IgnoreWarnings="yes"
 CaptionLineHeight="variable"
><s font="70" size="4.5" color="0" face="96">2</s></t></objecttag></graphic><graphic
 id="10464"
 BoundingBox="165.72 376 165.72 368.50"
 Z="1107"
 GraphicType="Bracket"
 BracketType="Round"
 LipSize="60"
/><graphic
 id="10476"
 BoundingBox="307.61 368.50 307.61 376"
 Z="1119"
 GraphicType="Bracket"
 BracketType="Round"
 LipSize="60"
 BracketUsage="MultipleGroup"
><objecttag
 id="1"
 TagType="Unknown"
 Name="bracketusage"
><t
 p="127.20 0"
 BoundingBox="127.38 -3.23 129.50 0.05"
 IgnoreWarnings="yes"
 CaptionLineHeight="variable"
><s font="70" size="4.5" color="0" face="96">8</s></t></objecttag><objecttag
 id="2"
 TagType="Unknown"
 Visible="no"
 Name="parameterizedBracketLabel"
><t
 p="311.34 377.59"
 BoundingBox="311.52 374.36 313.65 377.64"
 Visible="no"
 CaptionLineHeight="variable"
><s font="70" size="4.5" color="0" face="96">8</s></t></objecttag></graphic><graphic
 id="10477"
 BoundingBox="301.61 376 301.61 368.50"
 Z="1120"
 GraphicType="Bracket"
 BracketType="Round"
 LipSize="60"
/><graphic
 id="10515"
 BoundingBox="346.45 426.61 346.45 436.52"
 Z="1136"
 GraphicType="Bracket"
 BracketType="Round"
 LipSize="60"
 BracketUsage="MultipleGroup"
><objecttag
 id="1"
 TagType="Unknown"
 Visible="no"
 Name="parameterizedBracketLabel"
><t
 p="350.18 438.11"
 BoundingBox="350.36 434.87 352.47 438.17"
 Visible="no"
 CaptionLineHeight="variable"
><s font="70" size="4.5" color="0" face="96">3</s></t></objecttag><objecttag
 id="2"
 TagType="Unknown"
 Name="bracketusage"
><t
 p="83.60 0"
 BoundingBox="83.79 -3.23 85.90 0.06"
 IgnoreWarnings="yes"
 CaptionLineHeight="variable"
><s font="70" size="4.5" color="0" face="96">3</s></t></objecttag></graphic><graphic
 id="10516"
 BoundingBox="341.95 436.52 341.95 426.61"
 Z="1137"
 GraphicType="Bracket"
 BracketType="Round"
 LipSize="60"
/><graphic
 id="10532"
 BoundingBox="412.15 426.61 412.15 436.52"
 Z="1151"
 GraphicType="Bracket"
 BracketType="Round"
 LipSize="60"
 BracketUsage="MultipleGroup"
><objecttag
 id="1"
 TagType="Unknown"
 Name="bracketusage"
><t
 p="171.20 0"
 BoundingBox="171.39 -3.23 173.50 0.06"
 IgnoreWarnings="yes"
 CaptionLineHeight="variable"
><s font="70" size="4.5" color="0" face="96">3</s></t></objecttag><objecttag
 id="2"
 TagType="Unknown"
 Visible="no"
 Name="parameterizedBracketLabel"
><t
 p="415.88 438.11"
 BoundingBox="416.06 434.87 418.17 438.17"
 Visible="no"
 CaptionLineHeight="variable"
><s font="70" size="4.5" color="0" face="96">3</s></t></objecttag></graphic><graphic
 id="10533"
 BoundingBox="407.65 436.52 407.65 426.61"
 Z="1152"
 GraphicType="Bracket"
 BracketType="Round"
 LipSize="60"
/><graphic
 id="10747"
 BoundingBox="349.01 368.50 349.01 376"
 Z="1279"
 GraphicType="Bracket"
 BracketType="Round"
 LipSize="60"
 BracketUsage="MultipleGroup"
><objecttag
 id="1"
 TagType="Unknown"
 Visible="no"
 Name="parameterizedBracketLabel"
><t
 p="352.43 377.59"
 BoundingBox="352.92 374.36 357.23 377.64"
 Visible="no"
 CaptionLineHeight="variable"
><s font="70" size="4.5" color="0" face="96">10</s></t></objecttag><objecttag
 id="2"
 TagType="Unknown"
 Name="bracketusage"
><t
 p="182.40 0"
 BoundingBox="182.89 -3.23 187.19 0.05"
 IgnoreWarnings="yes"
 CaptionLineHeight="variable"
><s font="70" size="4.5" color="0" face="96">10</s></t></objecttag></graphic><graphic
 id="10748"
 BoundingBox="343.01 376 343.01 368.50"
 Z="1280"
 GraphicType="Bracket"
 BracketType="Round"
 LipSize="60"
/><graphic
 id="10760"
 BoundingBox="391.76 368.50 391.76 376"
 Z="1292"
 GraphicType="Bracket"
 BracketType="Round"
 LipSize="60"
 BracketUsage="MultipleGroup"
><objecttag
 id="1"
 TagType="Unknown"
 Name="bracketusage"
><t
 p="239.40 0"
 BoundingBox="239.89 -3.23 244.17 0"
 IgnoreWarnings="yes"
 CaptionLineHeight="variable"
><s font="70" size="4.5" color="0" face="96">12</s></t></objecttag><objecttag
 id="2"
 TagType="Unknown"
 Visible="no"
 Name="parameterizedBracketLabel"
><t
 p="395.18 377.62"
 BoundingBox="395.67 374.38 399.95 377.62"
 Visible="no"
 CaptionLineHeight="variable"
><s font="70" size="4.5" color="0" face="96">12</s></t></objecttag></graphic><graphic
 id="10761"
 BoundingBox="385.76 376 385.76 368.50"
 Z="1293"
 GraphicType="Bracket"
 BracketType="Round"
 LipSize="60"
/><graphic
 id="10773"
 BoundingBox="433.60 368.50 433.60 376"
 Z="1305"
 GraphicType="Bracket"
 BracketType="Round"
 LipSize="60"
 BracketUsage="MultipleGroup"
><objecttag
 id="1"
 TagType="Unknown"
 Name="bracketusage"
><t
 p="295.20 0"
 BoundingBox="295.69 -3.23 299.99 0"
 IgnoreWarnings="yes"
 CaptionLineHeight="variable"
><s font="70" size="4.5" color="0" face="96">14</s></t></objecttag><objecttag
 id="2"
 TagType="Unknown"
 Visible="no"
 Name="parameterizedBracketLabel"
><t
 p="437.02 377.62"
 BoundingBox="437.51 374.38 441.81 377.62"
 Visible="no"
 CaptionLineHeight="variable"
><s font="70" size="4.5" color="0" face="96">14</s></t></objecttag></graphic><graphic
 id="10774"
 BoundingBox="427.60 376 427.60 368.50"
 Z="1306"
 GraphicType="Bracket"
 BracketType="Round"
 LipSize="60"
/><bracketedgroup
 id="10991"
 BracketedObjectIDs="10322"
 BracketUsage="MultipleGroup"
 RepeatCount="2"
><bracketattachment
 id="10992"
 GraphicID="10356"
><crossingbond
 id="10993"
 BondID="10328"
 InnerAtomID="10322"
/></bracketattachment><bracketattachment
 id="10994"
 GraphicID="10355"
><crossingbond
 id="10995"
 BondID="10329"
 InnerAtomID="10322"
/></bracketattachment></bracketedgroup><bracketedgroup
 id="10996"
 BracketedObjectIDs="10423"
 BracketUsage="MultipleGroup"
 RepeatCount="4"
><bracketattachment
 id="10997"
 GraphicID="10434"
><crossingbond
 id="10998"
 BondID="10429"
 InnerAtomID="10423"
/></bracketattachment><bracketattachment
 id="10999"
 GraphicID="10433"
><crossingbond
 id="11000"
 BondID="10430"
 InnerAtomID="10423"
/></bracketattachment></bracketedgroup><bracketedgroup
 id="11001"
 BracketedObjectIDs="10438"
 BracketUsage="MultipleGroup"
 RepeatCount="6"
><bracketattachment
 id="11002"
 GraphicID="10449"
><crossingbond
 id="11003"
 BondID="10444"
 InnerAtomID="10438"
/></bracketattachment><bracketattachment
 id="11004"
 GraphicID="10448"
><crossingbond
 id="11005"
 BondID="10445"
 InnerAtomID="10438"
/></bracketattachment></bracketedgroup><bracketedgroup
 id="11006"
 BracketedObjectIDs="10456"
 BracketUsage="MultipleGroup"
 RepeatCount="2"
><bracketattachment
 id="11007"
 GraphicID="10464"
><crossingbond
 id="11008"
 BondID="10461"
 InnerAtomID="10456"
/></bracketattachment><bracketattachment
 id="11009"
 GraphicID="10463"
><crossingbond
 id="11010"
 BondID="10462"
 InnerAtomID="10456"
/></bracketattachment></bracketedgroup><bracketedgroup
 id="11011"
 BracketedObjectIDs="10468"
 BracketUsage="MultipleGroup"
 RepeatCount="8"
><bracketattachment
 id="11012"
 GraphicID="10477"
><crossingbond
 id="11013"
 BondID="10473"
 InnerAtomID="10468"
/></bracketattachment><bracketattachment
 id="11014"
 GraphicID="10476"
><crossingbond
 id="11015"
 BondID="10474"
 InnerAtomID="10468"
/></bracketattachment></bracketedgroup><bracketedgroup
 id="11016"
 BracketedObjectIDs="10503"
 BracketUsage="MultipleGroup"
 RepeatCount="3"
><bracketattachment
 id="11017"
 GraphicID="10516"
><crossingbond
 id="11018"
 BondID="10510"
 InnerAtomID="10503"
/></bracketattachment><bracketattachment
 id="11019"
 GraphicID="10515"
><crossingbond
 id="11020"
 BondID="10511"
 InnerAtomID="10503"
/></bracketattachment></bracketedgroup><bracketedgroup
 id="11021"
 BracketedObjectIDs="10520"
 BracketUsage="MultipleGroup"
 RepeatCount="3"
><bracketattachment
 id="11022"
 GraphicID="10533"
><crossingbond
 id="11023"
 BondID="10527"
 InnerAtomID="10520"
/></bracketattachment><bracketattachment
 id="11024"
 GraphicID="10532"
><crossingbond
 id="11025"
 BondID="10528"
 InnerAtomID="10520"
/></bracketattachment></bracketedgroup><bracketedgroup
 id="11026"
 BracketedObjectIDs="10739"
 BracketUsage="MultipleGroup"
 RepeatCount="10"
><bracketattachment
 id="11027"
 GraphicID="10748"
><crossingbond
 id="11028"
 BondID="10744"
 InnerAtomID="10739"
/></bracketattachment><bracketattachment
 id="11029"
 GraphicID="10747"
><crossingbond
 id="11030"
 BondID="10745"
 InnerAtomID="10739"
/></bracketattachment></bracketedgroup><bracketedgroup
 id="11031"
 BracketedObjectIDs="10752"
 BracketUsage="MultipleGroup"
 RepeatCount="12"
><bracketattachment
 id="11032"
 GraphicID="10761"
><crossingbond
 id="11033"
 BondID="10757"
 InnerAtomID="10752"
/></bracketattachment><bracketattachment
 id="11034"
 GraphicID="10760"
><crossingbond
 id="11035"
 BondID="10758"
 InnerAtomID="10752"
/></bracketattachment></bracketedgroup><bracketedgroup
 id="11036"
 BracketedObjectIDs="10765"
 BracketUsage="MultipleGroup"
 RepeatCount="14"
><bracketattachment
 id="11037"
 GraphicID="10774"
><crossingbond
 id="11038"
 BondID="10770"
 InnerAtomID="10765"
/></bracketattachment><bracketattachment
 id="11039"
 GraphicID="10773"
><crossingbond
 id="11040"
 BondID="10771"
 InnerAtomID="10765"
/></bracketattachment></bracketedgroup></page></CDXML>
