# Supplementary material for: Distribution and diversity of classical deacylases in bacteria
Source: Nat Commun. 2024 Nov 3;15:9496. doi: 10.1038/s41467-024-53903-0 (PMC11532494; doi:10.1038/s41467-024-53903-0)
Supplement: Supplementary file 13 — Source Data [file 41467_2024_53903_MOESM13_ESM.xlsx]

## Sheet: Figure 2a
										RFU
		VsHdaH (1b)	VsHdaH (1b) H144A	RsPrpH (1b)	RsPrpH (1b) H143A	RwDmhA (1b)	RwDmhA (1b) H143A	KpHdaH (1b)	KpHdaH (1b) H144A	BsAcuC (2c)	BsAcuC (2) H133A	VcHdaH (5b)	VcHdaH (5b)+TSA	PsApaH (4)	PsApaH (4) H159A	LcApaH (3)	LcApaH (3) H179A	LpApaH (3)	LpApaH (3) H181A	HsHDAC6 (1g)
		451.778	11.7778	13.7778	17.7778	29.7778	21.7778	50.7778	21.7778	1278.78	24.7778	10.7778	7.77778	67.7778	52.7778	841.778	22.7778	4176.78	29.7778	4816.78
		363.778	11.7778	48.7778	12.7778	8.77778	3.77778	51.7778	23.7778	862.778	37.7778	-2.22222	-7.22222	70.7778	25.7778	1598.78	24.7778	3840.78	28.7778	4717.78
		324.778	32.7778	20.7778	31.7778	22.7778	12.7778	41.7778	24.7778	787.778	39.7778	-2.22222	-73.2222	45.7778	14.7778	1305.78	92.7778	4046.78	16.7778	4495.78
	mean	380.111	18.7778	27.7778	20.7778	20.4444	12.7778	48.1111	23.4444	976.444	34.1111	2.11111	-24.2222	61.4444	31.1111	1248.78	46.7778	4021.44	25.1111	4676.78
	SD	65.0564	12.1244	18.5203	9.84886	10.6927	9	5.50757	1.52753	264.5	8.14453	7.50555	43.0929	13.6504	19.5533	381.705	39.8497	169.426	7.23418	164.381
	unpaired two-tailed t-test n=3
	comparison	p value	significance level (*: p ≤ 0.0332;**: p ≤ 0.0021; ***: p ≤ 0.0002;****: p < 0.0001)
	HsHDAC6 vs LpApaH	0.0086	**
	HsHDAC6 vs LcApaH	0.0001	***
	HsHDAC6 vs PsApaH	<0.0001	****
	HsHDAC6 vs VcHdaH	<0.0001	****
	HsHDAC6 vs BsAcuC	<0.0001	****
	HsHDAC6 vs KpHdaH	<0.0001	****
	HsHDAC6 vs RwDmhA	<0.0001	****
	HsHDAC6 vs SsPrpH	<0.0001	****
	HsHDAC6 vs VsHdaH	<0.0001	****
	VsHdaH vs VsHdaH H144A	0.0007	***
	SsPrpH vs SsPrpH H143A	0.5942	ns
	RwDmhA vs RwDmhA H143A	0.3959	ns
	KpHdaH vs KpHdaH H144A	0.0017	**
	BsAcuC vs BsAcuC H133A	0.0035	**
	VcHdaH vs VcHdaH+TSA	0.3559	ns
	PsApaH vs PsApaH H159A	0.0923	ns
	LcApaH vs LcApaH H179A	0.0056	**
	LpApaH vs LpApaH H181A	<0.0001	****

## Sheet: Figure 2b
												RFU
		VsHdaH (1b)	VsHdaH (1b) H144A	RsPrpH (1b)	RsPrpH (1b) H143A	RwDmhA (1b)	RwDmhA (1b) H143A	KpHdaH (1b)	KpHdaH (1b) H144A	BsAcuC (2c)	BsAcuC (2) H133A	VcHdaH (5b)	VcHdaH (5b)+TSA	PsApaH (4)	PsApaH (4) H159A	LcApaH (3)	LcApaH (3) H179A	LpApaH (3)	LpApaH (3) H181A	HsHDAC1 (2a)	HsHDAC6 (1g)	HsHDAC7 (1g)	HsHDAC8 (2a)	HsHDAC9 (1g)
		9	-55	0	-21	-28	-34	-19	-19	246	-21	-17	14	-5	-20	236	-27	210	-29	264	1727	47	468	65
		-5	-24	-18	-22	-13	-38	-30	20	173	-44	-20	2	26	-41	269	-29	140	-27	211	1584	82	262	7
		0	-37	-34	2	-35	-40	-74	55	139	-53	-35	59	-8	-31	294	-32	266	73	103	1468	19	164	59
	mean	1.61905	-38.381	-17.0476	-13.381	-25.0476	-37.0476	-40.7143	18.9524	186.286	-39.0476	-23.7143	25.2857	4.61905	-30.381	266.619	-29.0476	205.619	5.95238	192.952	1593.29	49.619	298.286	43.9524
	SD	7.0946	15.5671	17.0098	13.5769	11.2398	3.05505	29.1033	37.018	54.6717	16.5025	9.64365	30.05	18.8237	10.504	29.0918	2.51661	63.1295	58.321	82.0508	129.734	31.5647	155.164	31.8957
	unpaired two-tailed t-test n=3
	comparison	p value	significance level (*: p ≤ 0.0332;**: p ≤ 0.0021; ***: p ≤ 0.0002;****: p < 0.0001)
	HsHDAC6 vs HsHDAC9	<0.0001	****
	HsHDAC6 vs HsHDAC7	<0.0001	****
	HsHDAC6 vs HsHDAC1	<0.0001	****
	HsHDAC6 vs LpApaH	<0.0001	****
	HsHDAC6 vs LcApaH	<0.0001	****
	HsHDAC6 vs PsApaH	<0.0001	****
	HsHDAC6 vs VcHdaH	<0.0001	****
	HsHDAC6 vs BsAcuC	<0.0001	****
	HsHDAC6 vs KpHdaH	<0.0001	****
	HsHDAC6 vs RwDmhA	<0.0001	****
	HsHDAC6 vs SsPrpH	<0.0001	****
	HsHDAC6 vs VsHdaH	<0.0001	****
	VsHdaH vs VsHdaH H144A	0.0155	*
	SsPrpH vs SsPrpH H143A	0.7849	ns
	RwDmhA vs RwDmhA H143A	0.1489	ns
	KpHdaH vs KpHdaH H144A	0.0932	ns
	BsAcuC vs BsAcuC H133A	0.0024	*
	VcHdaH vs VcHdaH+TSA	0.0547	ns
	PsApaH vs PsApaH H159A	0.0482	*
	LcApaH vs LcApaH H179A	<0.0001	****
	LpApaH vs LpApaH H181A	0.0158	*

## Sheet: Figure 2c
										RFU
		VsHdaH (1b)	VsHdaH (1b) H144A	RsPrpH (1b)	RsPrpH (1b) H143A	RwDmhA (1b)	RwDmhA (1b) H143A	KpHdaH (1b)	KpHdaH (1b) H144A	BsAcuC (2c)	BsAcuC (2) H133A	VcHdaH (5b)	VcHdaH (5b)+TSA	PsApaH (4)	PsApaH (4) H159A	LcApaH (3)	LcApaH (3) H179A	LpApaH (3)	LpApaH (3) H181A	HsHDAC1 (2a)	HsHDAC6 (1g)	HsHDAC7 (1g) (n=2)	HsHDAC8 (2a) (n=2)	HsHDAC9 (1g)	HsHDAC11 (5f)
		4278	78	542	46	374	102	3529	131	1992	742	1234	-513	8339	296	1280	661	2786	1108	99	335	8933	8686	9427	480
		4130	72	501	77	343	84	3649	103	1951	656	2071	-208	8598	280	1200	802	2697	1129	105	320	8391	5334	11026	434
		4122	29	554	40	341	58	3597	119	1963	797	1652	-504	7393	297	1498	655	2347	1100	62	310			8712	472
	mean	4176.67	59.6667	532.333	54.3333	352.667	81.3333	3591.67	117.667	1968.67	731.667	1652.33	-408.333	8110	291	1326	706	2610	1112.33	88.6667	321.667	8662	7010	9721.67	462
	SD	87.8484	26.727	27.7909	19.8578	18.5023	22.1209	60.1775	14.0475	21.0792	71.0657	418.5	173.552	634.3	9.53939	154.234	83.1925	232.071	14.9778	23.2881	12.5831	383.252	2370.22	1184.81	24.5764
	unpaired two-tailed t-test n=3
	comparison	p value	significance level (*: p ≤ 0.1;**: p ≤ 0.01; ***: p ≤ 0.001;****: p ≤ 0.0001)
	HsHDAC9 vs HsHDAC11	0.0002	***
	HsHDAC9 vs HsHDAC6	0.0002	***
	HsHDAC9 vs HsHDAC1	0.0001	***
	HsHDAC9 vs LpApaH	0.0005	***
	HsHDAC9 vs LcApaH	0.0003	***
	HsHDAC9 vs PsApaH	0.1064	ns
	HsHDAC9 vs VcHdaH	0.0004	***
	HsHDAC9 vs BsAcuC	0.0003	***
	HsHDAC9 vs KpHdaH	0.0009	***
	HsHDAC9 vs RwDmhA	0.0002	***
	HsHDAC9 vs SsPrpH	0.0002	***
	HsHDAC9 vs VsHdaH	0.0013	**
	VsHdaH vs VsHdaH H144A	<0.0001	****
	SsPrpH vs SsPrpH H143A	<0.0001	****
	RwDmhA vs RwDmhA H143A	<0.0001	****
	KpHdaH vs KpHdaH H144A	<0.0001	****
	BsAcuC vs BsAcuC H133A	<0.0001	****
	VcHdaH vs VcHdaH+TSA	0.0014	**
	PsApaH vs PsApaH H159A	<0.0001	****
	LcApaH vs LcApaH H179A	0.0036	**
	LpApaH vs LpApaH H181A	0.0004	***

## Sheet: Figure 2d
				A1 (first time point)	A2 (second time point)	A1-A2	(A1-A2)-B
		Blank (only buffer)	Sample 1	1.428	1.374	0.054		0.0495	(mean value blank)
			Sample 2	1.43	1.385	0.045
		acetate standard ( 1.67 mM)	Sample 1	1.428	1.006	0.422	0.3725	0.383	(mean of standard)
			Sample 2	1.425	0.982	0.443	0.3935
				A1	A2	A1-A2	(A1-A2)-B (mean value blank)	g/l	mM	mM normalized to enzyme concentration
	RsPrpH 3µM	N1-acetyl-spermine	Sample 1	1.366	1.319	0.047	-0.0025	-0.000652742	-0.0108696	-0.0036232
			Sample 2	1.378	1.329	0.049	-0.0005	-0.000130548	-0.00217392	-0.00072464
			Sample 3	1.396	1.364	0.032	-0.0175	-0.00456919	-0.0760872	-0.0253624
		N1/N12 diacetyl-spermine	Sample 1	1.374	1.316	0.058	0.0085	0.00221932	0.0369567	0.0123189
			Sample 2	1.384	1.326	0.058	0.0085	0.00221932	0.0369567	0.0123189
			Sample 3	1.375	1.321	0.054	0.0045	0.00117493	0.0195653	0.00652176
		N1-acetyl-cadaverine	Sample 1	1.374	1.231	0.143	0.0935	0.0244125	0.406523	0.135508
			Sample 2	1.369	1.237	0.132	0.0825	0.0215405	0.358697	0.119566
			Sample 3	1.387	1.25	0.137	0.0875	0.022846	0.380436	0.126812
		N8-acetyl-spermidine	Sample 1	1.375	1.287	0.088	0.0385	0.0100522	0.167392	0.0557973
			Sample 2	1.381	1.279	0.102	0.0525	0.0137076	0.228262	0.0760872
			Sample 3	1.398	1.281	0.117	0.0675	0.017624	0.293479	0.0978264
		N1-acetyl-putrescine	Sample 1	1.368	1.305	0.063	0.0135	0.0035248	0.0586959	0.0195653
			Sample 2	1.378	1.31	0.068	0.0185	0.00483029	0.0804351	0.0268117
			Sample 3	1.386	1.325	0.061	0.0115	0.00300261	0.0500002	0.0166667
		N1-acetyl-spermidine	Sample 1	1.364	1.312	0.052	0.0025	0.000652742	0.0108696	0.0036232
			Sample 2	1.358	1.3	0.058	0.0085	0.00221932	0.0369567	0.0123189
			negative control 1	1.426	1.383	0.043	-0.0065	-0.00169713	-0.028261
			negative control 2	1.462	1.42	0.042	-0.0075	-0.00195822	-0.0326088
			negative control 3	1.448	1.404	0.044	-0.0055	-0.00143603	-0.0239131
			negative control 4	1.437	1.395	0.042	-0.0075	-0.00195822	-0.0326088
			negative control 5	1.417	1.374	0.043	-0.0065	-0.00169713	-0.028261
			negative control 6	1.426	1.369	0.057	0.0075	0.00195822	0.0326088
			negative control 7	1.428	1.386	0.042	-0.0075	-0.00195822	-0.0326088
			negative control 8	1.424	1.39	0.034	-0.0155	-0.004047	-0.0673916
			negative control 9	1.422	1.374	0.048	-0.0015	-0.000391645	-0.00652176
	BsAcuC (2c) 3µM	N1-acetyl-spermine	Sample 1	1.405	1.345	0.06	0.0105	0.00274151	0.0456523	0.0152174
			Sample 2	1.4	1.35	0.05	0.0005	0.000130548	0.00217392	0.00072464
			Sample 3	1.44	1.393	0.047	-0.0025	-0.000652742	-0.0108696	-0.0036232
		N1/N12 diacetyl-spermine	Sample 1	1.399	1.336	0.063	0.0135	0.0035248	0.0586959	0.0195653
			Sample 2	1.405	1.343	0.062	0.0125	0.00326371	0.054348	0.018116
			Sample 3	1.406	1.362	0.044	-0.0055	-0.00143603	-0.0239131	-0.00797104
		N1-acetyl-cadaverine	Sample 1	1.404	1.354	0.05	0.0005	0.000130548	0.00217392	0.00072464
			Sample 2	1.4	1.352	0.048	-0.0015	-0.000391645	-0.00652176	-0.00217392
			Sample 3	1.69	1.693	-0.003	-0.0525	-0.0137076	-0.228262	-0.0760872
		N8-acetyl-spermidine	Sample 1	1.393	1.317	0.076	0.0265	0.00691906	0.115218	0.0384059
			Sample 2	1.389	1.328	0.061	0.0115	0.00300261	0.0500002	0.0166667
			Sample 3	1.432	1.369	0.063	0.0135	0.0035248	0.0586959	0.0195653
		N1-acetyl-putrescine	Sample 1	1.402	1.347	0.055	0.0055	0.00143603	0.0239131	0.00797104
			Sample 2	1.41	1.351	0.059	0.0095	0.00248042	0.0413045	0.0137682
			Sample 3	1.442	1.405	0.037	-0.0125	-0.00326371	-0.054348	-0.018116
		N1-acetyl-spermidine	Sample 1	1.41	1.356	0.054	0.0045	0.00117493	0.0195653	0.00652176
			Sample 2	1.428	1.377	0.051	0.0015	0.000391645	0.00652176	0.00217392
	VsHdaH (1b) 3µM	N1-acetyl-spermine	Sample 1	1.411	1.375	0.036	-0.0135	-0.0035248	-0.0586959	-0.0195653
			Sample 2	1.415	1.353	0.062	0.0125	0.00326371	0.054348	0.018116
			Sample 3	1.449	1.386	0.063	0.0135	0.0035248	0.0586959	0.0195653
		N1/N12 diacetyl-spermine	Sample 1	1.417	1.358	0.059	0.0095	0.00248042	0.0413045	0.0137682
			Sample 2	1.418	1.367	0.051	0.0015	0.000391645	0.00652176	0.00217392
			Sample 3	1.397	1.345	0.052	0.0025	0.000652742	0.0108696	0.0036232
		N1-acetyl-cadaverine	Sample 1	1.41	1.345	0.065	0.0155	0.004047	0.0673916	0.0224639
			Sample 2	1.405	1.336	0.069	0.0195	0.00509138	0.0847829	0.028261
			Sample 3	1.411	1.343	0.068	0.0185	0.00483029	0.0804351	0.0268117
		N8-acetyl-spermidine	Sample 1	1.437	1.377	0.06	0.0105	0.00274151	0.0456523	0.0152174
			Sample 2	1.425	1.364	0.061	0.0115	0.00300261	0.0500002	0.0166667
			Sample 3	1.421	1.354	0.067	0.0175	0.00456919	0.0760872	0.0253624
		N1-acetyl-putrescine	Sample 1	1.406	1.351	0.055	0.0055	0.00143603	0.0239131	0.00797104
			Sample 2	1.415	1.364	0.051	0.0015	0.000391645	0.00652176	0.00217392
			Sample 3	1.408	1.361	0.047	-0.0025	-0.000652742	-0.0108696	-0.0036232
		N1-acetyl-spermidine	Sample 1	1.413	1.361	0.052	0.0025	0.000652742	0.0108696	0.0036232
			Sample 2	1.459	1.41	0.049	-0.0005	-0.000130548	-0.00217392	-0.00072464
	RwDmhA (1b) 3µM	N1-acetyl-spermine	Sample 1	1.388	1.351	0.037	-0.0125	-0.00326371	-0.054348	-0.018116
			Sample 2	1.399	1.349	0.05	0.0005	0.000130548	0.00217392	0.00072464
			Sample 3	1.4	1.351	0.049	-0.0005	-0.000130548	-0.00217392	-0.00072464
		N1/N12 diacetyl-spermine	Sample 1	1.395	1.339	0.056	0.0065	0.00169713	0.028261	0.00942032
			Sample 2	1.398	1.331	0.067	0.0175	0.00456919	0.0760872	0.0253624
			Sample 3	1.399	1.343	0.056	0.0065	0.00169713	0.028261	0.00942032
		N1-acetyl-cadaverine	Sample 1	1.404	1.299	0.105	0.0555	0.0144909	0.241305	0.0804351
			Sample 2	1.409	1.289	0.12	0.0705	0.0184073	0.306523	0.102174
			Sample 3	1.396	1.25	0.146	0.0965	0.0251958	0.419567	0.139856
		N8-acetyl-spermidine	Sample 1	1.405	1.34	0.065	0.0155	0.004047	0.0673916	0.0224639
			Sample 2	1.4	1.328	0.072	0.0225	0.00587467	0.0978264	0.0326088
			Sample 3	1.396	1.344	0.052	0.0025	0.000652742	0.0108696	0.0036232
		N1-acetyl-putrescine	Sample 1	1.403	1.348	0.055	0.0055	0.00143603	0.0239131	0.00797104
			Sample 2	1.462	1.386	0.076	0.0265	0.00691906	0.115218	0.0384059
			Sample 3	1.398	1.345	0.053	0.0035	0.000913838	0.0152174	0.00507248
		N1-acetyl-spermidine	Sample 1	1.399	1.35	0.049	-0.0005	-0.000130548	-0.00217392	-0.00072464
			Sample 2	1.461	1.413	0.048	-0.0015	-0.000391645	-0.00652176	-0.00217392
	VcHdaH (5b) 6µM	N1-acetyl-spermine	Sample 1	1.399	1.353	0.046	-0.0035	-0.000913838	-0.0152174	-0.00253624
			Sample 2	1.417	1.379	0.038	-0.0115	-0.00300261	-0.0500002	-0.00833336
			Sample 3	1.406	1.369	0.037	-0.0125	-0.00326371	-0.054348	-0.009058
		N1/N12 diacetyl-spermine	Sample 1	1.417	1.362	0.055	0.0055	0.00143603	0.0239131	0.00398552
			Sample 2	1.415	1.365	0.05	0.0005	0.000130548	0.00217392	0.00036232
			Sample 3	1.421	1.369	0.052	0.0025	0.000652742	0.0108696	0.0018116
		N1-acetyl-cadaverine	Sample 1	1.435	1.386	0.049	-0.0005	-0.000130548	-0.00217392	-0.00036232
			Sample 2	1.423	1.372	0.051	0.0015	0.000391645	0.00652176	0.00108696
			Sample 3	1.428	1.375	0.053	0.0035	0.000913838	0.0152174	0.00253624
		N8-acetyl-spermidine	Sample 1	1.441	1.383	0.058	0.0085	0.00221932	0.0369567	0.00615944
			Sample 2	1.402	1.337	0.065	0.0155	0.004047	0.0673916	0.0112319
			Sample 3	1.409	1.342	0.067	0.0175	0.00456919	0.0760872	0.0126812
		N1-acetyl-putrescine	Sample 1	1.422	1.387	0.035	-0.0145	-0.0037859	-0.0630437	-0.0105073
			Sample 2	1.428	1.378	0.05	0.0005	0.000130548	0.00217392	0.00036232
			Sample 3	1.438	1.345	0.093	0.0435	0.0113577	0.189131	0.0315219
		N1-acetyl-spermidine	Sample 1	1.442	1.396	0.046	-0.0035	-0.000913838	-0.0152174	-0.00253624
			Sample 2	1.445	1.395	0.05	0.0005	0.000130548	0.00217392	0.00036232
				A1	A2	A1-A2
		Blank (only buffer)	Sample 1	1.514	1.464	0.05
			Sample 2	1.507	1.465	0.042
			Standard 1	1.493	1.065	0.428
		acetate standard ( 1.67 mM)	Standard 2	1.502	1.082	0.42
			Standard 3	1.502	1.078	0.424
		Blank (only buffer)	Sample 1	1.553	1.505	0.048
			Sample 2	1.543	1.508	0.035	0.0415	(mean value blank)
		acetate standard ( 1.67 mM)	Sample 1	1.544	1.124	0.42	0.3785	(mean value standard)
	LcApaH (3)	N1-acetyl-spermine	Sample 1	1.476	1.422	0.054	0.008	0.0021164	0.0176214	0.00881071
			Sample 2	1.49	1.442	0.048	0.002	0.000529101	0.00440535	0.00220268
		N1/N12 diacetyl-spermine	Sample 1	1.476	1.417	0.059	0.013	0.00343915	0.0572696	0.0572696
			Sample 2
		N1-acetyl-cadaverine	Sample 1	1.516	1.424	0.092	0.0505	0.0133421	0.222176	0.222176
			Sample 2	1.493	1.41	0.083	0.0415	0.0109643	0.182581	0.182581
		N8-acetyl-spermidine	Sample 1	1.502	1.43	0.072	0.0305	0.00805812	0.134186	0.134186
			Sample 2	1.507	1.431	0.076	0.0345	0.00911493	0.151784	0.151784
		N1-acetyl-putrescine	Sample 1	1.671	1.582	0.089	0.0105	0.00282385	0.0470233	0.0313489
			Sample 2	1.651	1.567	0.084	0.0055	0.00147916	0.0246313	0.0164209
		N1-acetyl-spermidine	Sample 1	1.508	1.467	0.041	-0.005	-0.00132275	-0.0220268
			Sample 2	1.507	1.468	0.039	-0.007	-0.00185185	-0.0308375
	LpApaH (3)	N1-acetyl-spermine	Sample 1	1.476	1.422	0.054	0.008	0.0021164	0.0176214	0.00881071
			Sample 2	1.49	1.442	0.048	0.002	0.000529101	0.00440535	0.00220268
		N1/N12 diacetyl-spermine	Sample 1	1.477	1.418	0.059	0.013	0.00343915	0.0572696	0.0286348
			Sample 2	1.476	1.419	0.057	0.011	0.00291005	0.0484589	0.0242294
		N1-acetyl-cadaverine	Sample 1	1.51	1.379	0.131	0.0895	0.023646	0.393758	0.196879
			Sample 2	1.514	1.314	0.2	0.1585	0.0418758	0.697326	0.348663
		N8-acetyl-spermidine	Sample 1	1.519	1.458	0.061	0.0195	0.00515192	0.0857909	0.0428955
			Sample 2	1.513	1.446	0.067	0.0255	0.00673712	0.112188	0.0560941
		N1-acetyl-putrescine	Sample 1	1.68	1.579	0.101	0.0225	0.0060511	0.100764	0.0671762
			Sample 2	1.612	1.53	0.082	0.0035	0.000941282	0.0156744	0.0104496
		N1-acetyl-spermidine	Sample 1	1.525	1.479	0.046	-1.11022e-16	-2.9371e-17	-4.89092e-16
			Sample 2	1.514	1.474	0.04	-0.006	-0.0015873	-0.0264321
	KpKDAC (1b)	N1-acetyl-spermine	Sample 1	1.447	1.314	0.133	0.079	0.0215259	0.358454	0.0716908
			Sample 2	1.421	1.28	0.141	0.087	0.0237057	0.394753	0.0789506
			Sample 3	1.475	1.304	0.171	0.117	0.0318801	0.530875	0.106175
		N1/N12 diacetyl-spermine	Sample 1	1.625	1.543	0.082	0.031	0.00786802	0.13102	0.026204
			Sample 2	1.53	1.455	0.075	0.024	0.00609137	0.101435	0.020287
			Sample 3	1.509	1.443	0.066	0.015	0.00380711	0.0633968	0.0126794
		N1-acetyl-cadaverine	Sample 1	1.641	1.499	0.142	0.072	0.005	0.0755	0.0151
			Sample 2	1.583	1.471	0.112	0.042	0.003	0.044	0.0088
			Sample 3	1.583	1.48	0.103	0.033	0.002	0.0346	0.00692
		N8-acetyl-spermidine	Sample 1	1.444	1.363	0.081	-0.024	-0.00695652	-0.115845	-0.0231691
			Sample 2	1.555	1.408	0.147	0.042	0.0121739	0.20273	0.0405459
			Sample 3	1.502	1.369	0.133	0.028	0.00811594	0.135153	0.0270306
		N1-acetyl-putrescine	Sample 1	1.351	1.244	0.107	0.0775	0.0161458	0.210483	0.0210483
			Sample 2	1.57	1.438	0.132	0.1025	0.0213542	0.278381	0.0278381
			Sample 3	1.436	1.301	0.135	0.1055	0.0219792	0.286529	0.0286529
		N1-acetyl-spermidine	Sample 1	1.627	1.545	0.082	0.032	0.00711111	0.000118416	0.0236832
			Sample 2	1.659	1.579	0.08	0.03	0.00666667	0.000111015	0.022203
	neagative control	N1-acetyl-spermine	Sample 1	1.525	1.459	0.066	0.012	0.00326975	0.0544487
			Sample 2	1.458	1.396	0.062	0.008	0.00217984	0.0362991
			Sample 3	1.493	1.414	0.079	0.025	0.00681199	0.113435
		N1/N12 diacetyl-spermine	Sample 1	1524	1471	0.053	0.009	0.00234987	0.0391306
			Sample 2	1.54	1.47	0.07	0.026	0.00678851	0.113044
			Sample 3	1535	1464	0.071	0.027	0.00704961	0.117392
		N1-acetyl-cadaverine	Sample 1	1.524	1.471	0.053	-0.025	-0.007	-0.11694
			Sample 2	1.549	1.467	0.082	0.004	0.0011	0.0187104
			Sample 3	1.533	1.467	0.066	-0.012	-0.0034	-0.0561311
		N8-acetyl-spermidine	Sample 1	1.439	1.338	0.101	-0.007	-0.00183727	-0.0305957
			Sample 2	1.561	1.411	0.15	0.042	0.0110236	0.183574
			Sample 3	1.392	1.263	0.129	0.021	0.00551181	0.091787
		N1-acetyl-putrescine	Sample 1	1.586	1.523	0.063	-0.0155	-0.00416853	-0.0694154
			Sample 2	1.648	1.557	0.091	0.0125	0.00336172	0.0559802
			Sample 3	1.653	1.553	0.1	0.0215	0.00578216	0.0962859
		N1-acetyl-spermidine	Sample 1	1.532	1.481	0.051	0.001	0.000255754	4.25888e-06
			Sample 2	1.607	1.534	0.073	0.014	0.00353535	5.88715e-05
			Sample 3	1.568	1.506	0.062	0.003	0.000757576	1.26153e-05
	PsApaH (4)	N1-acetyl-spermine	Sample 1	1.412	0.966	0.446	0.3965	0.103525	1.72392	8.6196
			Sample 2	1.415	0.92	0.495	0.4455	0.116319	1.93696	9.68482
			Sample 3	1.402	0.958	0.444	0.3945	0.103003	1.71522	8.57612
		N1/N12 diacetyl-spermine	Sample 1	1.42	1.027	0.393	0.3435	0.0896867	1.49348	7.46742
			Sample 2	1.408	1.004	0.404	0.3545	0.0925587	1.54131	7.70655
			Sample 3	1.408	1.008	0.4	0.3505	0.0915144	1.52392	7.61959
		N1-acetyl-cadaverine	Sample 1	1.407	1.015	0.392	0.3425	0.0894256	1.48914	7.44568
			Sample 2	1.409	1.007	0.402	0.3525	0.0920366	1.53261	7.66307
			Sample 3	1.4	0.98	0.42	0.3705	0.0967363	1.61088	8.05438
		N8-acetyl-spermidine	Sample 1	1.409	1.201	0.208	0.1585	0.0413838	0.689133	3.44566
			Sample 2	1.41	1.201	0.209	0.1595	0.0416449	0.693481	3.4674
			Sample 3	1.409	1.199	0.21	0.1605	0.041906	0.697829	3.48914
		N1-acetyl-putrescine	Sample 1	1.527	1.117	0.41	0.342	0.11	1.75	8.8
			Sample 2	1.566	1.175	0.391	0.323	0.1	1.65	8.3
			Sample 3	1.573	1.191	0.382	0.314	0.1	1.61	8
		N1-acetyl-spermidine	Sample 1	1.501	1.452	0.049	0.003	0.000793651	0.0132161	0.0660803
			Sample 2	1.502	1.45	0.052	0.006	0.0015873	0.0264321	0.132161
	PA1409	N1-acetyl-spermine	Sample 1	1.505	0.903	0.602	0.556	0.14709	2.44938	24.4938
			Sample 2	1.509	0.89	0.619	0.573	0.151587	2.52427	25.2427
			Sample 3
		N1/N12 diacetyl-spermine	Sample 1	1.51	0.69	0.82	0.774	0.204762	3.40974	34.0974
			Sample 2	1.497	0.683	0.814	0.768	0.203175	3.38331	33.8331
			Sample 3
		N1-acetyl-cadaverine	Sample 1	1.538	0.987	0.551	0.5095	0.13461	2.24156	22.4156
			Sample 2	1.549	1.006	0.543	0.5015	0.132497	2.20637	22.0637
			Sample 3
		N8-acetyl-spermidine	Sample 1	1.553	0.972	0.581	0.5395	0.142536	2.37355	23.7355
			Sample 2	1.541	0.977	0.564	0.5225	0.138045	2.29876	22.9876
			Sample 3
		N1-acetyl-putrescine	Sample 1	1.605	1.327	0.278	0.21	0.06	1.08	10.76
			Sample 2	1.542	1.267	0.275	0.207	0.06	1.06	10.61
			Sample 3
		N1-acetyl-spermidine	Sample 1	1.521	1.144	0.377	0.331	0.0875661	1.45817	14.5817
			Sample 2	1.512	1.138	0.374	0.328	0.0867725	1.44496	14.4496

## Sheet: Figure 3a
				Relative Fluorescene Units (RFU)
				BsAcuC (2c)		KpHdaH (1b)		LcApaH (3)		LpApaH (3)		PsApaH (4)		RsPrpH (1b)		RwDmhA (1b)		VcHdaH (5b)		VKDAC		Controls
				Sample 1	Sample 2	Sample 1	Sample 2	Sample 1	Sample 2	Sample 1	Sample 2	Sample 1	Sample 2	Sample 1	Sample 2	Sample 1	Sample 2	Sample 1	Sample 2	Sample 1	Sample 2	Sample 1	Sample 2
			LGKac	2213	1358	289	115	80470	82535	80086	81628	3298	2611	-7	16	21	130	-6	90	235	383	78344	79845
			QPKKac	837	549	35354	31771	46428	46479	41705	42233	37638	30563	367	276	14383	10889	16	-28	60469	60589	45566	45133
			APRKac	728	1109	27823	32489	51251	55462	46835	51693	23568	30215	368	442	16504	13045	22	-12	61704	65304	45783	45941
			ETDKac	71	111	49	70	76327	76985	75972	78158	-3	53	60	4	106	58	44	38	713	678	72717	73355
			LGKpro	1825	1301	136	57	16288	18008	17470	18247	173	180	-7	29	1	44	39	86	388	363	81457	80654
			LGKbut	871	541	86	-83	96	20	69	55	21	-53	118	225	168	143	221	31	413	114	90147	87015
			QPKKhex	1720	1255	170	14	103	37	82	33	128	61	-107	60	-27	137	-23	124	36	97	3088	4113
			QPKKoct	2401	1622	-13	-43	305	67	55	71	88	73	4	72	53	75	69	73	124	97	6579	10102
			QPKKdec	1598	1156	50	66	147	187	158	192	94	100	32	43	19	47	79	28	63	101	14990	17431
			TARKdec	918	1322	42	194	39	35	85	65	97	41	-183	10	565	-10	-108	-61	-175	-14	4404	5467
			ETDKdec	100	29	-117	18	-41	123	6	97	14	99	149	-8	111	37	355	242	112	128	19472	23316
			QPKKlau	1004	695	-177	-96	-14	27	29	-8	196	66	-173	-114	-65	-17	-115	-49	-154	6	10575	12645
			QPKKmyr	313	767	178	116	375	138	410	508	40	113	-108	-824	-346	-865	-99	-276	177	-589	6155	7393
			TARKmyr	974	698	495	1812	433	928	1558	1359	-340	-469	-15	-814	401	-941	1389	-689	1026	172	4453	4146
			ETDKmyr	-30	68	-84	56	-11	222	11	8	3	26	59	1	155	66	188	101	65	3	8737	10403
			QPKKpal	139	15	9	-4	6	47	-13	45	40	14	-12	-105	21	-117	23	-40	41	-19	8265	10766
			LGKcr	747	490	97	-93	318	111	276	125	138	77	-2	111	78	114	164	208	142	86	33909	33060
			LGK(L-la)	111	-117	62	-166	332	568	778	665	43	-49	41	227	50	161	50	162	121	178	69260	69728
			QPKK(L-la)	111	185	255	307	769	849	737	871	56	65	44	38	166	102	34	76	9262	9451	29933	29013
			LGK(D-bhb)	37	-120	23	-143	90	-16	88	-2	83	-51	-61	23	-3	26	16	44	142	25	70800	72016
			LGKsuc	-21	-12	25	-16	174	83	113	218	79	59	49	79	96	-36	31	-5	94	44	31221	32115
			LGKglu	24	-23	74	-9	260	92	174	45	51	-46	-30	146	21	13	32	102	62	52	21185	22847
			LGKbio	-104	-36	-26	-41	53	55	13	65	-7	-24	28	37	50	56	50	74	104	95	394	17
			Transform RFU*2
				Relative Fluorescene Units (RFU)
				BsAcuC (2c)		KpHdaH (1b)		LcApaH (3)		LpApaH (3)		PsApaH (4)		RsPrpH (1b)		RwDmhA (1b)		VcHdaH (5b)		VKDAC		Controls
				Sample 1	Sample 2	Sample 1	Sample 2	Sample 1	Sample 2	Sample 1	Sample 2	Sample 1	Sample 2	Sample 1	Sample 2	Sample 1	Sample 2	Sample 1	Sample 2	Sample 1	Sample 2	Sample 1	Sample 2
			LGKac	4426	2716	578	230	160940	165070	160172	163256	6596	5222	-14	32	42	260	-12	180	470	766	156688	159690
			QPKKac	1674	1098	70708	63542	92856	92958	83410	84466	75276	61126	734	552	28766	21778	32	-56	120938	121178	91132	90266
			APRKac	1456	2218	55646	64978	102502	110924	93670	103386	47136	60430	736	884	33008	26090	44	-24	123408	130608	91566	91882
			ETDKac	142	222	98	140	152654	153970	151944	156316	-6	106	120	8	212	116	88	76	1426	1356	145434	146710
			LGKpro	3650	2602	272	114	32576	36016	34940	36494	346	360	-14	58	2	88	78	172	776	726	162914	161308
			LGKbut	1742	1082	172	-166	192	40	138	110	42	-106	236	450	336	286	442	62	826	228	180294	174030
			QPKKhex	3440	2510	340	28	206	74	164	66	256	122	-214	120	-54	274	-46	248	72	194	6176	8226
			QPKKoct	4802	3244	-26	-86	610	134	110	142	176	146	8	144	106	150	138	146	248	194	13158	20204
			QPKKdec	3196	2312	100	132	294	374	316	384	188	200	64	86	38	94	158	56	126	202	29980	34862
			TARKdec	1836	2644	84	388	78	70	170	130	194	82	-366	20	1130	-20	-216	-122	-350	-28	8808	10934
			ETDKdec	200	58	-234	36	-82	246	12	194	28	198	298	-16	222	74	710	484	224	256	38944	46632
			QPKKlau	2008	1390	-354	-192	-28	54	58	-16	392	132	-346	-228	-130	-34	-230	-98	-308	12	21150	25290
			QPKKmyr	626	1534	356	232	750	276	820	1016	80	226	-216	-1648	-692	-1730	-198	-552	354	-1178	12310	14786
			TARKmyr	1948	1396	990	3624	866	1856	3116	2718	-680	-938	-30	-1628	802	-1882	2778	-1378	2052	344	8906	8292
			ETDKmyr	-60	136	-168	112	-22	444	22	16	6	52	118	2	310	132	376	202	130	6	17474	20806
			QPKKpal	278	30	18	-8	12	94	-26	90	80	28	-24	-210	42	-234	46	-80	82	-38	16530	21532
			LGKcr	1494	980	194	-186	636	222	552	250	276	154	-4	222	156	228	328	416	284	172	67818	66120
			LGK(L-la)	222	-234	124	-332	664	1136	1556	1330	86	-98	82	454	100	322	100	324	242	356	138520	139456
			QPKK(L-la)	222	370	510	614	1538	1698	1474	1742	112	130	88	76	332	204	68	152	18524	18902	59866	58026
			LGK(D-bhb)	74	-240	46	-286	180	-32	176	-4	166	-102	-122	46	-6	52	32	88	284	50	141600	144032
			LGKsuc	-42	-24	50	-32	348	166	226	436	158	118	98	158	192	-72	62	-10	188	88	62442	64230
			LGKglu	48	-46	148	-18	520	184	348	90	102	-92	-60	292	42	26	64	204	124	104	42370	45694
			LGKbio	-208	-72	-52	-82	106	110	26	130	-14	-48	56	74	100	112	100	148	208	190	788	34
			Transform RFU in [AMC]
				[AMC] (nM)
				BsAcuC (2c)		KpHdaH (1b)		LcApaH (3)		LpApaH (3)		PsApaH (4)		RsPrpH (1b)		RwDmhA (1b)		VcHdaH (5b)		VKDAC		Controls
				Sample 1	Sample 2	Sample 1	Sample 2	Sample 1	Sample 2	Sample 1	Sample 2	Sample 1	Sample 2	Sample 1	Sample 2	Sample 1	Sample 2	Sample 1	Sample 2	Sample 1	Sample 2	Sample 1	Sample 2
			LGKac	2161.13	1326.17	282.227	112.305	78584	80600.6	78209	79714.8	3220.7	2549.8	-6.83594	15.625	20.5078	126.953	-5.85938	87.8906	229.492	374.023	76507.8	77973.6
			QPKKac	817.383	536.133	34525.4	31026.4	45339.8	45389.6	40727.5	41243.2	36755.9	29846.7	358.398	269.531	14045.9	10633.8	15.625	-27.3438	59051.8	59168.9	44498	44075.2
			APRKac	710.938	1083.01	27170.9	31727.5	50049.8	54162.1	45737.3	50481.4	23015.6	29506.8	359.375	431.641	16117.2	12739.3	21.4844	-11.7188	60257.8	63773.4	44710	44864.3
			ETDKac	69.3359	108.398	47.8516	68.3594	74538.1	75180.7	74191.4	76326.2	-2.92969	51.7578	58.5938	3.90625	103.516	56.6406	42.9688	37.1094	696.289	662.109	71012.7	71635.7
			LGKpro	1782.23	1270.51	132.812	55.6641	15906.2	17585.9	17060.5	17819.3	168.945	175.781	-6.83594	28.3203	0.976562	42.9688	38.0859	83.9844	378.906	354.492	79547.9	78763.7
			LGKbut	850.586	528.32	83.9844	-81.0547	93.75	19.5312	67.3828	53.7109	20.5078	-51.7578	115.234	219.727	164.062	139.648	215.82	30.2734	403.32	111.328	88034.2	84975.6
			QPKKhex	1679.69	1225.59	166.016	13.6719	100.586	36.1328	80.0781	32.2266	125	59.5703	-104.492	58.5938	-26.3672	133.789	-22.4609	121.094	35.1562	94.7266	3015.62	4016.6
			QPKKoct	2344.73	1583.98	-12.6953	-41.9922	297.852	65.4297	53.7109	69.3359	85.9375	71.2891	3.90625	70.3125	51.7578	73.2422	67.3828	71.2891	121.094	94.7266	6424.8	9865.23
			QPKKdec	1560.55	1128.91	48.8281	64.4531	143.555	182.617	154.297	187.5	91.7969	97.6562	31.25	41.9922	18.5547	45.8984	77.1484	27.3438	61.5234	98.6328	14638.7	17022.5
			TARKdec	896.484	1291.02	41.0156	189.453	38.0859	34.1797	83.0078	63.4766	94.7266	40.0391	-178.711	9.76562	551.758	-9.76562	-105.469	-59.5703	-170.898	-13.6719	4300.78	5338.87
			ETDKdec	97.6562	28.3203	-114.258	17.5781	-40.0391	120.117	5.85938	94.7266	13.6719	96.6797	145.508	-7.8125	108.398	36.1328	346.68	236.328	109.375	125	19015.6	22769.5
			QPKKlau	980.469	678.711	-172.852	-93.75	-13.6719	26.3672	28.3203	-7.8125	191.406	64.4531	-168.945	-111.328	-63.4766	-16.6016	-112.305	-47.8516	-150.391	5.85938	10327.1	12348.6
			QPKKmyr	305.664	749.023	173.828	113.281	366.211	134.766	400.391	496.094	39.0625	110.352	-105.469	-804.688	-337.891	-844.727	-96.6797	-269.531	172.852	-575.195	6010.74	7219.73
			TARKmyr	951.172	681.641	483.398	1769.53	422.852	906.25	1521.48	1327.15	-332.031	-458.008	-14.6484	-794.922	391.602	-918.945	1356.45	-672.852	1001.95	167.969	4348.63	4048.83
			ETDKmyr	-29.2969	66.4062	-82.0312	54.6875	-10.7422	216.797	10.7422	7.8125	2.92969	25.3906	57.6172	0.976562	151.367	64.4531	183.594	98.6328	63.4766	2.92969	8532.23	10159.2
			QPKKpal	135.742	14.6484	8.78906	-3.90625	5.85938	45.8984	-12.6953	43.9453	39.0625	13.6719	-11.7188	-102.539	20.5078	-114.258	22.4609	-39.0625	40.0391	-18.5547	8071.29	10513.7
			LGKcr	729.492	478.516	94.7266	-90.8203	310.547	108.398	269.531	122.07	134.766	75.1953	-1.95312	108.398	76.1719	111.328	160.156	203.125	138.672	83.9844	33114.3	32285.2
			LGK(L-la)	108.398	-114.258	60.5469	-162.109	324.219	554.688	759.766	649.414	41.9922	-47.8516	40.0391	221.68	48.8281	157.227	48.8281	158.203	118.164	173.828	67636.7	68093.8
			QPKK(L-la)	108.398	180.664	249.023	299.805	750.977	829.102	719.727	850.586	54.6875	63.4766	42.9688	37.1094	162.109	99.6094	33.2031	74.2188	9044.92	9229.49	29231.4	28333
			LGK(D-bhb)	36.1328	-117.188	22.4609	-139.648	87.8906	-15.625	85.9375	-1.95312	81.0547	-49.8047	-59.5703	22.4609	-2.92969	25.3906	15.625	42.9688	138.672	24.4141	69140.6	70328.1
			LGKsuc	-20.5078	-11.7188	24.4141	-15.625	169.922	81.0547	110.352	212.891	77.1484	57.6172	47.8516	77.1484	93.75	-35.1562	30.2734	-4.88281	91.7969	42.9688	30489.3	31362.3
			LGKglu	23.4375	-22.4609	72.2656	-8.78906	253.906	89.8438	169.922	43.9453	49.8047	-44.9219	-29.2969	142.578	20.5078	12.6953	31.25	99.6094	60.5469	50.7812	20688.5	22311.5
			LGKbio	-101.562	-35.1562	-25.3906	-40.0391	51.7578	53.7109	12.6953	63.4766	-6.83594	-23.4375	27.3438	36.1328	48.8281	54.6875	48.8281	72.2656	101.562	92.7734	384.766	16.6016

## Sheet: Figure 3b
				discontinuous assay format																				discontinuous assay format
				RFU																					RFU
				KpHdaH (1b)																					LcApaH (3)
					[substrate] (µM)																				[substrate] (µM)
					150		100		66.7		44.4		29.6		19.8		13.2		8.8						337.5				225				150				66.7				44.4				29,6				19.8
				time (min)	sample 1	sample 2	sample 1	sample 2	sample 1	sample 2	sample 1	sample 2	sample 1	sample 2	sample 1	sample 2	sample 1	sample 2	sample 1	sample 2				time (min)	sample 1	sample 2	sample 3	sample 4	sample 1	sample 2	sample 3	sample 4	sample 1	sample 2	sample 3	sample 4	sample 1	sample 2	sample 3	sample 4	sample 1	sample 2	sample 3	sample 4	sample 1	sample 2	sample 3	sample 4	sample 1
				15	141	243	121	173.5	108	185.5	172.5	265	168	185	154.5	167.5	135.5	147	114	115				15			210	507.5			415	527	307.5	293	311	506	330.5	390.5	487	475.5	245	284.5			152.5	217			135
				30	295.5	582	283	440	352.5	406	376	475.5	336	424.5	295.5	402	294.5	307	229	252.5				30			699	812			820	1021	737	731	883	908.5	635	791.5	817	946.5	604	641.5			361	531			230
				60	1102.5	1420	1216.5	1105	1133	1121	1093	1112.5	953.5	1042	848	814.5	612	631.5	483	464.5				45			1010	1214			1211.5	1381.5			1138	1274			1140.5	1332
				PsApaH (4)																					LpApaH (3)
					[substrate] (µM)																				[substrate] (µM)
					150		100		66.7		44.4		29.6		19.8		13.2		8.8						337.5				225				150				66.7				44.4				29,6				19.8
				time (min)	sample 1	sample 2	sample 1	sample 2	sample 1	sample 2	sample 1	sample 2	sample 1	sample 2	sample 1	sample 2	sample 1	sample 2	sample 1	sample 2				time (min)	sample 1	sample 2	sample 3	sample 4	sample 1	sample 2	sample 3	sample 4	sample 1	sample 2	sample 3	sample 4	sample 1	sample 2	sample 3	sample 4	sample 1	sample 2	sample 3	sample 4	sample 1	sample 2	sample 3	sample 4	sample 1
				15	364	399	405.5	298.5	334.5	325	372.5	312	386	341.5	352.5	335.5	340	319.5	303.5	262.5				15			804.5	854.5			933	1042	887	806	903.5	957	869.5	738.5	958	1051.5	671	611			465.5	509.5			353.5
				30	872.5	1011	939	1101	995	1000	978.5	1026	956.5	1036	873	937	843	708.5	642.5	564.5				30			1903	2094.5			2072	2292	2241.5	1911	2069	2200	1821	1795.5	1964.5	2226	1603	1515			853	1170			548.5
				60	2438	2355.5	2509	2527	2642	2671.5	2508.5	2539.5	2206	2231.5	1856	1834	1375	1439	1122,5*	878,5*				45			3456	3215			3323	3344.5			3091	3319			3014	3334
				RwDmhA (1b)
					[substrate] (µM)
					150		100		66.7		44.4		29.6		19.8		13.2		8.8
				time (min)	sample 1	sample 2	sample 1	sample 2	sample 1	sample 2	sample 1	sample 2	sample 1	sample 2	sample 1	sample 2	sample 1	sample 2	sample 1	sample 2
				15	182.5	157.5	149.5	169.5	185	175.5	131	102	113	88	112	115.5	108.5	94.5	81.5	77.5
				30	420.5	500	449.5	423	481.5	800.5	442	403.5	393	341.5	375.5	319.5	306.5	269	227	217
				60	1387	1386.5	1398.5	2109*	1437.5		1356	1291.5	1190	1150.5	972	941	756,5*	701*	555,5*	515*
				RFU*2																					RFU*2
				KpHdaH (1b)																					LcApaH (3)
					[substrate] (µM)																				[substrate] (µM)
					150		100		66.7		44.4		29.6		19.8		13.2		8.8						337.5				225				150				66.7				44.4				29,6				19.8
				time (min)	sample 1	sample 2	sample 1	sample 2	sample 1	sample 2	sample 1	sample 2	sample 1	sample 2	sample 1	sample 2	sample 1	sample 2	sample 1	sample 2				time (min)	sample 1	sample 2	sample 3	sample 4	sample 1	sample 2	sample 3	sample 4	sample 1	sample 2	sample 3	sample 4	sample 1	sample 2	sample 3	sample 4	sample 1	sample 2	sample 3	sample 4	sample 1	sample 2	sample 3	sample 4	sample 1
				15	282	486	242	347	216	371	345	530	336	370	309	335	271	294	228	230				15			420	1015			830	1054	615	586	622	1012	661	781	974	951	490	569			305	434			270
				30	591	1164	566	880	705	812	752	951	672	849	591	804	589	614	458	505				30			1398	1624			1640	2042	1474	1462	1766	1817	1270	1583	1634	1893	1208	1283			722	1062			460
				60	2205	2840	2433	2210	2266	2242	2186	2225	1907	2084	1696	1629	1224	1263	966	929				45			2020	2428			2423	2763			2276	2548			2281	2664
				PsApaH (4)																					LpApaH (3)
					[substrate] (µM)																				[substrate] (µM)
					150		100		66.7		44.4		29.6		19.8		13.2		8.8						337.5				225				150				66.7				44.4				29,6				19.8
				time (min)	sample 1	sample 2	sample 1	sample 2	sample 1	sample 2	sample 1	sample 2	sample 1	sample 2	sample 1	sample 2	sample 1	sample 2	sample 1	sample 2				time (min)	sample 1	sample 2	sample 3	sample 4	sample 1	sample 2	sample 3	sample 4	sample 1	sample 2	sample 3	sample 4	sample 1	sample 2	sample 3	sample 4	sample 1	sample 2	sample 3	sample 4	sample 1	sample 2	sample 3	sample 4	sample 1
				15	728	798	811	597	669	650	745	624	772	683	705	671	680	639	607	525				15			1609	1709			1866	2084	1774	1612	1807	1914	1739	1477	1916	2103	1342	1222			931	1019			707
				30	1745	2022	1878	2202	1990	2000	1957	2052	1913	2072	1746	1874	1686	1417	1285	1129				30			3806	4189			4144	4584	4483	3822	4138	4400	3642	3591	3929	4452	3206	3030			1706	2340			1097
				60	4876	4711	5018	5054	5284	5343	5017	5079	4412	4463	3712	3668	2750	2878						45			6912	6430			6646	6689			6182	6638			6028	6668
				RwDmhA (1b)
					[substrate] (µM)
					150		100		66.7		44.4		29.6		19.8		13.2		8.8
				time (min)	sample 1	sample 2	sample 1	sample 2	sample 1	sample 2	sample 1	sample 2	sample 1	sample 2	sample 1	sample 2	sample 1	sample 2	sample 1	sample 2
				15	365	315	299	339	370	351	262	204	226	176	224	231	217	189	163	155
				30	841	1000	899	846	963	1601	884	807	786	683	751	639	613	538	454	434
				60	2774	2773	2797		2875		2712	2583	2380	2301	1944	1882
				[AMC] (nM)																					[AMC] (nM)
				KpHdaH (1b)																					LcApaH (3)
					[substrate] (µM)																				[substrate] (µM)
					150		100		66.7		44.4		29.6		19.8		13.2		8.8						337.5				225				150				66.7				44.4				29,6				19.8
				time (min)	sample 1	sample 2	sample 1	sample 2	sample 1	sample 2	sample 1	sample 2	sample 1	sample 2	sample 1	sample 2	sample 1	sample 2	sample 1	sample 2				time (min)	sample 1	sample 2	sample 3	sample 4	sample 1	sample 2	sample 3	sample 4	sample 1	sample 2	sample 3	sample 4	sample 1	sample 2	sample 3	sample 4	sample 1	sample 2	sample 3	sample 4	sample 1	sample 2	sample 3	sample 4	sample 1
				15	137.695	237.305	118.164	169.434	105.469	181.152	168.457	258.789	164.062	180.664	150.879	163.574	132.324	143.555	111.328	112.305				15			205.078	495.605			405.273	514.648	300.293	286.133	303.711	494.141	322.754	381.348	475.586	464.355	239.258	277.832			148.926	211.914			131.836
				30	288.574	568.359	276.367	429.688	344.238	396.484	367.188	464.355	328.125	414.551	288.574	392.578	287.598	299.805	223.633	246.582				30			682.617	792.969			800.781	997.07	719.727	713.867	862.305	887.207	620.117	772.949	797.852	924.316	589.844	626.465			352.539	518.555			224.609
				60	1076.66	1386.72	1187.99	1079.1	1106.45	1094.73	1067.38	1086.43	931.152	1017.58	828.125	795.41	597.656	616.699	471.68	453.613				45			986.328	1185.55			1183.11	1349.12			1111.33	1244.14			1113.77	1300.78
				PsApaH (4)																					LpApaH (3)
					[substrate] (µM)																				[substrate] (µM)
					150		100		66.7		44.4		29.6		19.8		13.2		8.8						337.5				225				150				66.7				44.4				29,6				19.8
				time (min)	sample 1	sample 2	sample 1	sample 2	sample 1	sample 2	sample 1	sample 2	sample 1	sample 2	sample 1	sample 2	sample 1	sample 2	sample 1	sample 2				time (min)	sample 1	sample 2	sample 3	sample 4	sample 1	sample 2	sample 3	sample 4	sample 1	sample 2	sample 3	sample 4	sample 1	sample 2	sample 3	sample 4	sample 1	sample 2	sample 3	sample 4	sample 1	sample 2	sample 3	sample 4	sample 1
				15	355.469	389.648	395.996	291.504	326.66	317.383	363.77	304.688	376.953	333.496	344.238	327.637	332.031	312.012	296.387	256.348				15			785.645	834.473			911.133	1017.58	866.211	787.109	882.324	934.57	849.121	721.191	935.547	1026.86	655.273	596.68			454.59	497.559			345.215
				30	852.051	987.305	916.992	1075.2	971.68	976.562	955.566	1001.95	934.082	1011.72	852.539	915.039	823.242	691.895	627.441	551.27				30			1858.4	2045.41			2023.44	2238.28	2188.96	1866.21	2020.51	2148.44	1778.32	1753.42	1918.46	2173.83	1565.43	1479.49			833.008	1142.58			535.645
				60	2380.86	2300.29	2450.2	2467.77	2580.08	2608.89	2449.71	2479.98	2154.3	2179.2	1812.5	1791.02	1342.77	1405.27						45			3375	3139.65			3245.12	3266.11			3018.55	3241.21			2943.36	3255.86
				RwDmhA (1b)
					[substrate] (µM)
					150		100		66.7		44.4		29.6		19.8		13.2		8.8
				time (min)	sample 1	sample 2	sample 1	sample 2	sample 1	sample 2	sample 1	sample 2	sample 1	sample 2	sample 1	sample 2	sample 1	sample 2	sample 1	sample 2
				15	178.223	153.809	145.996	165.527	180.664	171.387	127.93	99.6094	110.352	85.9375	109.375	112.793	105.957	92.2852	79.5898	75.6836
				30	410.645	488.281	438.965	413.086	470.215	781.738	431.641	394.043	383.789	333.496	366.699	312.012	299.316	262.695	221.68	211.914
				60	1354.49	1354	1365.72		1403.81		1324.22	1261.23	1162.11	1123.54	949.219	918.945
					[v0]/[E0] (1/s)																				[v0]/[E0] (1/s)
					VsHdaH (1b)		RwDmhA (1b)		KpHdaH (1b)		PsApaH (4)		LcApaH (3)		LpApaH (3)										LcApaH (3)		LpApaH (3)
				[QPKKac] (µM)	Mean		Mean		Mean		Mean		Mean		Mean									[QPKKac] (µM)	Mean		Mean
				337.5	nd		nd		nd		nd		4.08664		6.79796									337.5	4.08664		6.79796
				225	nd		nd		nd		nd		4.47862		6.36461									225	4.47862		6.36461
				150	1.27081		0.0112256		0.0494046		0.0368769		4.67413		6.32973									150	4.67413		6.32973
				100	1.19618		0.0112033		0.0470189		0.0393803		4.37554		6.08898									100	4.37554		6.08898
				66.7	1.03078		0.0113684		0.0452314		0.0425008		3.88455		4.98047									66.7	3.88455		4.98047
				44.4	0.898383		0.0111026		0.040816		0.0397164		2.83474		2.84288									44.4	2.83474		2.84288
				29.6	0.659451		0.00984701		0.0378079		0.0334918		1.48383		1.41737									29.6	1.48383		1.41737
				19.8	0.503147		0.00771174		0.0306484		0.0269097		0.550673		0.638835									19.8	0.550673		0.638835
				13.2	0.33138		0.00505235		0.0217305		0.0191447		nd		nd
				8.8	0.230252		0.00386556		0.0161792		0.0173882		nd		nd
				nd: not determined																				nd: not determined
[truncated: 20 more columns]

## Sheet: Figure 3c
			LcApaH (3) LGKL-la (continuous assay format)																			LcApaH (3) LGKD-la (continuous assay format)																			VsHdaH (1b) QPKKl-la (discontinuous assay format)
			RFU (two samples each)
				[substrate] (µM)																			[substrate] (µM)
			time (s)	150		100		66.7		44.4		29.6		19.8		13.2		8.8				time (s)	150		100		66.7		44.4		29.6		19.8		13.2		8.8				RFU
			5.5	12188	12415	9062	9060	6535	6536	4582	4564	3132	3144	2180	2218	1504	1533	1056	1061			7.5	12663	12547	9330	9282	6821	6702	4807	4932	3380	3407	2377	2370	1647	1644	1152	1164
			6	12292	12397	9060	9100	6556	6523	4627	4607	3148	3156	2177	2218	1502	1536	1068	1058			8	12675	12629	9301	9364	6848	6728	4831	4953	3380	3417	2377	2352	1645	1641	1163	1154
			6.5	12290	12456	9110	9040	6575	6512	4601	4612	3137	3174	2190	2228	1506	1534	1058	1064			8.5	12696	12595	9334	9333	6844	6734	4828	4949	3388	3426	2388	2372	1636	1648	1167	1152			VsHdaH (1b) QPKKl-la
			7	12304	12489	9128	9076	6584	6550	4600	4599	3169	3176	2180	2249	1496	1544	1069	1068			9	12702	12660	9372	9379	6855	6748	4822	4972	3400	3443	2394	2382	1670	1639	1176	1147
			7.5	12375	12432	9111	9101	6557	6599	4606	4629	3180	3184	2190	2246	1507	1556	1061	1073			9.5	12667	12630	9364	9372	6847	6736	4836	4976	3405	3421	2412	2390	1688	1661	1178	1157				[substrate] (µM)
			8	12379	12526	9112	9094	6581	6558	4654	4602	3172	3211	2192	2257	1520	1540	1062	1076			10	12770	12724	9403	9400	6868	6743	4852	4989	3404	3451	2418	2392	1671	1654	1175	1172				150		100		66.7		44.4
			8.5	12420	12527	9106	9160	6621	6612	4652	4637	3172	3179	2212	2254	1508	1538	1068	1082			10.5	12764	12771	9404	9389	6876	6763	4849	5008	3408	3459	2396	2399	1675	1652	1172	1172			time (min)	sample 1	sample 2	sample 1	sample 2	sample 1	sample 2	sample 1	sample 2
			9	12400	12517	9198	9112	6616	6606	4666	4676	3188	3203	2226	2254	1518	1544	1085	1081			11	12724	12690	9368	9381	6886	6780	4859	5008	3407	3428	2424	2402	1676	1660	1184	1174			15	821.5	1614.5	847	1516.5	838.5	1389.5	865.5	1331
			9.5	12415	12608	9178	9176	6636	6615	4686	4647	3204	3198	2217	2284	1544	1544	1078	1085			11.5	12755	12783	9411	9420	6926	6804	4857	5016	3420	3452	2422	2399	1686	1656	1180	1168			30	1992	3832.5	2181.5	3767.5	2388.5	3835.5	2373.5	3435.5
			10	12473	12595	9167	9164	6651	6620	4665	4658	3208	3214	2231	2260	1532	1564	1074	1088			12	12831	12745	9389	9424	6923	6771	4886	5038	3416	3459	2405	2408	1680	1668	1182	1176			60	7238	12125.5	7181	10901.5	7368	9451.5	6570.5	7412.5
			10.5	12495	12632	9205	9189	6648	6629	4684	4675	3203	3228	2235	2269	1528	1571	1091	1089			12.5	12759	12756	9424	9397	6932	6794	4886	4999	3447	3468	2428	2420	1682	1673	1185	1171
			11	12496	12651	9262	9228	6690	6654	4717	4701	3237	3230	2247	2299	1540	1560	1097	1094			13	12814	12774	9405	9437	6964	6784	4880	5044	3423	3465	2435	2426	1677	1676	1200	1173
			11.5	12530	12700	9208	9252	6695	6640	4688	4711	3237	3230	2235	2304	1552	1572	1096	1080			13.5	12908	12744	9455	9466	6920	6816	4908	5040	3459	3475	2445	2428	1683	1670	1188	1177
			12	12529	12690	9236	9263	6693	6655	4724	4685	3223	3249	2242	2294	1552	1568	1084	1089			14	12880	12777	9454	9455	6966	6832	4910	5046	3447	3480	2429	2420	1690	1683	1204	1171			RFU*2
			12.5	12540	12709	9322	9260	6656	6683	4715	4744	3225	3247	2249	2305	1554	1572	1088	1102			14.5	12808	12801	9482	9466	6944	6841	4919	5032	3450	3500	2454	2431	1706	1684	1205	1185
			13	12596	12759	9306	9298	6713	6703	4719	4708	3236	3243	2281	2308	1558	1572	1095	1088			15	12815	12876	9486	9500	6974	6892	4943	5045	3461	3479	2435	2432	1695	1692	1200	1184
			13.5	12641	12786	9268	9247	6696	6699	4728	4725	3267	3257	2276	2304	1564	1584	1097	1087			15.5	12874	12806	9470	9473	6957	6848	4929	5078	3448	3496	2467	2447	1697	1692	1209	1198			VsHdaH (1b) QPKKl-la
			14	12600	12848	9406	9270	6723	6712	4764	4741	3256	3243	2266	2303	1574	1580	1092	1097			16	12850	12804	9497	9484	6976	6860	4925	5072	3468	3524	2454	2450	1709	1704	1209	1200
			14.5	12583	12827	9316	9259	6716	6732	4749	4728	3255	3267	2264	2331	1562	1588	1085	1094			16.5	12884	12867	9494	9458	7000	6876	4950	5093	3469	3516	2472	2455	1707	1687	1212	1186				[substrate] (µM)
			15	12672	12796	9364	9332	6736	6745	4728	4761	3272	3280	2276	2324	1567	1583	1104	1094			17	12871	12881	9528	9521	6979	6835	4943	5080	3484	3508	2464	2449	1716	1693	1222	1197				150		100		66.7		44.4
			15.5	12680	12852	9338	9326	6744	6760	4753	4763	3282	3278	2272	2338	1572	1608	1089	1088			17.5	12913	12919	9556	9502	6975	6911	4940	5087	3479	3525	2481	2460	1727	1712	1221	1205			time (min)	sample 1	sample 2	sample 1	sample 2	sample 1	sample 2	sample 1	sample 2
			16	12660	12900	9403	9343	6772	6744	4788	4765	3272	3290	2291	2320	1583	1605	1087	1102			18	12944	12831	9543	9531	6998	6920	4961	5089	3495	3516	2472	2456	1724	1724	1224	1208			15	1643	3229	1694	3033	1677	2779	1731	2662
			16.5	12644	12864	9440	9348	6751	6812	4786	4788	3266	3281	2287	2349	1574	1600	1095	1105			18.5	12940	12884	9551	9570	7025	6895	4987	5118	3505	3560	2482	2476	1740	1716	1228	1211			30	3984	7665	4363	7535	4777	7671	4747	6871
			17	12725	12865	9407	9317	6804	6760	4748	4761	3297	3311	2284	2340	1586	1608	1092	1100			19	12987	12938	9588	9569	7049	6907	4965	5118	3518	3557	2472	2484	1721	1716	1239	1206			60	14476	24251	14362	21803	14736	18903	13141	14825
			17.5	12674	12888	9427	9347	6783	6778	4790	4784	3316*	3312*	2279	2328	1604	1609	1096	1104			19.5	12960	12956	9572	9560	7055	6937	4960	5118	3523	3533	2496	2476	1739	1730	1218	1215
			18	12720	12876	9436	9395	6780	6838	4776	4790	3297*	3292*	2287	2339	1588	1587	1093	1100			20	12923	12894	9583	9579	7080	6917	4960	5111	3504	3560	2500	2478	1736	1721	1222	1212
			18.5	12726	12973	9432	9360	6768*	6804*	4775	4793	3309*	3303*	2300	2350	1578	1618	1100	1116			20.5	12935	12888	9560	9612	7042	6926	4994	5124	3533	3570	2523	2515	1736	1732	1236	1208
			19	12772	12908	9501	9366	6742*	6858*	4788	4793	3304*	3313*	2301	2344	1593	1615	1106	1109			21	12926	12946	9618	9611	7057	6964	4974	5164	3514	3554	2492	2494	1752	1727	1225	1204			[AMC] (nM)
			19.5	12818	12953	9448	9430	6813*	6894*	4795	4816	3316*	3313*	2308	2342	1598	1626	1102	1107			21.5	12972	12948	9603	9593	7068	6941	4980	5146	3536	3554	2508	2480	1748	1756	1239	1213
			20	12786	12921	9490	9412	6792*	6882*	4812	4821	3318*	3299*	2336	2351	1597	1608	1108	1112			22	13005	12958	9624	9622	7084	6954	4984	5129	3544	3584	2527	2500	1759	1740	1252	1220
																						22.5	13043	12988	9674	9628	7067	6975	5008	5168	3539	3562	2531	2508	1745	1732	1242	1226			VsHdaH (1b) QPKKl-la
																						23	13040	12948	9650	9620	7077	6986	5021	5203	3546	3569	2519	2516	1773	1744	1260	1224
																						23.5	13007	12978	9690	9644	7096	6993	5036	5200	3568	3584	2521	2509	1775	1754	1250	1217				[substrate] (µM)
																						24	13028	12992	9704	9717	7098	6971	5016	5215	3558	3612	2536	2536	1765	1740	1252	1234				150		100		66.7		44.4
																						24.5	13068	13024	9644	9641	7109	7015	5028	5189	3604	3609	2532	2530	1773	1762	1256	1228			time (min)	sample 1	sample 2	sample 1	sample 2	sample 1	sample 2	sample 1	sample 2
			baseline corrected (two samples each)																			25	13057	13033	9671	9696	7134	7009	5039	5220	3582	3605	2547	2519	1772	1755	1271	1229			15	802.246	1576.66	827.148	1480.96	818.848	1356.93	845.215	1299.8
				[substrate] (µM)																																					30	1945.31	3742.68	2130.37	3679.2	2332.52	3745.61	2317.87	3354.98
			time (s)	150		100		66.7		44.4		29.6		19.8		13.2		8.8																							60	7068.36	11841.3	7012.7	10646	7195.31	9229.98	6416.5	7238.77
			5.5	-256	-29	-34.5	-36.5	-115.5	-114.5	62	44	-1.5	10.5	26	64	-2.5	26.5	15.5	20.5			LcApaH (3) LGKD-la
			6	-152	-47	-36.5	3.5	-94.5	-127.5	107	87	14.5	22.5	23	64	-4.5	29.5	27.5	17.5			baseline corrected (two samples each)
			6.5	-154	12	13.5	-56.5	-75.5	-138.5	81	92	3.5	40.5	36	74	-0.5	27.5	17.5	23.5				[substrate] (µM)
			7	-140	45	31.5	-20.5	-66.5	-100.5	80	79	35.5	42.5	26	95	-10.5	37.5	28.5	27.5			time (s)	150		100		66.7		44.4		29.6		19.8		13.2		8.8
			7.5	-69	-12	14.5	4.5	-93.5	-51.5	86	109	46.5	50.5	36	92	0.5	49.5	20.5	32.5			7.5	294	178	271.5	223.5	269	150	90	215	95.5	122.5	122	115	79	76	67.5	79.5
			8	-65	82	15.5	-2.5	-69.5	-92.5	134	82	38.5	77.5	38	103	13.5	33.5	21.5	35.5			8	306	260	242.5	305.5	296	176	114	236	95.5	132.5	122	97	77	73	78.5	69.5
			8.5	-24	83	9.5	63.5	-29.5	-38.5	132	117	38.5	45.5	58	100	1.5	31.5	27.5	41.5			8.5	327	226	275.5	274.5	292	182	111	232	103.5	141.5	133	117	68	80	82.5	67.5				[v0]/[E0] (1/s)
			9	-44	73	101.5	15.5	-34.5	-44.5	146	156	54.5	69.5	72	100	11.5	37.5	44.5	40.5			9	333	291	313.5	320.5	303	196	105	255	115.5	158.5	139	127	102	71	91.5	62.5				VcHdaH QKKl-la
			9.5	-29	164	81.5	79.5	-14.5	-35.5	166	127	70.5	64.5	63	130	37.5	37.5	37.5	44.5			9.5	298	261	305.5	313.5	295	184	119	259	120.5	136.5	157	135	120	93	93.5	72.5			[substrate] (µM)	Mean	SEM
			10	29	151	70.5	67.5	0.5	-30.5	145	138	74.5	80.5	77	106	25.5	57.5	33.5	47.5			10	401	355	344.5	341.5	316	191	135	272	119.5	166.5	163	137	103	86	90.5	87.5			150	0.031486	0.00701072
			10.5	51	188	108.5	92.5	-2.5	-21.5	164	155	69.5	94.5	81	115	21.5	64.5	50.5	48.5			10.5	395	402	345.5	330.5	324	211	132	291	123.5	174.5	141	144	107	84	87.5	87.5			100	0.029068	0.00541052
			11	52	207	165.5	131.5	39.5	3.5	197	181	103.5	96.5	93	145	33.5	53.5	56.5	53.5			11	355	321	309.5	322.5	334	228	142	291	122.5	143.5	169	147	108	92	99.5	89.5			66.7	0.0267243	0.00337473
			11.5	86	256	111.5	155.5	44.5	-10.5	168	191	103.5	96.5	81	150	45.5	65.5	55.5	39.5			11.5	386	414	352.5	361.5	374	252	140	299	135.5	167.5	167	144	118	88	95.5	83.5			44.4	0.0214379	0.00182742
			12	85	246	139.5	166.5	42.5	4.5	204	165	89.5	115.5	88	140	45.5	61.5	43.5	48.5			12	462	376	330.5	365.5	371	219	169	321	131.5	174.5	150	153	112	100	97.5	91.5			29.6	0.0154808	0.00099568
			12.5	96	265	225.5	163.5	5.5	32.5	195	224	91.5	113.5	95	151	47.5	65.5	47.5	61.5			12.5	390	387	365.5	338.5	380	242	169	282	162.5	183.5	173	165	114	105	100.5	86.5			19.8	0.0111952	0.00201624
			13	152	315	209.5	201.5	62.5	52.5	199	188	102.5	109.5	127	154	51.5	65.5	54.5	47.5			13	445	405	346.5	378.5	412	232	163	327	138.5	180.5	180	171	109	108	115.5	88.5			13.2	0.00769314	0.0012543
			13.5	197	342	171.5	150.5	45.5	48.5	208	205	133.5	123.5	122	150	57.5	77.5	56.5	46.5			13.5	539	375	396.5	407.5	368	264	191	323	174.5	190.5	190	173	115	102	103.5	92.5			8.8	0.00547146	0.000394011
			14	156	404	309.5	173.5	72.5	61.5	244	221	122.5	109.5	112	149	67.5	73.5	51.5	56.5			14	511	408	395.5	396.5	414	280	193	329	162.5	195.5	174	165	122	115	119.5	86.5
			14.5	139	383	219.5	162.5	65.5	81.5	229	208	121.5	133.5	110	177	55.5	81.5	44.5	53.5			14.5	439	432	423.5	407.5	392	289	202	315	165.5	215.5	199	176	138	116	120.5	100.5
			15	228	352	267.5	235.5	85.5	94.5	208	241	138.5	146.5	122	170	60.5	76.5	63.5	53.5			15	446	507	427.5	441.5	422	340	226	328	176.5	194.5	180	177	127	124	115.5	99.5
			15.5	236	408	241.5	229.5	93.5	109.5	233	243	148.5	144.5	118	184	65.5	101.5	48.5	47.5			15.5	505	437	411.5	414.5	405	296	212	361	163.5	211.5	212	192	129	124	124.5	113.5
			16	216	456	306.5	246.5	121.5	93.5	268	245	138.5	156.5	137	166	76.5	98.5	46.5	61.5			16	481	435	438.5	425.5	424	308	208	355	183.5	239.5	199	195	141	136	124.5	115.5
			16.5	200	420	343.5	251.5	100.5	161.5	266	268	132.5	147.5	133	195	67.5	93.5	54.5	64.5			16.5	515	498	435.5	399.5	448	324	233	376	184.5	231.5	217	200	139	119	127.5	101.5
			17	281	421	310.5	220.5	153.5	109.5	228	241	163.5	177.5	130	186	79.5	101.5	51.5	59.5			17	502	512	469.5	462.5	427	283	226	363	199.5	223.5	209	194	148	125	137.5	112.5
			17.5	230	444	330.5	250.5	132.5	127.5	270	264			125	174	97.5	102.5	55.5	63.5			17.5	544	550	497.5	443.5	423	359	223	370	194.5	240.5	226	205	159	144	136.5	120.5
			18	276	432	339.5	298.5	129.5	187.5	256	270			133	185	81.5	80.5	52.5	59.5			18	575	462	484.5	472.5	446	368	244	372	210.5	231.5	217	201	156	156	139.5	123.5
			18.5	282	529	335.5	263.5			255	273			146	196	71.5	111.5	59.5	75.5			18.5	571	515	492.5	511.5	473	343	270	401	220.5	275.5	227	221	172	148	143.5	126.5
			19	328	464	404.5	269.5			268	273			147	190	86.5	108.5	65.5	68.5			19	618	569	529.5	510.5	497	355	248	401	233.5	272.5	217	229	153	148	154.5	121.5
			19.5	374	509	351.5	333.5			275	296			154	188	91.5	119.5	61.5	66.5			19.5	591	587	513.5	501.5	503	385	243	401	238.5	248.5	241	221	171	162	133.5	130.5
			20	342	477	393.5	315.5			292	301			182	197	90.5	101.5	67.5	71.5			20	554	525	524.5	520.5	528	365	243	394	219.5	275.5	245	223	168	153	137.5	127.5
																						20.5	566	519	501.5	553.5	490	374	277	407	248.5	285.5	268	260	168	164	151.5	123.5
																						21	557	577	559.5	552.5	505	412	257	447	229.5	269.5	237	239	184	159	140.5	119.5
																						21.5	603	579	544.5	534.5	516	389	263	429	251.5	269.5	253	225	180	188	154.5	128.5
																						22	636	589	565.5	563.5	532	402	267	412	259.5	299.5	272	245	191	172	167.5	135.5
																						22.5	674	619	615.5	569.5	515	423	291	451	254.5	277.5	276	253	177	164	157.5	141.5
																						23	671	579	591.5	561.5	525	434	304	486	261.5	284.5	264	261	205	176	175.5	139.5
																						23.5	638	609	631.5	585.5	544	441	319	483	283.5	299.5	266	254	207	186	165.5	132.5
																						24	659	623	645.5	658.5	546	419	299	498	273.5	327.5	281	281	197	172	167.5	149.5
			[AMC] (two samples each)																			24.5	699	655	585.5	582.5	557	463	311	472	319.5	324.5	277	275	205	194	171.5	143.5
				[substrate] (µM)																		25	688	664	612.5	637.5	582	457	322	503	297.5	320.5	292	264	204	187	186.5	144.5
			time (s)	150		100		66.7		44.4		29.6		19.8		13.2		8.8
			5.5	-125	-14.1602	-16.8457	-17.8223	-56.3965	-55.9082	30.2734	21.4844	-0.732422	5.12695	12.6953	31.25	-1.2207	12.9395	7.56836	10.0098
			6	-74.2188	-22.9492	-17.8223	1.70898	-46.1426	-62.2559	52.2461	42.4805	7.08008	10.9863	11.2305	31.25	-2.19727	14.4043	13.4277	8.54492			[AMC] (two samples each)
			6.5	-75.1953	5.85938	6.5918	-27.5879	-36.8652	-67.627	39.5508	44.9219	1.70898	19.7754	17.5781	36.1328	-0.244141	13.4277	8.54492	11.4746			LcApaH (3) LGKD-la
			7	-68.3594	21.9727	15.3809	-10.0098	-32.4707	-49.0723	39.0625	38.5742	17.334	20.752	12.6953	46.3867	-5.12695	18.3105	13.916	13.4277
			7.5	-33.6914	-5.85938	7.08008	2.19727	-45.6543	-25.1465	41.9922	53.2227	22.7051	24.6582	17.5781	44.9219	0.244141	24.1699	10.0098	15.8691				[substrate] (µM)
			8	-31.7383	40.0391	7.56836	-1.2207	-33.9355	-45.166	65.4297	40.0391	18.7988	37.8418	18.5547	50.293	6.5918	16.3574	10.498	17.334			time (s)	150		100		66.7		44.4		29.6		19.8		13.2		8.8
			8.5	-11.7188	40.5273	4.63867	31.0059	-14.4043	-18.7988	64.4531	57.1289	18.7988	22.2168	28.3203	48.8281	0.732422	15.3809	13.4277	20.2637			7.5	143.555	86.9141	132.568	109.131	131.348	73.2422	43.9453	104.98	46.6309	59.8145	59.5703	56.1523	38.5742	37.1094	32.959	38.8184
			9	-21.4844	35.6445	49.5605	7.56836	-16.8457	-21.7285	71.2891	76.1719	26.6113	33.9355	35.1562	48.8281	5.61523	18.3105	21.7285	19.7754			8	149.414	126.953	118.408	149.17	144.531	85.9375	55.6641	115.234	46.6309	64.6973	59.5703	47.3633	37.5977	35.6445	38.3301	33.9355
			9.5	-14.1602	80.0781	39.7949	38.8184	-7.08008	-17.334	81.0547	62.0117	34.4238	31.4941	30.7617	63.4766	18.3105	18.3105	18.3105	21.7285			8.5	159.668	110.352	134.521	134.033	142.578	88.8672	54.1992	113.281	50.5371	69.0918	64.9414	57.1289	33.2031	39.0625	40.2832	32.959
			10	14.1602	73.7305	34.4238	32.959	0.244141	-14.8926	70.8008	67.3828	36.377	39.3066	37.5977	51.7578	12.4512	28.0762	16.3574	23.1934			9	162.598	142.09	153.076	156.494	147.949	95.7031	51.2695	124.512	56.3965	77.3926	67.8711	62.0117	49.8047	34.668	44.6777	30.5176
			10.5	24.9023	91.7969	52.9785	45.166	-1.2207	-10.498	80.0781	75.6836	33.9355	46.1426	39.5508	56.1523	10.498	31.4941	24.6582	23.6816			9.5	145.508	127.441	149.17	153.076	144.043	89.8438	58.1055	126.465	58.8379	66.6504	76.6602	65.918	58.5938	45.4102	45.6543	35.4004
			11	25.3906	101.074	80.8105	64.209	19.2871	1.70898	96.1914	88.3789	50.5371	47.1191	45.4102	70.8008	16.3574	26.123	27.5879	26.123			10	195.801	173.34	168.213	166.748	154.297	93.2617	65.918	132.812	58.3496	81.2988	79.5898	66.8945	50.293	41.9922	44.1895	42.7246
			11.5	41.9922	125	54.4434	75.9277	21.7285	-5.12695	82.0312	93.2617	50.5371	47.1191	39.5508	73.2422	22.2168	31.9824	27.0996	19.2871			10.5	192.871	196.289	168.701	161.377	158.203	103.027	64.4531	142.09	60.3027	85.2051	68.8477	70.3125	52.2461	41.0156	42.7246	42.7246
			12	41.5039	120.117	68.1152	81.2988	20.752	2.19727	99.6094	80.5664	43.7012	56.3965	42.9688	68.3594	22.2168	30.0293	21.2402	23.6816			11	173.34	156.738	151.123	157.471	163.086	111.328	69.3359	142.09	59.8145	70.0684	82.5195	71.7773	52.7344	44.9219	48.584	43.7012
			12.5	46.875	129.395	110.107	79.834	2.68555	15.8691	95.2148	109.375	44.6777	55.4199	46.3867	73.7305	23.1934	31.9824	23.1934	30.0293			11.5	188.477	202.148	172.119	176.514	182.617	123.047	68.3594	145.996	66.1621	81.7871	81.543	70.3125	57.6172	42.9688	46.6309	40.7715
			13	74.2188	153.809	102.295	98.3887	30.5176	25.6348	97.168	91.7969	50.0488	53.4668	62.0117	75.1953	25.1465	31.9824	26.6113	23.1934			12	225.586	183.594	161.377	178.467	181.152	106.934	82.5195	156.738	64.209	85.2051	73.2422	74.707	54.6875	48.8281	47.6074	44.6777
			13.5	96.1914	166.992	83.7402	73.4863	22.2168	23.6816	101.562	100.098	65.1855	60.3027	59.5703	73.2422	28.0762	37.8418	27.5879	22.7051			12.5	190.43	188.965	178.467	165.283	185.547	118.164	82.5195	137.695	79.3457	89.5996	84.4727	80.5664	55.6641	51.2695	49.0723	42.2363
			14	76.1719	197.266	151.123	84.7168	35.4004	30.0293	119.141	107.91	59.8145	53.4668	54.6875	72.7539	32.959	35.8887	25.1465	27.5879			13	217.285	197.754	169.189	184.814	201.172	113.281	79.5898	159.668	67.627	88.1348	87.8906	83.4961	53.2227	52.7344	56.3965	43.2129
			14.5	67.8711	187.012	107.178	79.3457	31.9824	39.7949	111.816	101.562	59.3262	65.1855	53.7109	86.4258	27.0996	39.7949	21.7285	26.123			13.5	263.184	183.105	193.604	198.975	179.688	128.906	93.2617	157.715	85.2051	93.0176	92.7734	84.4727	56.1523	49.8047	50.5371	45.166
			15	111.328	171.875	130.615	114.99	41.748	46.1426	101.562	117.676	67.627	71.5332	59.5703	83.0078	29.541	37.3535	31.0059	26.123			14	249.512	199.219	193.115	193.604	202.148	136.719	94.2383	160.645	79.3457	95.459	84.9609	80.5664	59.5703	56.1523	58.3496	42.2363
			15.5	115.234	199.219	117.92	112.061	45.6543	53.4668	113.77	118.652	72.5098	70.5566	57.6172	89.8438	31.9824	49.5605	23.6816	23.1934			14.5	214.355	210.938	206.787	198.975	191.406	141.113	98.6328	153.809	80.8105	105.225	97.168	85.9375	67.3828	56.6406	58.8379	49.0723
			16	105.469	222.656	149.658	120.361	59.3262	45.6543	130.859	119.629	67.627	76.416	66.8945	81.0547	37.3535	48.0957	22.7051	30.0293			15	217.773	247.559	208.74	215.576	206.055	166.016	110.352	160.156	86.1816	94.9707	87.8906	86.4258	62.0117	60.5469	56.3965	48.584
			16.5	97.6562	205.078	167.725	122.803	49.0723	78.8574	129.883	130.859	64.6973	72.0215	64.9414	95.2148	32.959	45.6543	26.6113	31.4941			15.5	246.582	213.379	200.928	202.393	197.754	144.531	103.516	176.27	79.834	103.271	103.516	93.75	62.9883	60.5469	60.791	55.4199
			17	137.207	205.566	151.611	107.666	74.9512	53.4668	111.328	117.676	79.834	86.6699	63.4766	90.8203	38.8184	49.5605	25.1465	29.0527			16	234.863	212.402	214.111	207.764	207.031	150.391	101.562	173.34	89.5996	116.943	97.168	95.2148	68.8477	66.4062	60.791	56.3965
			17.5	112.305	216.797	161.377	122.314	64.6973	62.2559	131.836	128.906			61.0352	84.9609	47.6074	50.0488	27.0996	31.0059			16.5	251.465	243.164	212.646	195.068	218.75	158.203	113.77	183.594	90.0879	113.037	105.957	97.6562	67.8711	58.1055	62.2559	49.5605
			18	134.766	210.938	165.771	145.752	63.2324	91.5527	125	131.836			64.9414	90.332	39.7949	39.3066	25.6348	29.0527			17	245.117	250	229.248	225.83	208.496	138.184	110.352	177.246	97.4121	109.131	102.051	94.7266	72.2656	61.0352	67.1387	54.9316
			18.5	137.695	258.301	163.818	128.662			124.512	133.301			71.2891	95.7031	34.9121	54.4434	29.0527	36.8652			17.5	265.625	268.555	242.92	216.553	206.543	175.293	108.887	180.664	94.9707	117.432	110.352	100.098	77.6367	70.3125	66.6504	58.8379
			19	160.156	226.562	197.51	131.592			130.859	133.301			71.7773	92.7734	42.2363	52.9785	31.9824	33.4473			18	280.762	225.586	236.572	230.713	217.773	179.688	119.141	181.641	102.783	113.037	105.957	98.1445	76.1719	76.1719	68.1152	60.3027
			19.5	182.617	248.535	171.631	162.842			134.277	144.531			75.1953	91.7969	44.6777	58.3496	30.0293	32.4707			18.5	278.809	251.465	240.479	249.756	230.957	167.48	131.836	195.801	107.666	134.521	110.84	107.91	83.9844	72.2656	70.0684	61.7676
			20	166.992	232.91	192.139	154.053			142.578	146.973			88.8672	96.1914	44.1895	49.5605	32.959	34.9121			19	301.758	277.832	258.545	249.268	242.676	173.34	121.094	195.801	114.014	133.057	105.957	111.816	74.707	72.2656	75.4395	59.3262
																						19.5	288.574	286.621	250.732	244.873	245.605	187.988	118.652	195.801	116.455	121.338	117.676	107.91	83.4961	79.1016	65.1855	63.7207
																						20	270.508	256.348	256.104	254.15	257.812	178.223	118.652	192.383	107.178	134.521	119.629	108.887	82.0312	74.707	67.1387	62.2559
																						20.5	276.367	253.418	244.873	270.264	239.258	182.617	135.254	198.73	121.338	139.404	130.859	126.953	82.0312	80.0781	73.9746	60.3027
																						21	271.973	281.738	273.193	269.775	246.582	201.172	125.488	218.262	112.061	131.592	115.723	116.699	89.8438	77.6367	68.6035	58.3496
				[v0]/[E0] (1/s)																		21.5	294.434	282.715	265.869	260.986	251.953	189.941	128.418	209.473	122.803	131.592	123.535	109.863	87.8906	91.7969	75.4395	62.7441
				LcApaH LGK(L-la)																		22	310.547	287.598	276.123	275.146	259.766	196.289	130.371	201.172	126.709	146.24	132.812	119.629	93.2617	83.9844	81.7871	66.1621
			[substrate] (µM)	Mean																		22.5	329.102	302.246	300.537	278.076	251.465	206.543	142.09	220.215	124.268	135.498	134.766	123.535	86.4258	80.0781	76.9043	69.0918
			150	0.00348174																		23	327.637	282.715	288.818	274.17	256.348	211.914	148.438	237.305	127.686	138.916	128.906	127.441	100.098	85.9375	85.6934	68.1152
			100	0.00252306																		23.5	311.523	297.363	308.35	285.889	265.625	215.332	155.762	235.84	138.428	146.24	129.883	124.023	101.074	90.8203	80.8105	64.6973
			66.7	0.0019615																		24	321.777	304.199	315.186	321.533	266.602	204.59	145.996	243.164	133.545	159.912	137.207	137.207	96.1914	83.9844	81.7871	72.998
			44.4	0.00139603																		24.5	341.309	319.824	285.889	284.424	271.973	226.074	151.855	230.469	156.006	158.447	135.254	134.277	100.098	94.7266	83.7402	70.0684
			29.6	0.00116083																		25	335.938	324.219	299.072	311.279	284.18	223.145	157.227	245.605	145.264	156.494	142.578	128.906	99.6094	91.3086	91.0645	70.5566
			19.8	0.000851017
			13.2	0.000611694
			8.8	0.00027525
																							[v0]/[E0] (1/s)
																							LcApaH LGK(D-la)
																						[substrate] (µM)	Mean
																						150	0.00122924
																						100	0.0011343
																						66.7	0.000916472
																						44.4	0.000748097
																						29.6	0.000619565
																						19.8	0.000508907
																						13.2	0.000388132
																						8.8	0.000280736
		Summary final results
			[v0]/[E0] (1/s)
			*VsHdaH QPKK(L-la)		LcApaH LGK(L-la)		LcApaH LGK(D-la)
		[substrate] (µM)	Mean		Mean		Mean
		150	0.031486		0.00348174		0.00122924
		100	0.029068		0.00252306		0.0011343
		66.7	0.0267243		0.0019615		0.000916472
		44.4	0.0214379		0.00139603		0.000748097
		29.6	0.0154808		0.00116083		0.000619565
		19.8	0.0111952		0.000851017		0.000508907
		13.2	0.00769314		0.000611694		0.000388132
		8.8	0.00547146		0.00027525		0.000280736
[truncated: 8 more columns]

## Sheet: Figure 3d
		two measurements (continuous assay format)																				two measurements (continuous assay format)
		RFU																				RFU																				two measurements (continuous assay format)
																																										RFU
		BcAcuC (2c) LGKac																				BcAcuC (2c) LGKcro
																																										BcAcuC (2c) LGKpro
			[substrate] (µM)																				[substrate] (µM)
		time (min)	150		100		66.7		44.4		29.6		19.8		13.2		8.8					time (min)	150		100		66.7		44.4		29.6		19.8		13.2		8.8						[substrate] (µM)
			11895	12260	8934	9008	6444	6576	4632	4702	3211	3327	2306	2357	1565	1604	1111	1120					17550	18001	12872	12808	9171	9299	6514	6458	4610	4665	3258	3259	2301	2278	1594	1592				time (min)	150		100		66.7		44.4
		0	11995	12418	9116	9575	6599	6770	4820	5045	3420	3570	2415	2535	1678	1759	1236	1208				0	17664	17864	12861	13104	9426	9339	6538	6672	4669	4692	3277	3366	2264	2296	1555	1586					15188	15136	11288	11228	8169	8251	5956
		0.5	12121	12620	9308	9698	6804	6917	4970	5106	3526	3666	2517	2611	1766	1836	1316	1265				0.5	17900	17996	13056	13358	9570	9472	6714	6802	4797	4848	3344	3456	2341	2368	1596	1616				0	15181	15228	11381	11303	8376	8408	6008
		1	12465	12836	9575	9856	6964	7108	5162	5279	3638	3791	2613	2708	1815	1888	1353	1308				1	18442	18415	13421	13637	9804	9732	6928	6974	4948	4952	3480	3583	2407	2435	1671	1695				0.5	15613	15454	11668	11582	8624	8610	6233
		1.5	12739	12973	9781	10115	7208	7264	5261	5426	3784	3880	2707	2802	1889	1959	1399	1355				1.5	18787	18821	13759	13986	10132	9961	7124	7187	5100	5083	3563	3684	2484	2512	1728	1725				1	15912	15852	12032	11947	8916	8858	6444
		2	13004	13230	9963	10234	7386	7428	5393	5545	3852	3981	2756	2876	1934	2023	1416	1368				2	19230	19198	14072	14307	10335	10192	7272	7301	5221	5240	3640	3768	2540	2548	1747	1761				1.5	16468	16168	12328	12190	9137	9096	6614
		2.5	13212	13477	10215	10441	7537	7596	5546	5690	3942	4064	2815	2940	1974	2048	1433*	1399*				2.5	19617	19384	14283	14512	10522	10394	7417	7476	5306	5337	3709	3811	2576	2595	1786*	1782*				2	16697	16464	12542	12480	9372	9286	6752
		3	13467	13681	10448	10639	7640	7716	5644	5785	4055	4112	2862*	2991*	2022	2098	1462*	1413*				3	19891	19720	14521	14752	10656	10500	7526	7574	5366*	5405*	3743*	3876*	2628	2657	1813*	1812*				2.5	17084	16800	12881	12700	9484	9408	6867
		3.5	13635	13913	10556	10728	7829	7899	5740	5926	4076*	4234*	2897*	3017*	2029*	2133*	1472*	1436*				3.5	19992*	19876*	14754	14957	10817*	10628*	7570*	7645*	5455*	5464*	3772*	3924*	2632*	2657*	1833*	1839*				3	17304	17049	13024	12827	9701	9597	6964*
		4	13853	14131	10757	10939	7949*	7984*	5837*	6009*	4152*	4289*	2942*	3075*	2069*	2150*	1490*	1448*				4	20342*	20068*	14964*	15003*	10888*	10680*	7664*	7690*	5497*	5519*	3816*	3942*	2649*	2669*	1843*	1839*				3.5	17528*	17352*	13200*	13056*	9846*	9583*	7026*
																																										4	17652*	17396*	13357*	13207*	9943*	9729*	7104*
		baseline corrected (two measurements)																				baseline corrected (two measurements)
		RFU																				RFU																				baseline corrected (two measurements)
																																										RFU
		BcAcuC (2c) LGKac																				BcAcuC (2c) LGKcro
																																										BcAcuC (2c) LGKpro
			[substrate] (µM)																				[substrate] (µM)
		time (min)	150		100		66.7		44.4		29.6		19.8		13.2		8.8					time (min)	150		100		66.7		44.4		29.6		19.8		13.2		8.8						[substrate] (µM)
		0	-82.5	340.5	145	604	89	260	153	378	151	301	83.5	203.5	93.5	174.5	120.5	92.5				0	-111.5	88.5	21	264	191	104	52	186	31.5	54.5	18.5	107.5	-25.5	6.5	-38	-7				time (min)	150		100		66.7		44.4
		0.5	43.5	542.5	337	727	294	407	303	439	257	397	185.5	279.5	181.5	251.5	200.5	149.5				0.5	124.5	220.5	216	518	335	237	228	316	159.5	210.5	85.5	197.5	51.5	78.5	3	23				0	19	66	123	45	166	198	117
		1	387.5	758.5	604	885	454	598	495	612	369	522	281.5	376.5	230.5	303.5	237.5	192.5				1	666.5	639.5	581	797	569	497	442	488	310.5	314.5	221.5	324.5	117.5	145.5	78	102				0.5	451	292	410	324	414	400	342
		1.5	661.5	895.5	810	1144	698	754	594	759	515	611	375.5	470.5	304.5	374.5	283.5	239.5				1.5	1011.5	1045.5	919	1146	897	726	638	701	462.5	445.5	304.5	425.5	194.5	222.5	135	132				1	750	690	774	689	706	648	553
		2	926.5	1152.5	992	1263	876	918	726	878	583	712	424.5	544.5	349.5	438.5	300.5	252.5				2	1454.5	1422.5	1232	1467	1100	957	786	815	583.5	602.5	381.5	509.5	250.5	258.5	154	168				1.5	1306	1006	1070	932	927	886	723
		2.5	1134.5	1399.5	1244	1470	1027	1086	879	1023	673	795	483.5	608.5	389.5	463.5						2.5	1841.5	1608.5	1443	1672	1287	1159	931	990	668.5	699.5	450.5	552.5	286.5	305.5						2	1535	1302	1284	1222	1162	1076	861
		3	1389.5	1603.5	1477	1668	1130	1206	977	1118	786	843			437.5	513.5						3	2115.5	1944.5	1681	1912	1421	1265	1040	1088					338.5	367.5						2.5	1922	1638	1623	1442	1274	1198	976
		3.5	1557.5	1835.5	1585	1757	1319	1389	1073	1259												3.5			1914	2117																3	2142	1887	1766	1569	1491	1387
		4	1775.5	2053.5	1786	1968
		[AMC] (nM) (two measurements)																				[AMC] (nM) (two measurements)
		[AMC] (nM)																				[AMC] (nM)																				[AMC] (nM) (two measurements)
																																										[AMC] (nM)
		BcAcuC (2c) LGKac																				BcAcuC (2c) LGKcro
																																										BcAcuC (2c) LGKpro
			[substrate] (µM)																				[substrate] (µM)
		time (min)	150		100		66.7		44.4		29.6		19.8		13.2		8.8					time (min)	150		100		66.7		44.4		29.6		19.8		13.2		8.8						[substrate] (µM)
		0	-40.2832	166.26	70.8008	294.922	43.457	126.953	74.707	184.57	73.7305	146.973	40.7715	99.3652	45.6543	85.2051	58.8379	45.166				0	-54.4434	43.2129	10.2539	128.906	93.2617	50.7812	25.3906	90.8203	15.3809	26.6113	9.0332	52.4902	-12.4512	3.17383	-18.5547	-3.41797				time (min)	150		100		66.7		44.4
		0.5	21.2402	264.893	164.551	354.98	143.555	198.73	147.949	214.355	125.488	193.848	90.5762	136.475	88.623	122.803	97.9004	72.998				0.5	60.791	107.666	105.469	252.93	163.574	115.723	111.328	154.297	77.8809	102.783	41.748	96.4355	25.1465	38.3301	1.46484	11.2305				0	9.27734	32.2266	60.0586	21.9727	81.0547	96.6797	57.1289
		1	189.209	370.361	294.922	432.129	221.68	291.992	241.699	298.828	180.176	254.883	137.451	183.838	112.549	148.193	115.967	93.9941				1	325.439	312.256	283.691	389.16	277.832	242.676	215.82	238.281	151.611	153.564	108.154	158.447	57.373	71.0449	38.0859	49.8047				0.5	220.215	142.578	200.195	158.203	202.148	195.312	166.992
		1.5	322.998	437.256	395.508	558.594	340.82	368.164	290.039	370.605	251.465	298.34	183.35	229.736	148.682	182.861	138.428	116.943				1.5	493.896	510.498	448.73	559.57	437.988	354.492	311.523	342.285	225.83	217.529	148.682	207.764	94.9707	108.643	65.918	64.4531				1	366.211	336.914	377.93	336.426	344.727	316.406	270.02
		2	452.393	562.744	484.375	616.699	427.734	448.242	354.492	428.711	284.668	347.656	207.275	265.869	170.654	214.111	146.729	123.291				2	710.205	694.58	601.562	716.309	537.109	467.285	383.789	397.949	284.912	294.189	186.279	248.779	122.314	126.221	75.1953	82.0312				1.5	637.695	491.211	522.461	455.078	452.637	432.617	353.027
		2.5	553.955	683.35	607.422	717.773	501.465	530.273	429.199	499.512	328.613	388.184	236.084	297.119	190.186	226.318						2.5	899.17	785.4	704.59	816.406	628.418	565.918	454.59	483.398	326.416	341.553	219.971	269.775	139.893	149.17						2	749.512	635.742	626.953	596.68	567.383	525.391	420.41
		3	678.467	782.959	721.191	814.453	551.758	588.867	477.051	545.898	383.789	411.621			213.623	250.732						3	1032.96	949.463	820.801	933.594	693.848	617.676	507.812	531.25					165.283	179.443						2.5	938.477	799.805	792.48	704.102	622.07	584.961	476.562
		3.5	760.498	896.24	773.926	857.91	644.043	678.223	523.926	614.746												3.5			934.57	1033.69																3	1045.9	921.387	862.305	766.113	728.027	677.246
		4	866.943	1002.69	872.07	960.938
			[v0]/[E0] (1/s)																				[v0]/[E0] (1/s)
			BsAcuC LGKac																				BsAcuC LGKcro																				[v0]/[E0] (1/s)
		[substrate] (µM)	Mean																			[substrate] (µM)	Mean																				BsAcuC LGKpro
		150	0.0185655																			150	0.014554																			[substrate] (µM)	Mean
		100	0.0155477																			100	0.011229																			150	0.0274121
		66.7	0.0136665																			66.7	0.00865537																			100	0.0220976
		44.4	0.0106608																			44.4	0.00660851																			66.7	0.0170637
		29.6	0.00808425																			29.6	0.00531355																			44.4	0.0135277
		19.8	0.00665574																			19.8	0.00371617																			29.6	0.00956799
		13.2	0.00456746																			13.2	0.00243051																			19.8	0.00667783
		8.8	0.00347087																			8.8	0.00198364																			13.2	0.00517578
																																										8.8	0.00338135
[truncated: 9 more columns]

## Sheet: Figure 3e
			two measurements (continuous assay format)																				two measurements (continuous assay format)
			RFU																				RFU																					LcApaH (3) QPKKpro (discontinuous assay format)
			LcApaH (3) LGKac																				LpApaH (3) LGKac																					RFU
				[substrate] (µM)																				[substrate] (µM)
			time (min)	150		100		66.7		44.4		29.6		19.8		13.2		8.8					time (min)	150		100		66.7		44.4		29.6		19.8		13.2		8.8						LcApaH (3) QPKKpro
				11931	12193	8878	8971	6419	6573	4436	4540	3113	3194	2176*	2217	1486*	1534	1041*	1045					11931	12193	8878	8971*	6419	6573	4436	4540	3113	3194	2176*	2217	1486*	1534	1041*	1045
			0*	11480	11728	8634	9031	6289	6468	4407	4644	3038	3174	2074*	2271	1413*	1542	985*	1062				0*	11881*	12052*	8836*	8895*	6291*	6501*	4563*	4607*	3085*	3192*	2195*	2246*	1492*	1564*	1033*	1104*						[substrate] (µM)
			0,5*	11542	11760	8706	9028	6293	6478	4432	4605	3040	3190	2065*	2271	1414*	1551	975*	1043				0,5*	11926*	12106*	8936*	8917*	6362*	6541*	4608*	4635*	3172*	3266*	2272*	2318*	1524*	1600*	1061*	1111*						150		100		66.7
			1*	11614	11870	8699	9066	6322	6500	4475	4602	3070	3204	2064*	2273	1421*	1562	965*	1060				1*	12153*	12180*	8992*	8976*	6528*	6612*	4672*	4729*	3222*	3313*	2302*	2363*	1564*	1630*	1092*	1163*					time (min)	sample 1	sample 2	sample 1	sample 2	sample 1
			1,5*	11652	11923	8741	9069	6368	6504	4492	4670	3101	3230	2072*	2275	1403*	1592	972*	1070				1,5*	12232*	12336*	9092*	9053*	6592*	6750*	4764*	4806*	3276*	3401*	2363*	2433*	1621*	1704*	1149*	1220*					15	2430.5	2610	1908	2046.5	1353
			2*	11768	11979	8812	9132	6392	6480	4503	4651	3089	3248	2068*	2316	1405*	1574	973*	1076				2*	12362*	12456*	9244*	9144*	6717*	6900*	4850*	4896*	3388*	3487*	2433*	2486*	1677*	1750*	1188*	1272*					30	4490	4516.5	3545.5	3391.5	2658.5
			2,5*	11778	12031	8843	9140	6430	6550	4541	4709	3132	3270	2080*	2331	1422*	1595	972*	1092				2,5*	12488*	12619*	9332*	9236*	6841*	6963*	4974*	4993*	3471*	3572*	2481*	2573*	1744*	1828*	1245*	1296*					60	8741.5	7700.5	6971	6203.5	5040*
			3*	11798	12117	8884	9179	6476	6566	4610	4694	3143	3300	2067*	2348	1395*	1628	982*	1120				3	12706	12763	9452	9318*	6924	7091	5073	5088	3581	3666	2571	2640	1804	1876	1290	1348
			3,5*	11874	12056	8914	9182	6468	6662	4644	4756	3189	3328	2076*	2388	1411*	1642	970*	1140				3.5	12879	12924	9586	9446*	7040	7220	5176	5208	3657	3777	2632	2712	1860	1934	1328	1392
			4*	11885	12137	9005	9251	6535	6678	4636	4787	3191	3346	2068*	2388	1415*	1644	974*	1148				4	12944	13047	9682	9579*	7145	7297	5272	5354	3754	3884	2727	2805	1916	1979	1377	1440
			4,5*	11893	12186	9014	9325	6586	6664	4696	4826	3212	3380	2077*	2432	1416*	1673	968*	1162				4.5	13073	13170	9827	9683*	7267	7477	5396	5432	3848	3939	2789	2885	1960	2055	1429	1494					LcApaH (3) QPKKpro (discontinuous assay format)
			5*	11963	12223	9023	9338	6600	6733	4724	4884	3233	3401	2079*	2452	1420*	1698	968*	1170				5	13277	13234	9933	9760*	7372	7541	5477	5520	3927	4044	2884	2968	2051	2124	1484	1540
			5,5*	11979	12260	9130	9417	6632	6805	4756	4909	3298	3478	2078*	2478	1414*	1720	967*	1194				5.5	13308	13481	10082	9824*	7528	7651	5610	5635	4018	4168	2975	3059	2100	2179	1515	1582
			6*	12041	12306	9156	9442	6738	6875	4810	4940	3300	3482	2073*	2516	1412*	1739	968*	1200				6	13506	13554	10200	9956*	7605	7782	5692	5748	4084	4240	3024	3106	2132	2233	1556	1625					RFU*2
			6,5*	12020	12298	9195	9511	6766	6880	4817	4964	3339	3508	2070*	2530	1426*	1763	983*	1216				6.5	13544	13708	10306	10061*	7720	7908	5805	5840	4211	4323	3074	3209	2188	2286	1589	1673
			7	12088	12418	9241	9542	6744	6904	4834	5044	3369	3549	2071*	2566	1414*	1779	979*	1229				7	13736	13778	10408	10149*	7882	8034	5896	5938	4282	4425	3168	3260	2243	2326	1624	1717
			7.5	12128	12364	9305	9559	6834	6899	4875	5045	3417	3569	2079*	2566	1412*	1817	980*	1247				7.5	13823	13873	10577	10195*	7997	8134	6021	6040	4359	4492	3236	3343	2286	2403	1668	1752					LcApaH (3) QPKKpro
			8	12127	12453	9315	9678	6833	6988	4936	5061	3404	3618	2084*	2595	1424*	1811	981*	1256				8	13950	14036	10691	10365*	8099	8268	6118	6099	4429	4596	3300	3403	2327	2439	1708	1792
			8.5	12238	12517	9361	9648	6845	6996	4930	5132	3468	3640	2076*	2636	1412*	1835	982*	1270				8.5	14036	14150	10756	10448*	8176	8434	6210	6256	4526	4671	3348	3499	2391	2490	1745*	1825*						[substrate] (µM)
			9	12296	12564	9416	9686	6944	7058	4988	5154	3508	3673	2068*	2649	1405*	1864	972*	1291				9	14180	14260	10901	10500*	8284	8479	6278	6322	4568*	4744*	3399*	3535*	2435*	2529*	1764*	1845*						150		100		66.7
			9.5	12333	12587	9497	9684	6931	7100	5032	5175	3516	3724	2072*	2666	1414*	1890	964*	1314				9.5	14292	14465	10991	10557*	8396	8581	6390	6448	4640*	4831*	3451*	3608*	2456*	2577*	1810*	1881*					time (min)	sample 1	sample 2	sample 1	sample 2	sample 1
			10	12359	12586	9480	9775	7004	7139	5085	5228	3572	3764	2071*	2722	1416*	1920	979*	1328				10	14392	14469	11108	10649*	8490	8710	6472	6533	4725*	4857*	3525*	3657*	2505*	2642*	1840*	1897*					15	4861	5220	3816	4093	2706
			10.5	12444	12701	9499	9840	7051	7191	5114	5259	3624	3735	2079*	2726	1417*	1929	980*	1340				10.5	14409	14656	11261	10795*	8577	8831	6558*	6616*	4806*	4939*	3580*	3721*	2549*	2660*	1857*	1949*					30	8980	9033	7091	6783	5317
			11	12426	12718	9585	9868	7120	7202	5128	5259	3632	3814	2068*	2769	1404*	1956	994*	1363				11	14661	14782	11360	10832*	8757	8905	6616*	6668*	4861*	5025*	3635*	3794*	2600*	2702*	1868*	1964*					60	17483	15401	13942	12407
			11.5	12476	12735	9638	9947	7133	7260	5175	5342	3685	3864	2069*	2779	1416*	1972	970*	1372				11.5	14789	14842	11481	10924*	8823	9020	6751*	6743*	4944*	5140*	3663*	3822*	2646*	2732*	1900*	2001*
			12	12490	12797	9684	9963	7176	7347	5176	5364	3710	3886	2067*	2809	1415*	2004	986*	1400				12	14843	14944	11541	11011*	8905*	9146*	6824*	6868*	5019*	5184*	3708*	3880*	2670*	2781*	1931*	2025*
			12.5	12554	12888	9676	10061	7171	7357	5243	5401	3716	3920	2062*	2865	1425*	2035	977*	1414				12.5	15036	15142	11677*	11113*	9009*	9197*	6950*	6944*	5057*	5263*	3806*	3942*	2700*	2819*	1951*	2055*
			13	12588	12884	9741	10101	7276	7379	5285	5441	3781	3936	2064*	2871	1424*	2044	968*	1420				13	15178	15267	11728*	11171*	9085*	9300*	7001*	7054*	5118*	5310*	3836*	4022*	2752*	2837*	1972*	2076*					LcApaH (3) QPKKpro (discontinuous assay format)
			13.5	12675	13003	9788	10093	7303	7427	5329	5478	3783	3974	2075*	2908	1413*	2085	977*	1434				13.5	15196	15428	11878*	11312*	9184*	9422*	7053*	7115*	5185*	5381*	3852*	4023*	2758*	2877*	1990*	2106*
			14	12704	12978	9836	10168	7312	7474	5353	5500	3835	3981	2066*	2916	1412*	2098	976*	1451				14	15395	15452	12000*	11320*	9277*	9501*	7174*	7215*	5222*	5444*	3917*	4076*	2804*	2921*	1998*	2112*
			14.5	12732	13022	9832	10187	7336	7480	5401	5560	3866	4042	2070*	2972	1413*	2120	972*	1479				14.5	15466*	15572*	12112*	11425*	9364*	9589*	7218*	7281*	5296*	5493*	3971*	4139*	2820*	2926*	2029*	2136*					[AMC] (nM)
			15	12788	13017	9897	10218	7433	7548	5409	5588	3908	4077	2072*	2980	1400*	2143	980*	1496				15	15519*	15664*	12189*	11494*	9480*	9651*	7282*	7343*	5347*	5572*	4007*	4187*	2875*	2972*	2052*	2151*
			15.5	12804	13101	9918	10275	7456	7561	5469	5628	3918	4109	2077*	3006	1415*	2164	972*	1516				15,5*	15761*	15841*	12332*	11580*	9533*	9791*	7380*	7427*	5425*	5639*	4061*	4217*	2890*	2985*	2072*	2158*
			16	12872	13190	10033	10278	7562	7640	5511	5652	3960	4108	2084*	3059	1424*	2190	964*	1529				16*	15731*	15919*	12424*	11661*	9666*	9896*	7440*	7480*	5443*	5700*	4051*	4256*	2895*	3036*	2077*	2188*					LcApaH (3) QPKKpro
			16.5	12899	13186	10041	10316	7505	7649	5570	5733	3996	4160	2073*	3050	1416*	2216	972*	1552
			17	12880	13235	10052	10444	7574	7656	5580	5723	4030	4172	2068*	3090	1414*	2233	988*	1571																										[substrate] (µM)
			17.5	12985	13182	10115	10425	7629	7746	5576	5783	4084	4222	2076*	3120	1411*	2260	975*	1573																										150		100		66.7
			18	13010	13394	10165	10440	7636	7824	5648	5834	4118	4286	2079*	3148	1419*	2287	983*	1604																									time (min)	sample 1	sample 2	sample 1	sample 2	sample 1
			18.5	13037	13448	10216	10565	7719	7844	5672	5836	4160	4308	2072*	3172	1432*	2304	990*	1604																									15	2373.54	2548.83	1863.28	1998.54	1321.29
			19	13123	13405	10188	10592	7746	7897	5739	5887	4204	4325	2066*	3206	1418*	2333	978*	1636																									30	4384.77	4410.64	3462.4	3312.01	2596.19
			19.5	13167	13436	10287	10576	7782	7938	5737	5919	4232	4390	2072*	3240	1429*	2344	972*	1641																									60	8536.62	7520.02	6807.62	6058.11
			20	13229	13533	10328	10685	7827	7967	5814	5948	4244	4415	2076*	3268	1425*	2392	982*	1658
			20.5	13241	13532	10384	10708	7889	7981	5807	5966	4299	4457	2070*	3290	1413*	2424	981*	1696
			21	13278	13664	10423	10826	7892	8058	5905	6044	4369	4476	2076*	3314	1436*	2404	980*	1720
			21.5	13332	13703	10492	10857	7946	8097	5934	6084	4384	4503	2073*	3355	1418*	2452	985*	1738																										[v0]/[E0] (1/s)
			22	13364	13678	10519	10861	7980	8112	5953	6137	4408	4540	2078*	3400	1428*	2458	984*	1756																										LcApaH QPKKpro
			22.5	13403	13671	10543	10935	7992	8162	5991	6138	4460	4562	2080*	3424	1414*	2498	972*	1764																									[substrate] (µM)	Mean	SEM
			23	13454	13745	10669	10936	8050	8211	6036	6182	4496	4664	2079*	3441	1420*	2520	979*	1776																									150	0.205549	0.0133734
			23.5	13452	13836	10738	10973	8144	8288	6064	6247	4539	4640	2088*	3453	1412*	2567	972*	1805																									100	0.167091	0.0100243
			24	13565	13932	10766	11020	8152	8318	6098	6282	4568	4686	2091*	3484	1417*	2584	984*	1818																									66.7	0.124159	0.0123863
			24.5	13582	13972	10747	11078	8261	8320	6172	6296	4619	4704	2084*	3544	1424*	2600	985*	1826																									44.4	0.0764431	0.0113442
			25	13619	13980	10840	11140	8216	8360	6213	6359	4628	4751	2084*	3592	1438*	2632	994*	1862																									29.6	0.0526801	0.0163221
			25.5	13732	13983	10837	11122	8276	8431	6184	6408	4696	4791	2064*	3586	1424*	2642	977*	1887																									19.8	0.0336372	0.0179855
			26	13732	14086	10918	11270	8340	8456	6271	6444	4743	4840	2087*	3599	1436*	2650	976*	1883																									13.2	0.020128	0.0233697
			26.5	13775	14047	10949	11324	8396	8473	6324	6509	4753	4862	2088*	3622	1440*	2702	972*	1904																									8.8	0.0103082	0.0106166
			27	13811	14135	10995	11272	8424	8492	6368	6522	4812	4899	2095*	3696	1428*	2716	981*	1943
			27.5	13813	14224	11048	11377	8488	8571	6388	6540	4839	4915	2080*	3696	1417*	2740	984*	1948
			28	13918	14207	11102	11416	8552	8664	6446	6578	4852	4956	2082*	3692	1431*	2771	989*	1983
			28.5	13991	14242	11144	11438	8537	8721	6468	6622	4925	4968	2079*	3771	1416*	2790	989*	1966
			29	14016	14341	11128	11453	8523	8735	6502	6684	4967	5049	2054*	3796	1428*	2816	987*	1988
			29.5	13991	14362	11202	11561	8601	8780	6530	6651	4988	5068	2076*	3828	1428*	2858	978*	2028
			30	14036	14433	11221	11536	8692	8803	6596	6739	5057	5094	2087*	3868	1424*	2863	985*	2028
			30,5*	14101*	14549*	11329*	11656*	8716*	8842*	6636*	6787*	5052*	5115*	2083*	3885*	1418*	2879*	975*	2060*
			31*	14131*	14494*	11296*	11717*	8757*	8888*	6664*	6827*	5112*	5181*	2104*	3936*	1431*	2934*	983*	2089*
			baseline correted; two measurements (continuous assay format)																				baseline correted; two measurements (continuous assay format)
			RFU*2																				RFU*2
			LcApaH (3) LGKac																				LpApaH (3) LGKac
				[substrate] (µM)																				[substrate] (µM)
			time (min)	150		100		66.7		44.4		29.6		19.8		13.2		8.8					time (min)	150		100		66.7		44.4		29.6		19.8		13.2		8.8
			7	26	356	316.5	617.5	248	408	346	556	215.5	395.5		349		245		184				3	644	701	574		428	595	585	600	427.5	512.5	354	423	270	342	245	303
			7.5	66	302	380.5	634.5	338	403	387	557	263.5	415.5		349		283		202				3.5	817	862	708		544	724	688	720	503.5	623.5	415	495	326	400	283	347
			8	65	391	390.5	753.5	337	492	448	573	250.5	464.5		378		277		211				4	882	985	804		649	801	784	866	600.5	730.5	510	588	382	445	332	395
			8.5	176	455	436.5	723.5	349	500	442	644	314.5	486.5		419		301		225				4.5	1011	1108	949		771	981	908	944	694.5	785.5	572	668	426	521	384	449
			9	234	502	491.5	761.5	448	562	500	666	354.5	519.5		432		330		246				5	1215	1172	1055		876	1045	989	1032	773.5	890.5	667	751	517	590	439	495
			9.5	271	525	572.5	759.5	435	604	544	687	362.5	570.5		449		356		269				5.5	1246	1419	1204		1032	1155	1122	1147	864.5	1014.5	758	842	566	645	470	537
			10	297	524	555.5	850.5	508	643	597	740	418.5	610.5		505		386		283				6	1444	1492	1322		1109	1286	1204	1260	930.5	1086.5	807	889	598	699	511	580
			10.5	382	639	574.5	915.5	555	695	626	771	470.5	581.5		509		395		295				6.5	1482	1646	1428		1224	1412	1317	1352	1057.5	1169.5	857	992	654	752	544	628
			11	364	656	660.5	943.5	624	706	640	771	478.5	660.5		552		422		318				7	1674	1716	1530		1386	1538	1408	1450	1128.5	1271.5	951	1043	709	792	579	672
			11.5	414	673	713.5	1022.5	637	764	687	854	531.5	710.5		562		438		327				7.5	1761	1811	1699		1501	1638	1533	1552	1205.5	1338.5	1019	1126	752	869	623	707
			12	428	735	759.5	1038.5	680	851	688	876	556.5	732.5		592		470		355				8	1888	1974	1813		1603	1772	1630	1611	1275.5	1442.5	1083	1186	793	905	663	747
			12.5	492	826	751.5	1136.5	675	861	755	913	562.5	766.5		648		501		369				8.5	1974	2088	1878		1680	1938	1722	1768	1372.5	1517.5	1131	1282	857	956
			13	526	822	816.5	1176.5	780	883	797	953	627.5	782.5		654		510		375				9	2118	2198	2023		1788	1983	1790	1834
			13.5	613	941	863.5	1168.5	807	931	841	990	629.5	820.5		691		551		389				9.5	2230	2403	2113		1900	2085	1902	1960
			14	642	916	911.5	1243.5	816	978	865	1012	681.5	827.5		699		564		406				10	2330	2407	2230		1994	2214	1984	2045
			14.5	670	960	907.5	1262.5	840	984	913	1072	712.5	888.5		755		586		434				10.5	2347	2594	2383		2081	2335
			15	726	955	972.5	1293.5	937	1052	921	1100	754.5	923.5		763		609		451				11	2599	2720	2482		2261	2409
			15.5	742	1039	993.5	1350.5	960	1065	981	1140	764.5	955.5		789		630		471				11.5	2727	2780	2603		2327	2524
			16	810	1128	1108.5	1353.5	1066	1144	1023	1164	806.5	954.5		842		656		484				12	2781	2882	2663
			16.5	837	1124	1116.5	1391.5	1009	1153	1082	1245	842.5	1006.5		833		682		507				12.5	2974	3080
			17	818	1173	1127.5	1519.5	1078	1160	1092	1235	876.5	1018.5		873		699		526				13	3116	3205
			17.5	923	1120	1190.5	1500.5	1133	1250	1088	1295	930.5	1068.5		903		726		528				13.5	3134	3366
			18	948	1332	1240.5	1515.5	1140	1328	1160	1346	964.5	1132.5		931		753		559				14	3333	3390
			18.5	975	1386	1291.5	1640.5	1223	1348	1184	1348	1006.5	1154.5		955		770		559
			19	1061	1343	1263.5	1667.5	1250	1401	1251	1399	1050.5	1171.5		989		799		591
			19.5	1105	1374	1362.5	1651.5	1286	1442	1249	1431	1078.5	1236.5		1023		810		596
			20	1167	1471	1403.5	1760.5	1331	1471	1326	1460	1090.5	1261.5		1051		858		613
			20.5	1179	1470	1459.5	1783.5	1393	1485	1319	1478	1145.5	1303.5		1073		890		651
			21	1216	1602	1498.5	1901.5	1396	1562	1417	1556	1215.5	1322.5		1097		870		675
			21.5	1270	1641	1567.5	1932.5	1450	1601	1446	1596	1230.5	1349.5		1138		918		693
			22	1302	1616	1594.5	1936.5	1484	1616	1465	1649	1254.5	1386.5		1183		924		711
			22.5	1341	1609	1618.5	2010.5	1496	1666	1503	1650	1306.5	1408.5		1207		964		719
			23	1392	1683	1744.5	2011.5	1554	1715	1548	1694	1342.5	1510.5		1224		986		731
			23.5	1390	1774	1813.5	2048.5	1648	1792	1576	1759	1385.5	1486.5		1236		1033		760
			24	1503	1870	1841.5	2095.5	1656	1822	1610	1794	1414.5	1532.5		1267		1050		773
			24.5	1520	1910	1822.5	2153.5	1765	1824	1684	1808	1465.5	1550.5		1327		1066		781
			25	1557	1918	1915.5	2215.5	1720	1864	1725	1871	1474.5	1597.5		1375		1098		817
			25.5	1670	1921	1912.5	2197.5	1780	1935	1696	1920	1542.5	1637.5		1369		1108		842
			26	1670	2024	1993.5	2345.5	1844	1960	1783	1956	1589.5	1686.5		1382		1116		838
			26.5	1713	1985	2024.5	2399.5	1900	1977	1836	2021	1599.5	1708.5		1405		1168		859
			27	1749	2073	2070.5	2347.5	1928	1996	1880	2034	1658.5	1745.5		1479		1182		898
			27.5	1751	2162	2123.5	2452.5	1992	2075	1900	2052	1685.5	1761.5		1479		1206		903
			28	1856	2145	2177.5	2491.5	2056	2168	1958	2090	1698.5	1802.5		1475		1237		938
			28.5	1929	2180	2219.5	2513.5	2041	2225	1980	2134	1771.5	1814.5		1554		1256		921
			29	1954	2279	2203.5	2528.5	2027	2239	2014	2196	1813.5	1895.5		1579		1282		943
			29.5	1929	2300	2277.5	2636.5	2105	2284	2042	2163	1834.5	1914.5		1611		1324		983
			30	1974	2371	2296.5	2611.5	2196	2307	2108	2251	1903.5	1940.5		1651		1329		983
			two measurements (continuous assay format)																				two measurements (continuous assay format)
			[AMC] (nM)																				[AMC] (nM)
			LcApaH (3) LGKac																				LpApaH (3) LGKac
				[substrate] (µM)																				[substrate] (µM)
			time (min)	150		100		66.7		44.4		29.6		19.8		13.2		8.8					time (min)	150		100		66.7		44.4		29.6		19.8		13.2		8.8
			7	12.6953	173.828	154.541	301.514	121.094	199.219	168.945	271.484	105.225	193.115		170.41		119.629		89.8438				3	314.453	342.285	280.273		208.984	290.527	285.645	292.969	208.74	250.244	172.852	206.543	131.836	166.992	119.629	147.949
			7.5	32.2266	147.461	185.791	309.814	165.039	196.777	188.965	271.973	128.662	202.881		170.41		138.184		98.6328				3.5	398.926	420.898	345.703		265.625	353.516	335.938	351.562	245.85	304.443	202.637	241.699	159.18	195.312	138.184	169.434
			8	31.7383	190.918	190.674	367.92	164.551	240.234	218.75	279.785	122.314	226.807		184.57		135.254		103.027				4	430.664	480.957	392.578		316.895	391.113	382.812	422.852	293.213	356.689	249.023	287.109	186.523	217.285	162.109	192.871
			8.5	85.9375	222.168	213.135	353.271	170.41	244.141	215.82	314.453	153.564	237.549		204.59		146.973		109.863				4.5	493.652	541.016	463.379		376.465	479.004	443.359	460.938	339.111	383.545	279.297	326.172	208.008	254.395	187.5	219.238
			9	114.258	245.117	239.99	371.826	218.75	274.414	244.141	325.195	173.096	253.662		210.938		161.133		120.117				5	593.262	572.266	515.137		427.734	510.254	482.91	503.906	377.686	434.814	325.684	366.699	252.441	288.086	214.355	241.699
			9.5	132.324	256.348	279.541	370.85	212.402	294.922	265.625	335.449	177.002	278.564		219.238		173.828		131.348				5.5	608.398	692.871	587.891		503.906	563.965	547.852	560.059	422.119	495.361	370.117	411.133	276.367	314.941	229.492	262.207
			10	145.02	255.859	271.24	415.283	248.047	313.965	291.504	361.328	204.346	298.096		246.582		188.477		138.184				6	705.078	728.516	645.508		541.504	627.93	587.891	615.234	454.346	530.518	394.043	434.082	291.992	341.309	249.512	283.203
			10.5	186.523	312.012	280.518	447.021	270.996	339.355	305.664	376.465	229.736	283.936		248.535		192.871		144.043				6.5	723.633	803.711	697.266		597.656	689.453	643.066	660.156	516.357	571.045	418.457	484.375	319.336	367.188	265.625	306.641
			11	177.734	320.312	322.51	460.693	304.688	344.727	312.5	376.465	233.643	322.51		269.531		206.055		155.273				7	817.383	837.891	747.07		676.758	750.977	687.5	708.008	551.025	620.85	464.355	509.277	346.191	386.719	282.715	328.125
			11.5	202.148	328.613	348.389	499.268	311.035	373.047	335.449	416.992	259.521	346.924		274.414		213.867		159.668				7.5	859.863	884.277	829.59		732.91	799.805	748.535	757.812	588.623	653.564	497.559	549.805	367.188	424.316	304.199	345.215
			12	208.984	358.887	370.85	507.08	332.031	415.527	335.938	427.734	271.729	357.666		289.062		229.492		173.34				8	921.875	963.867	885.254		782.715	865.234	795.898	786.621	622.803	704.346	528.809	579.102	387.207	441.895	323.73	364.746
			12.5	240.234	403.32	366.943	554.932	329.59	420.41	368.652	445.801	274.658	374.268		316.406		244.629		180.176				8.5	963.867	1019.53	916.992		820.312	946.289	840.82	863.281	670.166	740.967	552.246	625.977	418.457	466.797
			13	256.836	401.367	398.682	574.463	380.859	431.152	389.16	465.332	306.396	382.08		319.336		249.023		183.105				9	1034.18	1073.24	987.793		873.047	968.262	874.023	895.508
			13.5	299.316	459.473	421.631	570.557	394.043	454.59	410.645	483.398	307.373	400.635		337.402		269.043		189.941				9.5	1088.87	1173.34	1031.74		927.734	1018.07	928.711	957.031
			14	313.477	447.266	445.068	607.178	398.438	477.539	422.363	494.141	332.764	404.053		341.309		275.391		198.242				10	1137.7	1175.29	1088.87		973.633	1081.05	968.75	998.535
			14.5	327.148	468.75	443.115	616.455	410.156	480.469	445.801	523.438	347.9	433.838		368.652		286.133		211.914				10.5	1146	1266.6	1163.57		1016.11	1140.14
			15	354.492	466.309	474.854	631.592	457.52	513.672	449.707	537.109	368.408	450.928		372.559		297.363		220.215				11	1269.04	1328.12	1211.91		1104	1176.27
			15.5	362.305	507.324	485.107	659.424	468.75	520.02	479.004	556.641	373.291	466.553		385.254		307.617		229.98				11.5	1331.54	1357.42	1271		1136.23	1232.42
			16	395.508	550.781	541.26	660.889	520.508	558.594	499.512	568.359	393.799	466.064		411.133		320.312		236.328				12	1357.91	1407.23	1300.29
			16.5	408.691	548.828	545.166	679.443	492.676	562.988	528.32	607.91	411.377	491.455		406.738		333.008		247.559				12.5	1452.15	1503.91
			17	399.414	572.754	550.537	741.943	526.367	566.406	533.203	603.027	427.979	497.314		426.27		341.309		256.836				13	1521.48	1564.94
			17.5	450.684	546.875	581.299	732.666	553.223	610.352	531.25	632.324	454.346	521.729		440.918		354.492		257.812				13.5	1530.27	1643.55
			18	462.891	650.391	605.713	739.99	556.641	648.438	566.406	657.227	470.947	552.979		454.59		367.676		272.949				14	1627.44	1655.27
			18.5	476.074	676.758	630.615	801.025	597.168	658.203	578.125	658.203	491.455	563.721		466.309		375.977		272.949
			19	518.066	655.762	616.943	814.209	610.352	684.082	610.84	683.105	512.939	572.021		482.91		390.137		288.574
			19.5	539.551	670.898	665.283	806.396	627.93	704.102	609.863	698.73	526.611	603.76		499.512		395.508		291.016
			20	569.824	718.262	685.303	859.619	649.902	718.262	647.461	712.891	532.471	615.967		513.184		418.945		299.316
			20.5	575.684	717.773	712.646	870.85	680.176	725.098	644.043	721.68	559.326	636.475		523.926		434.57		317.871
			21	593.75	782.227	731.689	928.467	681.641	762.695	691.895	759.766	593.506	645.752		535.645		424.805		329.59
			21.5	620.117	801.27	765.381	943.604	708.008	781.738	706.055	779.297	600.83	658.936		555.664		448.242		338.379
			22	635.742	789.062	778.564	945.557	724.609	789.062	715.332	805.176	612.549	677.002		577.637		451.172		347.168
			22.5	654.785	785.645	790.283	981.689	730.469	813.477	733.887	805.664	637.939	687.744		589.355		470.703		351.074
			23	679.688	821.777	851.807	982.178	758.789	837.402	755.859	827.148	655.518	737.549		597.656		481.445		356.934
			23.5	678.711	866.211	885.498	1000.24	804.688	875	769.531	858.887	676.514	725.83		603.516		504.395		371.094
			24	733.887	913.086	899.17	1023.19	808.594	889.648	786.133	875.977	690.674	748.291		618.652		512.695		377.441
			24.5	742.188	932.617	889.893	1051.51	861.816	890.625	822.266	882.812	715.576	757.08		647.949		520.508		381.348
			25	760.254	936.523	935.303	1081.79	839.844	910.156	842.285	913.574	719.971	780.029		671.387		536.133		398.926
			25.5	815.43	937.988	933.838	1073	869.141	944.824	828.125	937.5	753.174	799.561		668.457		541.016		411.133
			26	815.43	988.281	973.389	1145.26	900.391	957.031	870.605	955.078	776.123	823.486		674.805		544.922		409.18
			26.5	836.426	969.238	988.525	1171.63	927.734	965.332	896.484	986.816	781.006	834.229		686.035		570.312		419.434
			27	854.004	1012.21	1010.99	1146.24	941.406	974.609	917.969	993.164	809.814	852.295		722.168		577.148		438.477
			27.5	854.98	1055.66	1036.87	1197.51	972.656	1013.18	927.734	1001.95	822.998	860.107		722.168		588.867		440.918
			28	906.25	1047.36	1063.23	1216.55	1003.91	1058.59	956.055	1020.51	829.346	880.127		720.215		604.004		458.008
			28.5	941.895	1064.45	1083.74	1227.29	996.582	1086.43	966.797	1041.99	864.99	885.986		758.789		613.281		449.707
			29	954.102	1112.79	1075.93	1234.62	989.746	1093.26	983.398	1072.27	885.498	925.537		770.996		625.977		460.449
			29.5	941.895	1123.05	1112.06	1287.35	1027.83	1115.23	997.07	1056.15	895.752	934.814		786.621		646.484		479.98
			30	963.867	1157.71	1121.34	1275.15	1072.27	1126.46	1029.3	1099.12	929.443	947.51		806.152		648.926		479.98
				[v0]/[E0] (1/s)																				[v0]/[E0] (1/s)
				LcApaH LGKac																				LpApaH LGKac
			[substrate] (µM)	Mean																			[substrate] (µM)	Mean
			150	1.7777																			150	1.31185
			100	1.80357																			100	1.27749
			66.7	1.69125																			66.7	1.23115
			44.4	1.53841																			44.4	1.09941
			29.6	1.42841																			29.6	0.961519
			19.8	1.15555																			19.8	0.810293
			13.2	0.966032																			13.2	0.593184
			8.8	0.721087																			8.8	0.469391
[truncated: 28 more columns]

## Sheet: Figure 8b
shown are the values at 1 µM concentration of inhibitor
			BsAcuC (2c)							KpHdaH (1b)
				[inhibitor] (µM)							[inhibitor] (µM)
				10 µM		1 µM		% residual activity			10 µM		1 µM		% residual activity
			inhibitor	% residual activity				mean 10 µM	mean 1 µM	inhibitor	% residual activity				mean 10 µM	mean 1 µM
			SAHA	56.2	65	83.2	86.2	60.6	84.7	SAHA	1.4	1.5	10.5	10.3	1.45	10.4
			TSA	8.7	0.8	43.4	48.9	4.75	46.15	TSA	-0.2	-0.2	2.1	2.2	-0.2	2.15
			Entinostat	84.8	93.1	97.9	101.5	88.95	99.7	Entinostat	107.9	99.1	98.2	100.3	103.5	99.25
			Apicidin A	6.7	14.9	34.3	45.9	10.8	40.1	Apicidin A	65.3	70.1	90.7	98.5	67.7	94.6
			Trapoxin A	4.2	16.2	15.8	19.9	10.2	17.85	Trapoxin A	61.4	63.4	82.9	98	62.4	90.45
			LcApaH (3)							LpApaH (3)
				[inhibitor] (µM)							[inhibitor] (µM)
				10 µM		1 µM		% residual activity			10 µM		1 µM		% residual activity
			inhibitor	% residual activity				mean 10 µM	mean 1 µM	inhibitor	% residual activity				mean 10 µM	mean 1 µM
			SAHA	5.4	5.2	38.2	36.8	5.3	37.5	SAHA	6.1	5.8	39.9	37.1	5.95	38.5
			TSA	-0.6	-0.6	1.1	1.3	-0.6	1.2	TSA	-0.5	0	0.9	1.2	-0.25	1.05
			Entinostat	102.7	104.2	102	104.4	103.45	103.2	Entinostat	99	96.6	100	97.1	97.8	98.55
			Apicidin A	88.2	91.7	97.7	101.5	89.95	99.6	Apicidin A	90.5	87.9	99.1	96.8	89.2	97.95
			Trapoxin A	33.6	32.2	83.8	86.2	32.9	85	Trapoxin A	38.7	35.3	87.6	84.4	37	86
			PsApaH (4)							RwDmhA (1b)
				[inhibitor] (µM)							[inhibitor] (µM)
				10 µM		1 µM		% residual activity			10 µM		1 µM		% residual activity
			inhibitor	% residual activity				mean 10 µM	mean 1 µM	inhibitor	% residual activity				mean 10 µM	mean 1 µM
			SAHA	3.1	2.7	13.7	12.8	2.9	13.25	SAHA	1.3	1.4	10.6	10.9	1.35	10.75
			TSA	-0.6	-0.3	2.7	2.7	-0.45	2.7	TSA	7.1	7.5	45.9	45.1	7.3	45.5
			Entinostat	112.4	107	94.5	101	109.7	97.75	Entinostat	106.6	100.4	99	99.4	103.5	99.2
			Apicidin A	85.8	98.1	94.1	102	91.95	98.05	Apicidin A	83.7	87.1	96.5	100.1	85.4	98.3
			Trapoxin A	78.6	74.1	90.4	100.4	76.35	95.4	Trapoxin A	97.9	96.7	98.9	100.8	97.3	99.85
			VsHdaH (1b)
				[inhibitor] (µM)
				10 µM		1 µM		% residual activity
			inhibitor	% residual activity				mean 10 µM	mean 1 µM
			SAHA	0.3	0.4	2.1	3.2	0.35	2.65
			TSA	-0.1	0.2	2.8	3.1	0.05	2.95
			Entinostat	103.5	100.2	104	99.6	101.85	101.8
			Apicidin A	78.4	89.3	91.8	99.8	83.85	95.8
			Trapoxin A	89.4	95.7	99.3	99.5	92.55	99.4
			In the figure the values at 1 µM of inhibitor are shown.

[truncated: 23 more sheets: Figure 8c, Supplementary Fig. 2a, Supplementary Fig. 2b, Supplementary Fig. 4a, Supplementary Fig. 4b, Supplementary Fig. 4c, Supplementary Fig. 6, Supplementary Fig. 7, Supplementary Fig. 8, Supplementary Fig. 9, Supplementary Fig. 10, Supplementary Fig. 11, Supplementary Fig. 13a, Supplementary Fig. 13b, Supplementary Fig. 13c, Supplementary Fig. 17, Supplementary Fig. 23, Supplementary Fig. 25a, Supplementary Fig. 25b, Supplementary Fig. 25c …]
